# Supplementary material for: Sequencing the orthologs of human autosomal forensic short tandem repeats provides individual- and species-level identification in African great apes
Source: BMC Ecol Evol. 2024 Oct 31;24:134. doi: 10.1186/s12862-024-02324-0 (PMC11526555; doi:10.1186/s12862-024-02324-0)
Supplement: Supplementary file 1 — Supplementary Material 1. [file 12862_2024_2324_MOESM1_ESM.xlsx]

## Sheet: TableS1_SampleInformation
Table S1: Sample information.
Sample ID	Sample name	Common name	Scientific name	Reported sex	Concordant with AMELX/Y test?a	Birth origin	Source	Studbook no.	Reference	Relatives in dataset? (MLRelate)b	Notes
Ptr_3	Tommy	Hybrid	Pan troglodytes troglodytes / P.t. verus	M	y	Wild born, details unknown	Schwabenpark, Welzheim	13783 [1]	[4]
Ptr_4	PTR7 - Johnny	Western chimpanzee	Pan troglodytes verus	M	y	Captive born, details unknown	Unknown	Unknown	[5]
Ptr_5	Buttons	Western chimpanzee	Pan troglodytes verus	M	y	Bristol Zoo	Bristol Zoo	10411 [1]	[5]
Ptr_6	NA03450	Western chimpanzee	Pan troglodytes verus	M	y	Unknown	Coriell Institute for Medical Research	Unknown	[5]	FS Ptr_18 (GM3450)	Excluded from population analyses
Ptr_7	EB176JC	Hybrid	Pan troglodytes verus / P.t. ellioti	M	y	Unknown	ECACC cell line no. 89072704	Unknown	https://www.cellosaurus.org/CVCL_3816
Ptr_14	Zurich	Chimpanzee	Pan troglodytes sp.	M	y	Unknown	Zurich Zoo	Unknown	unpublished
Ptr_15	GM3452	Western chimpanzee	Pan troglodytes verus	M	y	Unknown	Coriell Institute for Medical Research	Unknown	https://www.cellosaurus.org/CVCL_JA49
Ptr_16	GM3448	Western chimpanzee	Pan troglodytes verus	M	y	Unknown	Coriell Institute for Medical Research	Unknown	https://www.cellosaurus.org/CVCL_JA47
Ptr_17	J19	Western chimpanzee	Pan troglodytes verus	M	y	Unknown	Unknown	Unknown	unpublished
Ptr_18	GM3450	Western chimpanzee	Pan troglodytes verus	M	y	Unknown	Coriell Institute for Medical Research	Unknown	https://www.cellosaurus.org/CVCL_JA48	FS Ptr_6 (GM3450)
Ptr_21	Flynn	Hybrid	Pan troglodytes verus / unknown	M	y	Twycross Zoo	Twycross Zoo	12254 [1]	unpublished	FS Ptr_22 (Jomar)	Excluded from population analyses
Ptr_22	Jomar	Hybrid	Pan troglodytes verus / P.t. schweinfurthii	M	y	Twycross Zoo	Twycross Zoo	12530 [1]	unpublished	FS Ptr_21 (Flynn)
Ptr_23	Peter	Eastern chimpanzee	Pan troglodytes schweinfurthii	M	y	Twycross Zoo	Twycross Zoo	12628 [1]	unpublished
Ptr_29	Tina	Chimpanzee	Pan troglodytes sp.	F	y	Unknown	Yorkshire Zoo Flamingo Park	13482 [1]	unpublished
Ppa_1	Bono	Bonobo	Pan paniscus	M	y	Wild born	Frankfurt Zoo	102 [2]	[4,5]
Ppa_2	PPA2	Bonobo	Pan paniscus	M	y	Captive born	Unknown	Unknown	[5]
Ppa_19	Moko	Bonobo	Pan paniscus	M	y	Twycross Zoo	Twycross Zoo	550 [2]	unpublished
Ppa_20	Keke	Bonobo	Pan paniscus	M	y	Twycross Zoo	Twycross Zoo	194 [2]	unpublished
Ggg_8	Fritz	Western lowland gorilla	Gorilla gorilla gorilla	M	y	Cameroon, wild born	Nurnberg Zoo	253 [3]	[5]
Ggg_9	Tomoka	Western lowland gorilla	Gorilla gorilla gorilla	M	y	Captive born	Washington Zoo	122 [3]	[5]	PO Ggg_11 (Tomoka)
Ggg_10	Guy	Western lowland gorilla	Gorilla gorilla gorilla	M	y	Cameroon, wild born	London Zoo RP	5 [3]	[5]		Repeated sample Ggg_24 Ggg_25 Ggg_27
Ggg_11	Nikumba	Western lowland gorilla	Gorilla gorilla gorilla	M	y	Republic of the Congo (?)	Washington Zoo	42 [3]	[5]	PO Ggg_9 (Tomoka)	Excluded from population analyses
Ggg_26	Magawi985	Western lowland gorilla	Gorilla gorilla gorilla	F	y	Unknown	Unknown	Unknown	unpublished
Ggg_28	GoM7	Western lowland gorilla	Gorilla gorilla gorilla	M	y	Unknown	Unknown	Unknown	unpublished	HS Ggg_36 (Matadi)
Ggg_31	Mjukuu	Western lowland gorilla	Gorilla gorilla gorilla	F	y	Chessington Zoo	Chessington Zoo	1531 [3]	[6]
Ggg_33	EB (JC)	Western lowland gorilla	Gorilla gorilla gorilla	F	y	Unknown	ECACC cell line no. 89072703	Unknown	{7]; https://www.cellosaurus.org/CVCL_4169
Ggg_34	Kaja	Western lowland gorilla	Gorilla gorilla gorilla	F	y	Chessington Zoo	Chessington Zoo	700 [3]	[6]	FS Ggg_39 (Kanghu); HS Ggg_41 (Fubu)
Ggg_35	Effie	Western lowland gorilla	Gorilla gorilla gorilla	F	y	London Zoo RP	London Zoo RP	1287 [3]	[6]
Ggg_36	Matadi	Western lowland gorilla	Gorilla gorilla gorilla	M	y	Paignton Zoo	Paignton Zoo	1745 [3]	[6]	HS Ggg_28	Excluded from population analyses
Ggg_37	Kesho	Western lowland gorilla	Gorilla gorilla gorilla	M	y	ZSL Zoo	London Zoo RP	1521 [3]	[6]
Ggg_38	Bikira	Western lowland gorilla	Gorilla gorilla gorilla	F	y	Belfast Zoological Gardens	Belfast Zoological Gardens	1352 [3]	[6]
Ggg_39	Kangu	Western lowland gorilla	Gorilla gorilla gorilla	M	y	Howletts Zoo Park	Howletts Zoo Park	1529 [3]	unpublished	FS Ggg_24 (Kaja); HS Ggg_41 (Fubu)	Excluded from population analyses
Ggg_41	Fubu	Western lowland gorilla	Gorilla gorilla gorilla	M	y	Howletts Zoo Park	Howletts Zoo Park	1742 [3]	[6]	HS Ggg_34 (Kaja) Ggg_39 (Kanghu) Ggg_42 (Kuoyou)	Excluded from population analyses
Ggg_42	Kouyou	Western lowland gorilla	Gorilla gorilla gorilla	M	y	Howletts Zoo Park	Howletts Zoo Park	1713 [3]	unpublished	HS Ggg_41 (Fubu)
Gbg_43	Itebero	Eastern lowland gorilla	Gorilla gorilla gorilla	F	y	Kahuzi-Biega, DRC	Mountain Gorilla Veterinary Project	n/a	[6]
Gbg_44	Tumani	Eastern lowland gorilla	Gorilla beringei graueri	F	y	Walikale, DRC	Mountain Gorilla Veterinary Project	n/a	[6]
Gbg_45	Pinga	Eastern lowland gorilla	Gorilla beringei graueri	F	y	DRC	Mountain Gorilla Veterinary Project	n/a	[6]
Gbg_46	Ntabwoba	Eastern lowland gorilla	Gorilla beringei graueri	M	y	Walikale, DRC	Mountain Gorilla Veterinary Project	n/a	[6]
Gbg_47	Dunia	Eastern lowland gorilla	Gorilla beringei graueri	F	y	Walikale, DRC	Mountain Gorilla Veterinary Project	n/a	[6]
Gbg_48	Serufuli	Eastern lowland gorilla	Gorilla beringei graueri	F	y	DRC	Mountain Gorilla Veterinary Project	n/a	[6]
Gbb_49	Bwiruka 1	Mountain gorilla	Gorilla beringei beringei	F	y	Bwindi, Uganda	Mountain Gorilla Veterinary Project	n/a	[8]	HS Gbb_50 (Kahungye)
Gbb_50	Kahungye	Mountain gorilla	Gorilla beringei beringei	F	y	Bwindi, Uganda	Mountain Gorilla Veterinary Project	n/a	[8]	HS Gbb_49 (Bwiruka 1) Gbb_51 (Katungi)
Gbb_51	Katungi	Mountain gorilla	Gorilla beringei beringei	F	y	Bwindi, Uganda	Mountain Gorilla Veterinary Project	n/a	[8]	HS Gbb_49 (Bwiruka 1) Gbb_50 (Kahungye)
Gbb_53	Nyamunwa	Mountain gorilla	Gorilla beringei beringei	F	y	Bwindi, Uganda	Mountain Gorilla Veterinary Project	n/a	[8]
Gbb_55	Ishema	Mountain gorilla	Gorilla beringei beringei	F	y	Rwanda	Mountain Gorilla Veterinary Project	n/a	[6]	PO Gbb_56 (Imfura) HS Gbb_61 (Turimaso)
Gbb_56	Imfura	Mountain gorilla	Gorilla beringei beringei	M	y	Rwanda	Mountain Gorilla Veterinary Project	n/a	[6]	PO Gbb_55 (Ishema); HS Gbb_60 (Zirikana)	Excluded from population analyses
Gbb_57	Umurimo	Mountain gorilla	Gorilla beringei beringei	F	y	Rwanda	Mountain Gorilla Veterinary Project	n/a	[6]	PO Gbb_60 (Zirikana)	Excluded from population analyses
Gbb_58	Kaboko	Mountain gorilla	Gorilla beringei beringei	M	y	DRC	Mountain Gorilla Veterinary Project	n/a	[6]	FS Gbb_59 (Maisha)
Gbb_59	Maisha	Mountain gorilla	Gorilla beringei beringei	F	y	DRC	Mountain Gorilla Veterinary Project	n/a	[6]	FS Gbb_58 (Kaboko)	Excluded from population analyses
Gbb_60	Zirikana	Mountain gorilla	Gorilla beringei beringei	M	y	Rwanda	Mountain Gorilla Veterinary Project	n/a	[6]	HS Gbb_56 (Imfura) Gbb_61 (Turimaso); PO Gbb_57 (Umurimo)
Gbb_61	Turimaso	Mountain gorilla	Gorilla beringei beringei	F	y	Rwanda	Mountain Gorilla Veterinary Project	n/a	[6]	HS Gbb_55 (Ishema) Gbb_60 (Zirikana) Gbb_62 (Tuck)
Gbb_62	Tuck	Mountain gorilla	Gorilla beringei beringei	F	y	Rwanda	Mountain Gorilla Veterinary Project	n/a	[6]	HS Gbb_61 (Turimaso)
Text colours are to highlight species distinctions and match colours used in Figures 1 and 5.
a: Based on amplification and sequencing of AMELY and AMELY sequences included in the ForenSeq kit - see text; b: FS: full-sib; PO: parent-offspring; HS: half-sib
References:
[1] Chimpanzee studbook: [1] Carlsen, F. & de Jongh, T. 2014 European Studbook for the Chimpanzee Pan troglodytes; available at https://docplayer.net/53480624-European-studbook-chimpanzee-1st-edition-of-joint-eep-studbook-frands-carlsen-copenhagen-zoo-tom-de-jongh-burgers-zoo.html. Frederiksberg, Denmark, Copenhagen Zoo
[2] Western Lowland gorilla studbook: Wilms, T. & Bender, U. 2015 International Studbook for the Western Lowland Gorilla, Gorilla g. Gorilla Savage & Wyman, 1847; available at https://www.researchgate.net/publication/280591841_International_studbook_for_the_western_lowland_gorilla_Gorilla_g_Gorilla_Savage_Wyman_1847. Frankfurt Zoo
[3] Bonobo studbook: Pereboom, J. J. M. & Stevens, J. M. G. 2008 International Studbook for bonobo Pan paniscus SCHWARZ 1929. Antwerp, Belgium, Royal Zoological Society of Antwerp.
[4] Schaller, F., Fernandes, A. M., Hodler, C., Munch, C., Pasantes, J. J., Rietschel, W. & Schempp, W. 2010 Y chromosomal variation tracks the evolution of mating systems in chimpanzee and bonobo. PLoS One 5. (DOI:10.1371/journal.pone.0012482).
[5] Hallast, P., Maisano Delser, P., Batini, C., Zadik, D., Rocchi, M., Schempp, W., Tyler-Smith, C. & Jobling, M. A. 2016 Great ape Y Chromosome and mitochondrial DNA phylogenies reflect subspecies structure and patterns of mating and dispersal. Genome Res 26, 427-439. (DOI:10.1101/gr.198754.115).
[6] Xue, Y., Prado-Martinez, J., Sudmant, P. H., Narasimhan, V., Ayub, Q., Szpak, M., Frandsen, P., Chen, Y., Yngvadottir, B., Cooper, D. N., et al. 2015 Mountain gorilla genomes reveal the impact of long-term population decline and inbreeding. Science 348, 242-245. (DOI:10.1126/science.aaa3952).
[7] Scally, A., Dutheil, J. Y., Hillier, L. W., Jordan, G. E., Goodhead, I., Herrero, J., Hobolth, A., Lappalainen, T., Mailund, T., Marques-Bonet, T., et al. 2012 Insights into hominid evolution from the gorilla genome sequence. Nature 483, 169-175. (DOI:10.1038/nature10842).
[8] Pawar, H., Rymbekova, A., Cuadros-Espinoza, S., Huang, X., de Manuel, M., van der Valk, T., Lobon, I., Alvarez-Estape, M., Haber, M., Dolgova, O., et al. 2023 Ghost admixture in eastern gorillas. Nat Ecol Evol. (DOI:10.1038/s41559-023-02145-2).

## Sheet: TableS2_ReadDepth
Table S2: Sequence read depth across loci and individuals
ID	Sample name	CSF1P0	D10S1248	D12S391	D13S317	D16S539	D17S1301	D18S51	D19S433	D1S1656	D20S482	D21S11	D22S1045	D2S1338	D2S441	D3S1358	D4S2408	D5S818	D6S1043	D8S1179	FGA	PentaD	PentaE	TH01	TPOX	vWA	total
Ptr_3	Tommy	124	0	0	329	207	122	37	506	0	202	286	28	291	415	168	0	0	164	140	326	207	208	866	120	91	4837
Ptr_4	PTR7 - Johnny	183	0	68	385	521	232	61	292	0	269	309	243	419	590	121	0	0	156	141	431	277	183	1370	222	139	6612
Ptr_5	Buttons	150	0	102	429	528	200	52	476	0	305	315	114	320	544	184	0	0	200	173	464	256	170	1593	155	108	6838
Ptr_6	NA03450	262	0	126	674	1115	302	87	510	0	362	572	485	636	774	316	0	0	274	211	667	509	276	1694	211	216	10279
Ptr_7	EB176JC	275	0	95	564	845	270	87	612	0	419	409	480	618	789	333	0	0	305	308	534	431	263	2088	193	209	10127
Ptr_14	Zurich	637	0	290	1649	1120	675	182	2248	0	960	1705	436	2477	1795	617	0	0	839	450	1332	1105	589	5717	1731	470	27024
Ptr_15	GM3452	1259	0	325	3065	2740	1000	227	2511	0	2203	1736	822	3189	2756	833	0	0	1560	881	2523	1339	880	8112	1500	345	39806
Ptr_16	GM3448	1129	0	235	3110	2652	904	340	1376	0	2094	1761	1133	2331	2811	875	0	0	1542	850	3501	1115	1013	7583	2487	795	39637
Ptr_17	J19	168	17	104	572	672	650	80	808	0	487	381	173	478	736	243	0	0	404	187	694	334	133	1375	48	186	8930
Ptr_18	GM3450	661	0	134	2452	1973	507	159	666	0	1429	1097	573	1572	1798	427	0	0	829	483	1720	537	358	4205	599	587	22766
Ptr_21	Flynn	347	0	236	1024	1240	384	109	456	0	715	584	603	838	889	438	0	0	619	170	1236	688	455	3688	332	230	15281
Ptr_22	Jomar	286	0	107	858	1074	364	0	526	0	544	527	604	776	989	382	0	0	594	135	1074	679	275	2618	288	241	12941
Ptr_23	Peter	140	0	46	482	384	136	49	297	0	278	385	257	451	409	184	0	0	270	159	302	357	172	1069	149.5	110	6086.5
Ptr_29	Tina	1021	0	346	2490	2809	1166	253	2340	0	1593	1600	296	2219	2875	991	0	0	909	1136	2244	1314	742	8118	1945	717	37124
mean		474.429	1.21429	158.143	1291.64	1277.14	493.714	123.071	973.143	0	847.143	833.357	446.214	1186.79	1297.86	436.571	0	0	618.929	387.429	1217.71	653.429	408.357	3578.29	712.893	317.429	17734.9
Ppa_1	Bono	0	0	0	156	114	43	9	280	0	80	192	11	160	198	83	0	0	65	50	49	89	13	491	64	31	2178
Ppa_2	PPA2	0	0	57	503	522	152	48	1271	0	285	662	112	517	650	148	0	0	221	195	210	368	163	1390	292	97	7863
Ppa_19	Moko	0	0	195	951	1333	484	122	1941	0	883	1657	558	1295	1587	819	0	0	632	565	1276	890	506	2778	770	303	19545
Ppa_20	Keke	0	0	102	695	560	253	76	1322	0	449	1087	209	602	750	379	0	0	285	360	301	476	269	1668	408	138	10389
mean		0	0	88.5	576.25	632.25	233	63.75	1203.5	0	424.25	899.5	222.5	643.5	796.25	357.25	0	0	300.75	292.5	459	455.75	237.75	1581.75	383.5	142.25	9993.75
Ggg_8	Fritz	246	387	75	606	0	228	859	1883	29	291	376	24	695	735	1803	96	177	883	168	277	0	76	1988	478	188	12568
Ggg_9	Tomoka	146	76	12	326	10	229	550	863	0	161	285	0	593	217	691	68	50	312	212	49.5	0	10	1245	410	128	6643.5
Ggg_10	Guy	510	881	259	1876	25	639	2184	4681	114	573	1145	83	1741	1791	4427	295	441	2248	225	820	11	159	4600	1132	549	31409
Ggg_11	Nikumba	890	1052	293	1731	0	981	3123	6755	105	1272	1785	60	3230	1734	5859	314	0	2824	835	880	0	145	6618	2530	913	43929
Ggg_26	Magawi985	644	552	248	1666	24	592	2198	3847	94	843	1294	63	1905	1418	4374	159	0	2215	277	523	0	127	5775	1240	552	30630
Ggg_28	GoM7	602	788	197	1088	21	776	1666	2903	48	1208	1166	46	962	2334	2613	189	361	1976	513	869	0	142	2621	1770	455	25314
Ggg_31	Mjukuu	904	975	179	905	36	737	2237	5975	74	1078	1114	122	2668	1081	6675	274	189	1709	600	930	0	135	8988	2308	562	40455
Ggg_33	EB (JC)	245	405	84	807	12	196	911	1589	17	424	375	21	858	624	1568	50	50	768	384	304	0	43	1592	321	192	11840
Ggg_34	Kaja	335	431	226	941	0	236	1213	2411	37	606	674	50	1135	935	2142	153	124	1270	294	245	0	131	2548	578	317	17032
Ggg_35	Effie	366	469	0	150	0	259	1085	1863	19	462	398	20	1013	614	1295	86	122	604	110	144	0	24	2683	760	231	12777
Ggg_36	Matadi	160	251	73	545	0	128	620	998	10	211	270	29	424	468	936	26	86	664	192	208	0	58	1073	361	146	7937
Ggg_37	Kesho	285	359	95	598	11	368	1388	1799	33	328	512	46	1130	659	1788	55	44	939	220	218	0	72	2326	662	275	14210
Ggg_38	Bikira	309	495	127	785	11	265	1306	2218	23	342	556	54	1276	641	1777	104	104	817	227	427	0	55	2186	580	266	14951
Ggg_39	Kanghu	171	250	73	512	0	116	371	1158	0	277	298	14	622	503	958	51	26	618	148	190	0	52	1182	381	171	8142
Ggg_41	Fubu	389	316	120	791	32	319	1342	2387	49	506	757	28	1214	964	2852	114	205	717	145	404	0	52	2722	828	372	17625
Ggg_42	Kuoyou	301	468	146	778	18	420	1355	2423	37	378	878	57	1147	1003	2475	94	126	1028	157	638	0	114	3421	726	357	18545
mean		406.438	509.688	137.938	881.562	12.5	405.562	1400.5	2734.56	43.0625	560	742.688	44.8125	1288.31	982.562	2639.56	133	131.562	1224.5	294.188	445.406	0.6875	87.1875	3223	941.562	354.625	19625.5
Gbg_43	Itebero	468	594	108	859	27	577	1423	3798	49	785	735	0	1642	1545	2270	133	216	1099	147	760	0	105	3746	1068	414	22568
Gbg_44	Tumani	275	302	85	716	0	387	857	1894	28	504	424	0	998	767	1448	75	145	639	106	500	0	45	2405	623	223	13446
Gbg_45	Pinga	273	234	98	813	28	408	1218	2260	66	619	324	0	1364	1060	1834	119	165	919	189	659	0	72	3302	733	336	17093
Gbg_46	Ntabwoba	525	346	95	1120	23	740	1748	4075	51	850	898	0	1864	1751	3145	131	263	1280	240	722	0	45	3573	1055	469	25009
Gbg_47	Dunia	283	327	84	888	12	203	969	2424	52	667	479	0	1066	747	1770	124	160	768	144	493	0	59	2687	785	265	15456
Gbg_48	Serufull	246	255	70	645	0	315	970	1915	37	566	589	0	984	848	1636	87	112	855	214	508	0	50	2195	624	263	13984
mean		345	343	90	840.167	15	438.333	1197.5	2727.67	47.1667	665.167	574.833	0	1319.67	1119.67	2017.17	111.5	176.833	926.667	173.333	607	0	62.6667	2984.67	814.667	328.333	17926
Gbb_49	Bwiruka 1	166	194	17	221	0	141	760	1017	14	141	303	0	497	433	1193	48	57	248	129	181	0	0	1414	656	150	7980
Gbb_50	Kahungye	181	93	0	263	0	189	860	485	21	114	314	0	415	420	1085	91	52	85	247	270	0	0	1320	1077	79	7661
Gbb_51	Katungi	157	215	37	359	0	227	661	1377	16	327	326	0	572	674	1088	62	92	615	83	330	0	22	968	443	179	8830
Gbb_53	Nyamunwa	486	408	119	1389	12	821	2268	4387	91	1127	907	0	1697	1496	3524	158	433	1165	571	617	0	87	4161	1416	712	28052
Gbb_55	Ishema	286	678	117	849	0	495	1075	2950	27	558	592	0	1423	967	2274	60	103	967	118	479	0	58	2429	911	415	17831
Gbb_56	Imfura	185	394	62	643	16	324	873	1901	54	515	388	0	721	855	1548	88	105	762	127	244	0	57	1908	595	322	12687
Gbb_57	Umurimo	608	879	132	1173	0	648	2012	4594	47	966	875	0	2811	1893	4266	160	184	1450	349	602	0	68	6664	1646	531	32558
Gbb_58	Kaboko	603	768	170	1999	0	731	2517	4809	103	1045	1063	0	2639	2055	4098	156	389	1569	224	537	0	128	5798	1366	766	33533
Gbb_59	Maisha	636	540	218	1268	37	622	1784	4722	93	992	902	0	2200	1651	3374	172	307	1786	310	754	0	145	4909	1612	513	29547
Gbb_60	Zirikana	745	1007	169	1357	0	708	1896	4260	57	1055	1178	0	2603	1879	3395	171	307	1692	191	696	0	130	6070	1866	825	32257
Gbb_61	Turimaso	596	637	168	1503	12	925	2030	4140	47	1043	1166	0	2358	1739	3211	130	424	1728	330	386	0	158	4867	1386	721	29705
Gbb_62	Tuck	651	933	111	1485	0	857	2131	4433	45	884	1094	0	2988	1809	3384	169	287	1475	123	520	0	106	7054	1698	910	33147
mean		441.667	562.167	110	1042.42	6.41667	557.333	1572.25	3256.25	51.25	730.583	759	0	1743.67	1322.58	2703.33	122.083	228.333	1128.5	233.5	468	0	79.9167	3963.5	1222.67	510.25	22815.7
		red font: low quality (below 50 reads) or no amplification

## Sheet: TableS3.1_SummaryAcrossSpecies
Table S3: Autosomal STR sequences - Summary across species
Species	Locus	Repeat region summary sequence structures	Reference repeat structure	Category	Link to reference
Homo sapiens	D13S317	[TATC]n	[TATC]11	Perfect, tetranucleotide, 11 repeats
Pongo spp.	P-D13S317		[TATC]14 ATC TATC	Perfect, tetranucleotide, 15 repeats	https://genome.ucsc.edu/cgi-bin/hgc?hgsid=859299395_eZLKygvLW2MOZzQ0kCdc7Qj41diQ&g=htcGetDna2&table=&i=mixed&o=65868772&l=65868772&r=65868875&getDnaPos=chr13%3A65%2C868%2C773-65%2C868%2C875&db=ponAbe3&hgSeq.cdsExon=1&hgSeq.padding5=0&hgSeq.padding3=0&hgSeq.casing=upper&boolshad.hgSeq.maskRepeats=0&hgSeq.repMasking=lower&boolshad.hgSeq.revComp=0&submit=get+DNA
Gorilla gorilla gorilla	Ggg-D13S317	TATC[6-20]T[0-1]ATC[0-1]TATC[0-14]		Perfect, tetranucleotide, human-like	https://genome.ucsc.edu/cgi-bin/hgc?hgsid=859743615_DRazyA6kriTwBFY5V7AT95xEWIOj&g=htcGetDna2&table=&i=mixed&o=2352223&l=2352223&r=2352297&getDnaPos=CYUI01015286v1%3A2843164-2843267&db=gorGor5&hgSeq.cdsExon=1&hgSeq.padding5=0&hgSeq.padding3=0&hgSeq.casing=upper&boolshad.hgSeq.maskRepeats=0&hgSeq.repMasking=lower&boolshad.hgSeq.revComp=0&submit=get+DNA
Gorilla beringei graueri	Gbg-D13S317	TATC[15-19]		Perfect, tetranucleotide, human-like
Gorilla beringei beringei	Gbb-D13S317	TATC[15-20]		Perfect, tetranucleotide, human-like
Pan troglodytes	Ptr-D13S317	TATC[6-14] T[0-1] ATC[0-1]		Perfect, tetranucleotide, human-like with SNPs in flanks	https://genome.ucsc.edu/cgi-bin/hgc?hgsid=859743615_DRazyA6kriTwBFY5V7AT95xEWIOj&g=htcGetDna2&table=&i=mixed&o=6175303&l=6175303&r=6176676&getDnaPos=chr13%3A82%2C148%2C007-82%2C148%2C105&db=panTro6&hgSeq.cdsExon=1&hgSeq.padding5=20&hgSeq.padding3=10&hgSeq.casing=upper&boolshad.hgSeq.maskRepeats=0&hgSeq.repMasking=lower&boolshad.hgSeq.revComp=0&submit=get+DNA
Pan paniscus	Ppa-D13S317	TATC[11-14]A[0-1]ATC[0-1]AATC[0-1]		Perfect, tetranucleotide, human-like with SNPs in flanks	https://genome.ucsc.edu/cgi-bin/hgc?hgsid=859743615_DRazyA6kriTwBFY5V7AT95xEWIOj&g=htcGetDna2&table=&i=mixed&o=63360364&l=63360364&r=63360475&getDnaPos=chr13%3A63%2C360%2C365-63%2C360%2C475&db=panPan3&hgSeq.cdsExon=1&hgSeq.padding5=10&hgSeq.padding3=10&hgSeq.casing=upper&boolshad.hgSeq.maskRepeats=0&hgSeq.repMasking=lower&boolshad.hgSeq.revComp=0&submit=get+DNA
Homo sapiens	CSF1PO	[ATCT]n	[TATC]13	Perfect, tetranucleotide, 13 repeats
Pongo spp.	P-CSF1PO		[ATCT]3	Perfect, tetranucleotide, 3 repeats	https://genome.ucsc.edu/cgi-bin/hgc?hgsid=859299395_eZLKygvLW2MOZzQ0kCdc7Qj41diQ&g=htcGetDna2&table=&i=mixed&o=65868772&l=65868772&r=65868875&getDnaPos=chr5%3A147591378-147591432&db=ponAbe3&hgSeq.cdsExon=1&hgSeq.padding5=0&hgSeq.padding3=0&hgSeq.casing=upper&boolshad.hgSeq.maskRepeats=0&hgSeq.repMasking=lower&boolshad.hgSeq.revComp=0&submit=get+DNA
Gorilla gorilla gorilla	Ggg-CSF1PO	GTCT[0-1]ATCT[3-14]ATCC[0-1]ATCT[0-13]		Perfect, tetranucleotide, human-like	https://genome.ucsc.edu/cgi-bin/hgc?hgsid=859743615_DRazyA6kriTwBFY5V7AT95xEWIOj&g=htcGetDna2&table=&i=mixed&o=2352223&l=2352223&r=2352297&getDnaPos=CYUI01015334v1%3A2%2C352%2C224-2%2C352%2C297&db=gorGor5&hgSeq.cdsExon=1&hgSeq.padding5=0&hgSeq.padding3=0&hgSeq.casing=upper&boolshad.hgSeq.maskRepeats=0&hgSeq.repMasking=lower&boolshad.hgSeq.revComp=0&submit=get+DNA
Gorilla beringei graueri	Gbg-CSF1PO	GTCT[1]ATCT[11-14]		Perfect, tetranucleotide, human-like
Gorilla beringei beringei	Gbb-CSF1PO	GTCT[1]ATCT[11-16]		Perfect, tetranucleotide, human-like
Pan troglodytes	Ptr-CSF1PO	ATCT[6-12]		Perfect, tetranucleotide, human-like, up to 12 repeats	https://genome.ucsc.edu/cgi-bin/hgc?hgsid=859743615_DRazyA6kriTwBFY5V7AT95xEWIOj&g=htcGetDna2&table=&i=mixed&o=6175303&l=6175303&r=6176676&getDnaPos=chr5%3A128257245-128257294&db=panTro6&hgSeq.cdsExon=1&hgSeq.padding5=20&hgSeq.padding3=10&hgSeq.casing=upper&boolshad.hgSeq.maskRepeats=0&hgSeq.repMasking=lower&boolshad.hgSeq.revComp=0&submit=get+DNA
Pan paniscus	Ppa-CSF1PO	n/a		No amplification	https://genome.ucsc.edu/cgi-bin/hgc?hgsid=859743615_DRazyA6kriTwBFY5V7AT95xEWIOj&g=htcGetDna2&table=&i=mixed&o=63360364&l=63360364&r=63360475&getDnaPos=chr5%3A145501800-145501908&db=panPan3&hgSeq.cdsExon=1&hgSeq.padding5=10&hgSeq.padding3=10&hgSeq.casing=upper&boolshad.hgSeq.maskRepeats=0&hgSeq.repMasking=lower&boolshad.hgSeq.revComp=0&submit=get+DNA
Homo sapiens	D10S1248	[GGAA]n	[GGAA]13	Perfect, tetranucleotide, 13 repeats
Pongo spp.	P-D10S1248		[GGAA]5 AGAA[GGAA]4	Imperfect, tetranucleotide, 9 repeats	https://genome.ucsc.edu/cgi-bin/hgc?hgsid=859743615_DRazyA6kriTwBFY5V7AT95xEWIOj&g=htcGetDna2&table=&i=mixed&o=6007602&l=6007602&r=6008453&getDnaPos=chr10%3A127821513-127821593&db=ponAbe3&hgSeq.cdsExon=1&hgSeq.padding5=10&hgSeq.padding3=10&hgSeq.casing=upper&boolshad.hgSeq.maskRepeats=0&hgSeq.repMasking=lower&boolshad.hgSeq.revComp=0&submit=get+DNA
Gorilla gorilla gorilla	Ggg-D10S1248	GGAA[12-17]GTAA[0-1]GGAA[0-4]		Perfect, tetranucleotide, human-like, one individual with a SNP to the right	https://genome.ucsc.edu/cgi-bin/hgc?hgsid=859743615_DRazyA6kriTwBFY5V7AT95xEWIOj&g=htcGetDna2&table=&i=mixed&o=2352223&l=2352223&r=2352297&getDnaPos=CYUI01014981v1%3A2892630-2892714&db=gorGor5&hgSeq.cdsExon=1&hgSeq.padding5=0&hgSeq.padding3=0&hgSeq.casing=upper&boolshad.hgSeq.maskRepeats=0&hgSeq.repMasking=lower&boolshad.hgSeq.revComp=0&submit=get+DNA
Gorilla beringei graueri	Gbg-D10S1248	GGAA[15-17]		Perfect, tetranucleotide, human-like
Gorilla beringei beringei	Gbb-D10S1248	GGAA[13-16]		Perfect, tetranucleotide, human-like
Pan troglodytes	Ptr-D10S1248	n/a		No amplification	https://genome.ucsc.edu/cgi-bin/hgc?hgsid=859743615_DRazyA6kriTwBFY5V7AT95xEWIOj&g=htcGetDna2&table=&i=mixed&o=6175303&l=6175303&r=6176676&getDnaPos=chr10%3A125225079-125225164&db=panTro6&hgSeq.cdsExon=1&hgSeq.padding5=20&hgSeq.padding3=10&hgSeq.casing=upper&boolshad.hgSeq.maskRepeats=0&hgSeq.repMasking=lower&boolshad.hgSeq.revComp=0&submit=get+DNA
Pan paniscus	Ppa-D10S1248	n/a		No amplification	https://genome.ucsc.edu/cgi-bin/hgc?hgsid=859743615_DRazyA6kriTwBFY5V7AT95xEWIOj&g=htcGetDna2&table=&i=mixed&o=63360364&l=63360364&r=63360475&getDnaPos=chr10%3A125886696-125886788&db=panPan3&hgSeq.cdsExon=1&hgSeq.padding5=10&hgSeq.padding3=10&hgSeq.casing=upper&boolshad.hgSeq.maskRepeats=0&hgSeq.repMasking=lower&boolshad.hgSeq.revComp=0&submit=get+DNA
Homo sapiens	D12S391	[AGAT]n GA T [AGAT]n[AGAC]n AGAT	[AGAT]11 [AGAC]7 AGAT	Compound, tetranucleotide, 18 repeats
Pongo spp.	P-D12S391		[AGAT]14	Perfect, tetranucleotide, 14 repeats	https://genome.ucsc.edu/cgi-bin/hgTracks?db=ponAbe3&lastVirtModeType=default&lastVirtModeExtraState=&virtModeType=default&virtMode=0&nonVirtPosition=&position=chr17%3A67360311%2D67360391&hgsid=843221185_7ZyYvK3p7aXIJMf0EcEHgPWLvoQh
Gorilla gorilla gorilla	Ggg-D12S391	ATAT[1]AAGT[0-1]AGGT[3-6]AGAT[9-15]AGAC[6-12]		Compound, three independently variable blocks, tetranucleotide	https://genome.ucsc.edu/cgi-bin/hgc?hgsid=859743615_DRazyA6kriTwBFY5V7AT95xEWIOj&g=htcGetDna2&table=&i=mixed&o=2352223&l=2352223&r=2352297&getDnaPos=CYUI01015004v1%3A3593869-3594013&db=gorGor5&hgSeq.cdsExon=1&hgSeq.padding5=0&hgSeq.padding3=0&hgSeq.casing=upper&boolshad.hgSeq.maskRepeats=0&hgSeq.repMasking=lower&boolshad.hgSeq.revComp=0&submit=get+DNA
Gorilla beringei graueri	Gbg-D12S391	ATAT[1]AAGT[0-1]AGGT[3-4]AGAT[10-13]AGAC[4-14]		Compound, three independently variable blocks, tetranucleotide
Gorilla beringei beringei	Gbb-D12S391	ATAT[1]AAGT[0-1]AGGT[2-6]AGAT[10-13]AGAC[6-13]		Compound, three independently variable blocks, tetranucleotide
Pan troglodytes	Ptr-D12S391	[AGGT]1 AGAT[3] AGAC[6-8]		Perfect, tetranucleotide, one block now 3 repeats, invariant; second block variable, 6-8 repeats -near monomorphic	https://genome.ucsc.edu/cgi-bin/hgc?hgsid=859743615_DRazyA6kriTwBFY5V7AT95xEWIOj&g=htcGetDna2&table=&i=mixed&o=6175303&l=6175303&r=6176676&getDnaPos=chr12%3A6%2C175%2C304-6%2C176%2C676&db=panTro6&hgSeq.cdsExon=1&hgSeq.padding5=20&hgSeq.padding3=10&hgSeq.casing=upper&boolshad.hgSeq.maskRepeats=0&hgSeq.repMasking=lower&boolshad.hgSeq.revComp=0&submit=get+DNA
Pan paniscus	Ppa-D12S391	[AGGT]10-14 [AGAT]4-9		Compound, two independently variable blocks, human-like	https://genome.ucsc.edu/cgi-bin/hgc?hgsid=859743615_DRazyA6kriTwBFY5V7AT95xEWIOj&g=htcGetDna2&table=&i=mixed&o=63360364&l=63360364&r=63360475&getDnaPos=chr12%3A12319454-12319629&db=panPan3&hgSeq.cdsExon=1&hgSeq.padding5=10&hgSeq.padding3=10&hgSeq.casing=upper&boolshad.hgSeq.maskRepeats=0&hgSeq.repMasking=lower&boolshad.hgSeq.revComp=0&submit=get+DNA
Homo sapiens	D16S539	[GATA]n	[GATA]11	Perfect, tetranucleotide, 11 repeats
Pongo spp.	P-D16S539		[GATA]11	Perfect, tetranucleotide, 11 repeats, human-like	https://genome.ucsc.edu/cgi-bin/hgc?hgsid=859299395_eZLKygvLW2MOZzQ0kCdc7Qj41diQ&g=htcGetDna2&table=&i=mixed&o=65868772&l=65868772&r=65868875&getDnaPos=chr16%3A64355719-64355788&db=ponAbe3&hgSeq.cdsExon=1&hgSeq.padding5=0&hgSeq.padding3=0&hgSeq.casing=upper&boolshad.hgSeq.maskRepeats=0&hgSeq.repMasking=lower&boolshad.hgSeq.revComp=0&submit=get+DNA
Gorilla gorilla gorilla	Ggg-D16S539	GATA[4-14]CATA[0-1]GATA[0-6]TAGA[0-1]		Perfect, with some SNP-interrupted alleles (one block now invariant)	https://genome.ucsc.edu/cgi-bin/hgc?hgsid=859743615_DRazyA6kriTwBFY5V7AT95xEWIOj&g=htcGetDna2&table=&i=mixed&o=2352223&l=2352223&r=2352297&getDnaPos=CYUI01015009v1%3A1180601-1180670&db=gorGor5&hgSeq.cdsExon=1&hgSeq.padding5=0&hgSeq.padding3=0&hgSeq.casing=upper&boolshad.hgSeq.maskRepeats=0&hgSeq.repMasking=lower&boolshad.hgSeq.revComp=0&submit=get+DNA
Gorilla beringei graueri	Gbg-D16S539	GATA[4-14]CATA[0-1]GATA[0-10]TAGA[1]		Perfect, with some SNP-interrupted alleles (one block now invariant)
Gorilla beringei beringei	Gbb-D16S539	GATA[4-13]CATA[0-1]GATA[0-10]TAGA[1]		Perfect, with some SNP-interrupted alleles (one block now invariant), with several alleles identical by descent
Pan troglodytes	Ptr-D16S539	GATA[6-13] GAGA[0-1] TAAA[0-1] TAGA[0-1]		Perfect, tetranucleotide, human-like, some SNPs to the right - GAGA, GAAA, TAGA	https://genome.ucsc.edu/cgi-bin/hgc?hgsid=859743615_DRazyA6kriTwBFY5V7AT95xEWIOj&g=htcGetDna2&table=&i=mixed&o=6175303&l=6175303&r=6176676&getDnaPos=chr16%3A72032949-72033014&db=panTro6&hgSeq.cdsExon=1&hgSeq.padding5=10&hgSeq.padding3=10&hgSeq.casing=upper&boolshad.hgSeq.maskRepeats=0&hgSeq.repMasking=lower&boolshad.hgSeq.revComp=0&submit=get+DNA
Pan paniscus	Ppa-D16S539	GATA[7-13]		Perfect, tetranucleotide, human-like	https://genome.ucsc.edu/cgi-bin/hgc?hgsid=859743615_DRazyA6kriTwBFY5V7AT95xEWIOj&g=htcGetDna2&table=&i=mixed&o=63360364&l=63360364&r=63360475&getDnaPos=chr16%3A67022082-67022190&db=panPan3&hgSeq.cdsExon=1&hgSeq.padding5=10&hgSeq.padding3=10&hgSeq.casing=upper&boolshad.hgSeq.maskRepeats=0&hgSeq.repMasking=lower&boolshad.hgSeq.revComp=0&submit=get+DNA
Homo sapiens	D17S1301	[AGAT]n	[AGAT]12	Perfect, tetranucleotide, 11 repeats
Pongo spp.	P-D17S1301		[AGAT]14	Perfect, tetranucleotide, 14 repeats	https://genome.ucsc.edu/cgi-bin/hgTracks?db=ponAbe3&lastVirtModeType=default&lastVirtModeExtraState=&virtModeType=default&virtMode=0&nonVirtPosition=&position=chr17%3A67360311%2D67360391&hgsid=843221185_7ZyYvK3p7aXIJMf0EcEHgPWLvoQh
Gorilla gorilla gorilla	Ggg-D17S1301	AGAT[6-14]AAAT[0-1]AGAT[0-2]AGAA[0-1]AGAT[0-14]		Perfect and Interrupted, tetranucleotide. Some individuals perfect other interrupted	https://genome.ucsc.edu/cgi-bin/hgc?hgsid=859743615_DRazyA6kriTwBFY5V7AT95xEWIOj&g=htcGetDna2&table=&i=mixed&o=2352223&l=2352223&r=2352297&getDnaPos=CYUI01015056v1%3A5004714-5004761&db=gorGor5&hgSeq.cdsExon=1&hgSeq.padding5=10&hgSeq.padding3=10&hgSeq.casing=upper&boolshad.hgSeq.maskRepeats=0&hgSeq.repMasking=lower&boolshad.hgSeq.revComp=0&submit=get+DNA
Gorilla beringei graueri	Gbg-D17S1301	AGAT[12-13]		Perfect, tetranucleotide, human-like, very low variation
Gorilla beringei beringei	Gbb-D17S1301	AGAT[6-13]		Perfect, tetranucleotide, human-like, very low variation
Pan troglodytes	Ptr-D17S1301	AGAT[1]GAT[1]AGAT[1-12]GAT[0-1]AGAT[0-10]AGAA[1]AGAT[1-13]AAAT[0-1]AGAT[0-1]		Imperfect, tetranucleotide, SNP-based variations in the flanking	https://genome.ucsc.edu/cgi-bin/hgc?hgsid=859743615_DRazyA6kriTwBFY5V7AT95xEWIOj&g=htcGetDna2&table=&i=mixed&o=6175303&l=6175303&r=6176676&getDnaPos=chr17%3A74%2C684%2C855-74%2C684%2C902&db=panTro6&hgSeq.cdsExon=1&hgSeq.padding5=10&hgSeq.padding3=10&hgSeq.casing=upper&boolshad.hgSeq.maskRepeats=0&hgSeq.repMasking=lower&boolshad.hgSeq.revComp=0&submit=get+DNA
Pan paniscus	Ppa-D17S1301	GAT[0-1]AGAT[0-11]AGAA[0-1]AGAT[0-3]AGGT[0-1]AGAT[0-3]		Perfect, one individual looks Imperfect, tetranucleotide, blocks to the left largely fixed	https://genome.ucsc.edu/cgi-bin/hgc?hgsid=859743615_DRazyA6kriTwBFY5V7AT95xEWIOj&g=htcGetDna2&table=&i=mixed&o=63360364&l=63360364&r=63360475&getDnaPos=chr17%3A68629720-68629824&db=panPan3&hgSeq.cdsExon=1&hgSeq.padding5=10&hgSeq.padding3=10&hgSeq.casing=upper&boolshad.hgSeq.maskRepeats=0&hgSeq.repMasking=lower&boolshad.hgSeq.revComp=0&submit=get+DNA
Homo sapiens	D18S51	[AGAA]n AG	[AGAA]11 AG(AA)	Perfect, tetranucleotide
Pongo spp.	P-D18S51		[AGAA]12 AGAG	Perfect, tetranucleotide, 12 repeats	https://genome.ucsc.edu/cgi-bin/hgTracks?db=ponAbe3&lastVirtModeType=default&lastVirtModeExtraState=&virtModeType=default&virtMode=0&nonVirtPosition=&position=chr18%3A58496633%2D58496752&hgsid=843221185_7ZyYvK3p7aXIJMf0EcEHgPWLvoQh
Gorilla gorilla gorilla	Ggg-D18S51	AGAA[4-5]AGAG[2]AGGA[1]AAGA[2]		Perfect, tetranucleotide, human-like, not very variable	https://genome.ucsc.edu/cgi-bin/hgc?hgsid=859743615_DRazyA6kriTwBFY5V7AT95xEWIOj&g=htcGetDna2&table=&i=mixed&o=2352223&l=2352223&r=2352297&getDnaPos=CYUI01014964v1%3A1170381-1170488&db=gorGor5&hgSeq.cdsExon=1&hgSeq.padding5=10&hgSeq.padding3=10&hgSeq.casing=upper&boolshad.hgSeq.maskRepeats=0&hgSeq.repMasking=lower&boolshad.hgSeq.revComp=0&submit=get+DNA
Gorilla beringei graueri	Gbg-D18S51	AGAA[5]AGAG[2]AGGA[1]AAGA[2]		Perfect, tetranucleotide, all repeats fixed (i.e. no variation)
Gorilla beringei beringei	Gbb-D18S51	AGAA[4-5]AGAG[1-2]AGGA[1]AAGA[2]		Perfect/Compound, very low variation
Pan troglodytes	Ptr-D18S51	AGAA[3-4] TGAA[0-1] AAGAA[1] AGAA[4-5]		Perfect, tetranucleotide, diverged flank	https://genome.ucsc.edu/cgi-bin/hgc?hgsid=859743615_DRazyA6kriTwBFY5V7AT95xEWIOj&g=htcGetDna2&table=&i=mixed&o=6175303&l=6175303&r=6176676&getDnaPos=chr18%3A57490671-57490760&db=panTro6&hgSeq.cdsExon=1&hgSeq.padding5=10&hgSeq.padding3=10&hgSeq.casing=upper&boolshad.hgSeq.maskRepeats=0&hgSeq.repMasking=lower&boolshad.hgSeq.revComp=0&submit=get+DNA
Pan paniscus	Ppa-D18S51	[AGAA]4 AAGAA[1] AGAA[4-5]		Perfect, tetranucleotide	https://genome.ucsc.edu/cgi-bin/hgc?hgsid=859743615_DRazyA6kriTwBFY5V7AT95xEWIOj&g=htcGetDna2&table=&i=mixed&o=63360364&l=63360364&r=63360475&getDnaPos=chr18%3A56640764-56640884&db=panPan3&hgSeq.cdsExon=1&hgSeq.padding5=10&hgSeq.padding3=10&hgSeq.casing=upper&boolshad.hgSeq.maskRepeats=0&hgSeq.repMasking=lower&boolshad.hgSeq.revComp=0&submit=get+DNA
Homo sapiens	D19S433	[CCTT]n ccta [CCTT]n cttt [CCTT]n	[CCTT]12 ccta [CCTT]1 cttt [CCTT]1	Perfect, tetranucleotide, specifically for the reference; alternatively Compound interrupted
Pongo spp.	P-D19S433		[CCTT]5	Perfect, tetranucleotide, short allele 5 repeats long	https://genome.ucsc.edu/cgi-bin/hgc?hgsid=859299395_eZLKygvLW2MOZzQ0kCdc7Qj41diQ&g=htcGetDna2&table=&i=mixed&o=65868772&l=65868772&r=65868875&getDnaPos=chr19%3A27438286-27438347&db=ponAbe3&hgSeq.cdsExon=1&hgSeq.padding5=0&hgSeq.padding3=0&hgSeq.casing=upper&boolshad.hgSeq.maskRepeats=0&hgSeq.repMasking=lower&boolshad.hgSeq.revComp=0&submit=get+DNA
Gorilla gorilla gorilla	Ggg-D19S433	CCTT[4-6]		Perfect, tetranucleotide, human-like, short alleles	https://genome.ucsc.edu/cgi-bin/hgc?hgsid=859743615_DRazyA6kriTwBFY5V7AT95xEWIOj&g=htcGetDna2&table=&i=mixed&o=2352223&l=2352223&r=2352297&getDnaPos=CYUI01015150v1%3A6388443-6388501&db=gorGor5&hgSeq.cdsExon=1&hgSeq.padding5=10&hgSeq.padding3=10&hgSeq.casing=upper&boolshad.hgSeq.maskRepeats=0&hgSeq.repMasking=lower&boolshad.hgSeq.revComp=0&submit=get+DNA
Gorilla beringei graueri	Gbg-D19S433	CCTT[5-6]		Perfect, tetranucleotide, human-like, short alleles
Gorilla beringei beringei	Gbb-D19S433	CCTT[5-6]		Perfect, tetranucleotide, human-like, short alleles
Pan troglodytes	Ptr-D19S433	CCCT[0-1] CCTT[8-17] CTTT[1] CCTT[0-1]		Perfect, tetranucleotide, human-like CCTT	https://genome.ucsc.edu/cgi-bin/hgc?hgsid=859743615_DRazyA6kriTwBFY5V7AT95xEWIOj&g=htcGetDna2&table=&i=mixed&o=6175303&l=6175303&r=6176676&getDnaPos=chr19%3A27845688-27845767&db=panTro6&hgSeq.cdsExon=1&hgSeq.padding5=10&hgSeq.padding3=10&hgSeq.casing=upper&boolshad.hgSeq.maskRepeats=0&hgSeq.repMasking=lower&boolshad.hgSeq.revComp=0&submit=get+DNA
Pan paniscus	Ppa-D19S433	CCTT[5-7] CTTT[0-1] CCTT[0-6]		Perfect, tetranucleotide, CCTT invariant 5, or Two blocks of CCTT, one 6, one 6 or 7	https://genome.ucsc.edu/cgi-bin/hgc?hgsid=859743615_DRazyA6kriTwBFY5V7AT95xEWIOj&g=htcGetDna2&table=&i=mixed&o=63360364&l=63360364&r=63360475&getDnaPos=chr19%3A26848782-26848885&db=panPan3&hgSeq.cdsExon=1&hgSeq.padding5=10&hgSeq.padding3=10&hgSeq.casing=upper&boolshad.hgSeq.maskRepeats=0&hgSeq.repMasking=lower&boolshad.hgSeq.revComp=0&submit=get+DNA
Homo sapiens	D1S1656	CCTA [TCTA]n TCA [TCTA]n	CCTA [TCTA]16	Perfect, tetranucleotide, first block fixed to 1
Pongo spp.	P-D1S1656		[TCTA]3 TTTA TCTA TCTG TCTA	Perfect, tetranucleotide	http://arep.med.harvard.edu/cgi-bin/adnan/revcomp.pl
Gorilla gorilla gorilla	Ggg-D1S1656	ATCT[9-18]AT[0-1]TATC[0-5]		Perfect, tetranucleotide, second block if present non-variable	https://genome.ucsc.edu/cgi-bin/hgc?hgsid=865657855_PWAIDN7virUnUiIHicrvkIzHRz8i&g=htcGetDna2&table=&i=mixed&o=5239471&l=5239471&r=5239592&getDnaPos=CYUI01014942v1%3A5%2C239%2C472-5%2C239%2C592&db=gorGor5&hgSeq.cdsExon=1&hgSeq.padding5=10&hgSeq.padding3=10&hgSeq.casing=upper&boolshad.hgSeq.maskRepeats=0&hgSeq.repMasking=lower&boolshad.hgSeq.revComp=0&submit=get+DNA
Gorilla beringei graueri	Gbg-D1S1656	ATCT[8-13]		Perfect, tetranucleotide
Gorilla beringei beringei	Gbb-D1S1656	ATCT[8-13]		Perfect, tetranucleotide
Pan troglodytes	Ptr-D1S1656	n/a		No amplification
Pan paniscus	Ppa-D1S1656	n/a		No amplification
Homo sapiens	D20S482	[AGAT]n	[AGAT]14	Perfect, tetranucleotide, 14 repeats
Pongo spp.	P-D20S482		[AGAT]11	Perfect, tetranucleotide, 11 repeats, human-like	https://genome.ucsc.edu/cgi-bin/hgc?hgsid=859299395_eZLKygvLW2MOZzQ0kCdc7Qj41diQ&g=htcGetDna2&table=&i=mixed&o=65868772&l=65868772&r=65868875&getDnaPos=chr20%3A23085891-23085968&db=ponAbe3&hgSeq.cdsExon=1&hgSeq.padding5=0&hgSeq.padding3=0&hgSeq.casing=upper&boolshad.hgSeq.maskRepeats=0&hgSeq.repMasking=lower&boolshad.hgSeq.revComp=0&submit=get+DNA
Gorilla gorilla gorilla	Ggg-D20S482	AGAT[10-18]GGAT[0-2]AGAT[11-14]		Perfect-Imperfect, Some simple, human-like, Some two blocks of AGAT with internal SNP - long alleles	https://genome.ucsc.edu/cgi-bin/hgc?hgsid=859743615_DRazyA6kriTwBFY5V7AT95xEWIOj&g=htcGetDna2&table=&i=mixed&o=2352223&l=2352223&r=2352297&getDnaPos=CYUI01014934v1%3A21351295-21351442&db=gorGor5&hgSeq.cdsExon=1&hgSeq.padding5=10&hgSeq.padding3=10&hgSeq.casing=upper&boolshad.hgSeq.maskRepeats=0&hgSeq.repMasking=lower&boolshad.hgSeq.revComp=0&submit=get+DNA
Gorilla beringei graueri	Gbg-D20S482	AGAT[15-19]		Perfect, tetranucleotide, human-like
Gorilla beringei beringei	Gbb-D20S482	AGAT[14-19]		Perfect, tetranucleotide, human-like
Pan troglodytes	Ptr-D20S482	AGAT[12-16]		Perfect, tetranucleotide	https://genome.ucsc.edu/cgi-bin/hgc?hgsid=859743615_DRazyA6kriTwBFY5V7AT95xEWIOj&g=htcGetDna2&table=&i=mixed&o=6175303&l=6175303&r=6176676&getDnaPos=chr20%3A4910198-4910277&db=panTro6&hgSeq.cdsExon=1&hgSeq.padding5=10&hgSeq.padding3=10&hgSeq.casing=upper&boolshad.hgSeq.maskRepeats=0&hgSeq.repMasking=lower&boolshad.hgSeq.revComp=0&submit=get+DNA
Pan paniscus	Ppa-D20S482	AGTT[1] AGAT[12-15] CGAT[0-1] AGAT[0-6]		Simple AGAT, human-like block, plus invariant blocks - longer alleles	https://genome.ucsc.edu/cgi-bin/hgc?hgsid=859743615_DRazyA6kriTwBFY5V7AT95xEWIOj&g=htcGetDna2&table=&i=mixed&o=63360364&l=63360364&r=63360475&getDnaPos=chr20%3A4555011-4555108&db=panPan3&hgSeq.cdsExon=1&hgSeq.padding5=10&hgSeq.padding3=10&hgSeq.casing=upper&boolshad.hgSeq.maskRepeats=0&hgSeq.repMasking=lower&boolshad.hgSeq.revComp=0&submit=get+DNA
Homo sapiens	D21S11	[TCTA]n [TCTG]n [TCTA]n ta[TCTA]n tca[TCTA]n tccata[TCTA]n TA[TCTA]n	[TCTA]4 [TCTG]6 [TCTA]3 ta[TCTA]3 tca[TCTA]2 tccata[TCTA]11	Compound interrupted, tetranucleotide, interrupted by both material and non-material repeat
Pongo spp.	P-D21S11		[TCTA]13	Perfect, tetranucleotide, 13 repeats	https://genome.ucsc.edu/cgi-bin/hgc?hgsid=859299395_eZLKygvLW2MOZzQ0kCdc7Qj41diQ&g=htcGetDna2&table=&i=mixed&o=65868772&l=65868772&r=65868875&getDnaPos=chr21%3A6337710-6337818&db=ponAbe3&hgSeq.cdsExon=1&hgSeq.padding5=0&hgSeq.padding3=0&hgSeq.casing=upper&boolshad.hgSeq.maskRepeats=0&hgSeq.repMasking=lower&boolshad.hgSeq.revComp=0&submit=get+DNA
Gorilla gorilla gorilla	Ggg-D21S11	TCTA[9-14]		Perfect, tetranucleotide	https://genome.ucsc.edu/cgi-bin/hgc?hgsid=859743615_DRazyA6kriTwBFY5V7AT95xEWIOj&g=htcGetDna2&table=&i=mixed&o=2352223&l=2352223&r=2352297&getDnaPos=CYUI01015003v1%3A8644575-8644679&db=gorGor5&hgSeq.cdsExon=1&hgSeq.padding5=10&hgSeq.padding3=10&hgSeq.casing=upper&boolshad.hgSeq.maskRepeats=0&hgSeq.repMasking=lower&boolshad.hgSeq.revComp=0&submit=get+DNA
Gorilla beringei graueri	Gbg-D21S11	TCTA[13-15]		Perfect, tetranucleotide
Gorilla beringei beringei	Gbb-D21S11	TCTA[12-15]		Perfect, tetranucleotide
Pan troglodytes	Ptr-D21S11	TCTA[3-16]TATCTA[0-1]TCA[0-1]TCTA[0-4]ATCTA[0-1]TTTA[0-1]TCTA[7-13]		Imperfect	https://genome.ucsc.edu/cgi-bin/hgc?hgsid=859743615_DRazyA6kriTwBFY5V7AT95xEWIOj&g=htcGetDna2&table=&i=mixed&o=6175303&l=6175303&r=6176676&getDnaPos=chr21%3A6090428-6090589&db=panTro6&hgSeq.cdsExon=1&hgSeq.padding5=10&hgSeq.padding3=10&hgSeq.casing=upper&boolshad.hgSeq.maskRepeats=0&hgSeq.repMasking=lower&boolshad.hgSeq.revComp=0&submit=get+DNA
Pan paniscus	Ppa-D21S11	TCTA[10-14]		Perfect, tetranucleotide	https://genome.ucsc.edu/cgi-bin/hgc?hgsid=859743615_DRazyA6kriTwBFY5V7AT95xEWIOj&g=htcGetDna2&table=&i=mixed&o=63360364&l=63360364&r=63360475&getDnaPos=chr21%3A5900124-5900308&db=panPan3&hgSeq.cdsExon=1&hgSeq.padding5=10&hgSeq.padding3=10&hgSeq.casing=upper&boolshad.hgSeq.maskRepeats=0&hgSeq.repMasking=lower&boolshad.hgSeq.revComp=0&submit=get+DNA
Homo sapiens	D22S1045	[ATT]n ACT[ATT]n	[ATT]14 ACT[ATT]2	Imperfect, trinucleotide, first and second repeat block separated by repeat material
Pongo spp.	P-D22S1045		[ATT]6 ACT[ATT]2	Imperfect, trinucleotide, first and second repeat block separated by repeat material, human-like	https://genome.ucsc.edu/cgi-bin/hgc?hgsid=859299395_eZLKygvLW2MOZzQ0kCdc7Qj41diQ&g=htcGetDna2&table=&i=mixed&o=65868772&l=65868772&r=65868875&getDnaPos=chr22%3A21348640-21348692&db=ponAbe3&hgSeq.cdsExon=1&hgSeq.padding5=0&hgSeq.padding3=0&hgSeq.casing=upper&boolshad.hgSeq.maskRepeats=0&hgSeq.repMasking=lower&boolshad.hgSeq.revComp=0&submit=get+DNA
Gorilla gorilla gorilla	Ggg-D22S1045	ATT[3]GTT[1]ATT[3]		Invariant, trinucleotide, short allele	https://genome.ucsc.edu/cgi-bin/hgc?hgsid=859743615_DRazyA6kriTwBFY5V7AT95xEWIOj&g=htcGetDna2&table=&i=mixed&o=2352223&l=2352223&r=2352297&getDnaPos=CYUI01000023v1%3A1888853-1888908&db=gorGor5&hgSeq.cdsExon=1&hgSeq.padding5=10&hgSeq.padding3=10&hgSeq.casing=upper&boolshad.hgSeq.maskRepeats=0&hgSeq.repMasking=lower&boolshad.hgSeq.revComp=0&submit=get+DNA
Gorilla beringei graueri	Gbg-D22S1045	n/a		No amplification
Gorilla beringei beringei	Gbb-D22S1045	n/a		No amplification
Pan troglodytes	Ptr-D22S1045	ATT[8-14]		Perfect, trinucleotide	https://genome.ucsc.edu/cgi-bin/hgc?hgsid=859743615_DRazyA6kriTwBFY5V7AT95xEWIOj&g=htcGetDna2&table=&i=mixed&o=6175303&l=6175303&r=6176676&getDnaPos=chr22%3A19982966-19983033&db=panTro6&hgSeq.cdsExon=1&hgSeq.padding5=10&hgSeq.padding3=10&hgSeq.casing=upper&boolshad.hgSeq.maskRepeats=0&hgSeq.repMasking=lower&boolshad.hgSeq.revComp=0&submit=get+DNA
Pan paniscus	Ppa-D22S1045	ATT[12-14]		Perfect, trinucleotide	https://genome.ucsc.edu/cgi-bin/hgc?hgsid=859743615_DRazyA6kriTwBFY5V7AT95xEWIOj&g=htcGetDna2&table=&i=mixed&o=63360364&l=63360364&r=63360475&getDnaPos=chr22%3A18053836-18054012&db=panPan3&hgSeq.cdsExon=1&hgSeq.padding5=10&hgSeq.padding3=10&hgSeq.casing=upper&boolshad.hgSeq.maskRepeats=0&hgSeq.repMasking=lower&boolshad.hgSeq.revComp=0&submit=get+DNA
Homo sapiens	D2S1338	[GGAA]n GGAC[GGAA]n[GGCA}n	[GGAA]2 GGAC[GGAA]13[GGCA]7	Compound interrupted, tetranucleotide, first and second repetitive blocks interrupted by tetranucleotide repeat material
Pongo spp.	P-D2S1338		[AGGG]2[AGG]2[AGGG]4 AG[AGG]2[AGGG]2	Complex, unlike any other great ape, trio- and tetranucleotide with di-nucleotide interruption	https://genome.ucsc.edu/cgi-bin/hgTracks?db=ponAbe3&lastVirtModeType=default&lastVirtModeExtraState=&virtModeType=default&virtMode=0&nonVirtPosition=&position=chr2B%3A105098536%2D105098587&hgsid=843221185_7ZyYvK3p7aXIJMf0EcEHgPWLvoQh
Gorilla gorilla gorilla	Ggg-D2S1338	GGAA[12-18]GGCA[7-13]		Compound, tetranucleotide	https://genome.ucsc.edu/cgi-bin/hgc?hgsid=859743615_DRazyA6kriTwBFY5V7AT95xEWIOj&g=htcGetDna2&table=&i=mixed&o=2352223&l=2352223&r=2352297&getDnaPos=CYUI01000001v1%3A1637536-1637669&db=gorGor5&hgSeq.cdsExon=1&hgSeq.padding5=10&hgSeq.padding3=10&hgSeq.casing=upper&boolshad.hgSeq.maskRepeats=0&hgSeq.repMasking=lower&boolshad.hgSeq.revComp=0&submit=get+DNA
Gorilla beringei graueri	Gbg-D2S1338	GGAA[12-14]GGCA[9]		Perfect, tetranucleotide, second GGCA block invariant
Gorilla beringei beringei	Gbb-D2S1338	GGAA[13-18]GGCA[7-9]		Compound, tetranucleotide
Pan troglodytes	Ptr-D2S1338	GGAA[10-15] GGCA[5-11]		Compound, tetranucleotide	https://genome.ucsc.edu/cgi-bin/hgc?hgsid=859743615_DRazyA6kriTwBFY5V7AT95xEWIOj&g=htcGetDna2&table=&i=mixed&o=6175303&l=6175303&r=6176676&getDnaPos=chr2B%3A104666561-104666648&db=panTro6&hgSeq.cdsExon=1&hgSeq.padding5=10&hgSeq.padding3=10&hgSeq.casing=upper&boolshad.hgSeq.maskRepeats=0&hgSeq.repMasking=lower&boolshad.hgSeq.revComp=0&submit=get+DNA
Pan paniscus	Ppa-D2S1338	GGAA[10-14] GGCA[4-7]		Compound, tetranucleotide	https://genome.ucsc.edu/cgi-bin/hgc?hgsid=859743615_DRazyA6kriTwBFY5V7AT95xEWIOj&g=htcGetDna2&table=&i=mixed&o=63360364&l=63360364&r=63360475&getDnaPos=chr2B%3A105277533-105277726&db=panPan3&hgSeq.cdsExon=1&hgSeq.padding5=10&hgSeq.padding3=10&hgSeq.casing=upper&boolshad.hgSeq.maskRepeats=0&hgSeq.repMasking=lower&boolshad.hgSeq.revComp=0&submit=get+DNA
Homo sapiens	D2S441	[TCTA]n TCA[TCTA]n	[TCTA]12	Perfect, tetranucleotide, 12 repeats
Pongo spp.	P-D2S441		[TCTA]8 TCA[TCTA]5	Imperfect, tetranucleotide, interrupted by trinucleotide repeat material	https://genome.ucsc.edu/cgi-bin/hgc?hgsid=859299395_eZLKygvLW2MOZzQ0kCdc7Qj41diQ&g=htcGetDna2&table=&i=mixed&o=65868772&l=65868772&r=65868875&getDnaPos=chr2A%3A40554316-40554391&db=ponAbe3&hgSeq.cdsExon=1&hgSeq.padding5=0&hgSeq.padding3=0&hgSeq.casing=upper&boolshad.hgSeq.maskRepeats=0&hgSeq.repMasking=lower&boolshad.hgSeq.revComp=0&submit=get+DNA
Gorilla gorilla gorilla	Ggg-D2S441	TCTA[3]TCCA[1]TCTA[1]TCTG[1]TCTA[5-11]TTTA[0-1]CCTA[0-1]TCTA[1-6]CCTA[0-1]TCTA[0-4]TTTA[0-1]TCTA[0-2]		Mainly Imperfect, with some divergent flanking, tetranucleotide, TCTA variable blocks separated by either TTTA or CCTA repeat material	https://genome.ucsc.edu/cgi-bin/hgc?hgsid=859743615_DRazyA6kriTwBFY5V7AT95xEWIOj&g=htcGetDna2&table=&i=mixed&o=2352223&l=2352223&r=2352297&getDnaPos=CYUI01015096v1%3A440493-440609&db=gorGor5&hgSeq.cdsExon=1&hgSeq.padding5=10&hgSeq.padding3=10&hgSeq.casing=upper&boolshad.hgSeq.maskRepeats=0&hgSeq.repMasking=lower&boolshad.hgSeq.revComp=0&submit=get+DNA
Gorilla beringei graueri	Gbg-D2S441	TCTA[3]TCCA[1]TCTA[1]TCTG[1]TCCA[0-1]TCTA[5-6]TTTA[0-1]CCTA[0-1]TCTA[2-9]		Perfect, tetranucleotide, first TCTA block invariant
Gorilla beringei beringei	Gbb-D2S441	TCTA[3]TCCA[1]TCTA[1]TCTG[1]TCTA[6]TTTA[1]TCTA[2]		Invariant, tetranucleotide blocks, all invariant in number
Pan troglodytes	Ptr-D2S441	TCTA[7-11] TTTA[1] TCTA[2]		Perfect, tetranucleotide, second TCTA block fixed/non-variable	https://genome.ucsc.edu/cgi-bin/hgc?hgsid=859743615_DRazyA6kriTwBFY5V7AT95xEWIOj&g=htcGetDna2&table=&i=mixed&o=6175303&l=6175303&r=6176676&getDnaPos=chr2A%3A68152319-68152387&db=panTro6&hgSeq.cdsExon=1&hgSeq.padding5=10&hgSeq.padding3=10&hgSeq.casing=upper&boolshad.hgSeq.maskRepeats=0&hgSeq.repMasking=lower&boolshad.hgSeq.revComp=0&submit=get+DNA
Pan paniscus	Ppa-D2S441	TCTA[6-10] TTTA[1] TCTA[2]		Perfect, tetranucleotide, second TCTA block fixed/non-variable	https://genome.ucsc.edu/cgi-bin/hgc?hgsid=859743615_DRazyA6kriTwBFY5V7AT95xEWIOj&g=htcGetDna2&table=&i=mixed&o=63360364&l=63360364&r=63360475&getDnaPos=chr2A%3A68070619-68070707&db=panPan3&hgSeq.cdsExon=1&hgSeq.padding5=10&hgSeq.padding3=10&hgSeq.casing=upper&boolshad.hgSeq.maskRepeats=0&hgSeq.repMasking=lower&boolshad.hgSeq.revComp=0&submit=get+DNA
Homo sapiens	D3S1358	[TCTA]nTCTG]n[TCTA]n	[TCTA]1[TCTG]1[TCTA]14	Perfect, tetranucleotide, first block considered a repeat in the summary STR structure
Pongo spp.	P-D3S1358		[TCTA]6[TCTG]2	Compound, tetranucleotide, short allele	https://genome.ucsc.edu/cgi-bin/hgc?hgsid=859299395_eZLKygvLW2MOZzQ0kCdc7Qj41diQ&g=htcGetDna2&table=&i=mixed&o=65868772&l=65868772&r=65868875&getDnaPos=chr3%3A96370820-96370875&db=ponAbe3&hgSeq.cdsExon=1&hgSeq.padding5=0&hgSeq.padding3=0&hgSeq.casing=upper&boolshad.hgSeq.maskRepeats=0&hgSeq.repMasking=lower&boolshad.hgSeq.revComp=0&submit=get+DNA
Gorilla gorilla gorilla	Ggg-D3S1358	TCTG[1]TTTA[1]TCTA[6-15]TCTC[0-1]TCTA[0-6]		Perfect, tetranucleotide, human-like, a few individuals Imperfect but invariable	https://genome.ucsc.edu/cgi-bin/hgc?hgsid=859743615_DRazyA6kriTwBFY5V7AT95xEWIOj&g=htcGetDna2&table=&i=mixed&o=2352223&l=2352223&r=2352297&getDnaPos=CYUI01014919v1%3A11708174-11708269&db=gorGor5&hgSeq.cdsExon=1&hgSeq.padding5=10&hgSeq.padding3=10&hgSeq.casing=upper&boolshad.hgSeq.maskRepeats=0&hgSeq.repMasking=lower&boolshad.hgSeq.revComp=0&submit=get+DNA
Gorilla beringei graueri	Gbg-D3S1358	TCTG[1]TTTA[1]TCTA[12-13]		Perfect, tetranucleotide, 12-13 repeats
Gorilla beringei beringei	Gbb-D3S1358	TCTG[1]TTTA[1]TCTA[12-15]		Perfect, tetranucleotide, 12-15 repeats
Pan troglodytes	Ptr-D3S1358	TCTA[1] TCTG[1] TCTA[9-13]		Perfect, tetranucleotide, first TCTA and TCTG blocks non variable	https://genome.ucsc.edu/cgi-bin/hgc?hgsid=859743615_DRazyA6kriTwBFY5V7AT95xEWIOj&g=htcGetDna2&table=&i=mixed&o=6175303&l=6175303&r=6176676&getDnaPos=chr3%3A45777592-45777683&db=panTro6&hgSeq.cdsExon=1&hgSeq.padding5=10&hgSeq.padding3=10&hgSeq.casing=upper&boolshad.hgSeq.maskRepeats=0&hgSeq.repMasking=lower&boolshad.hgSeq.revComp=0&submit=get+DNA
Pan paniscus	Ppa-D3S1358	TCTA[13-14]		Perfect, tetranucleotide	https://genome.ucsc.edu/cgi-bin/hgc?hgsid=859743615_DRazyA6kriTwBFY5V7AT95xEWIOj&g=htcGetDna2&table=&i=mixed&o=63360364&l=63360364&r=63360475&getDnaPos=chr3%3A45447683-45447812&db=panPan3&hgSeq.cdsExon=1&hgSeq.padding5=10&hgSeq.padding3=10&hgSeq.casing=upper&boolshad.hgSeq.maskRepeats=0&hgSeq.repMasking=lower&boolshad.hgSeq.revComp=0&submit=get+DNA
Homo sapiens	D4S2408	[ATCT]n	[ATCT]9	Perfect, tetranucleotide, 9 repeats
Pongo spp.	P-D4S2408		[ATCT]11	Perfect, tetranucleotide, 11 repeats, human-like	https://genome.ucsc.edu/cgi-bin/hgc?hgsid=857438625_fUiqaMWA5uHLIdXwTnMihTizKbcI&g=htcGetDna2&table=&i=mixed&o=120914683&l=120914683&r=120914743&getDnaPos=chr4%3A30734614-30734675&db=ponAbe3&hgSeq.cdsExon=1&hgSeq.padding5=0&hgSeq.padding3=0&hgSeq.casing=upper&boolshad.hgSeq.maskRepeats=0&hgSeq.repMasking=lower&boolshad.hgSeq.revComp=0&submit=get+DNA
Gorilla gorilla gorilla	Ggg-D4S2408	ATCT[10-14]		Perfect, tetranucleotide, human-like	https://genome.ucsc.edu/cgi-bin/hgc?hgsid=859743615_DRazyA6kriTwBFY5V7AT95xEWIOj&g=htcGetDna2&table=&i=mixed&o=2352223&l=2352223&r=2352297&getDnaPos=CYUI01000005v1%3A9489834-9489903&db=gorGor5&hgSeq.cdsExon=1&hgSeq.padding5=10&hgSeq.padding3=10&hgSeq.casing=upper&boolshad.hgSeq.maskRepeats=0&hgSeq.repMasking=lower&boolshad.hgSeq.revComp=0&submit=get+DNA
Gorilla beringei graueri	Gbg-D4S2408	ATCT[12-15]		Perfect, tetranucleotide, human-like
Gorilla beringei beringei	Gbb-D4S2408	ATCT[11-14]		Perfect, tetranucleotide, human-like
Pan troglodytes	Ptr-D4S2408	n/a		No amplification	https://genome.ucsc.edu/cgi-bin/hgc?hgsid=859743615_DRazyA6kriTwBFY5V7AT95xEWIOj&g=htcGetDna2&table=&i=mixed&o=6175303&l=6175303&r=6176676&getDnaPos=chr4%3A30728984-30729041&db=panTro6&hgSeq.cdsExon=1&hgSeq.padding5=10&hgSeq.padding3=10&hgSeq.casing=upper&boolshad.hgSeq.maskRepeats=0&hgSeq.repMasking=lower&boolshad.hgSeq.revComp=0&submit=get+DNA
Pan paniscus	Ppa-D4S2408	n/a		No amplification
Homo sapiens	D5S818	[AGAT]n	[AGAT]11	Perfect, tetranucleotide, 11 repeats
Pongo spp.	P-D5S818		[AGAT]4	Perfect, tetranucleotide, short allele, 4 repeats	https://genome.ucsc.edu/cgi-bin/hgc?hgsid=857438625_fUiqaMWA5uHLIdXwTnMihTizKbcI&g=htcGetDna2&table=&i=mixed&o=120914683&l=120914683&r=120914743&getDnaPos=chr5%3A120%2C914%2C684-120%2C914%2C743&db=ponAbe3&hgSeq.cdsExon=1&hgSeq.padding5=0&hgSeq.padding3=0&hgSeq.casing=upper&boolshad.hgSeq.maskRepeats=0&hgSeq.repMasking=lower&boolshad.hgSeq.revComp=0&submit=get+DNA
Gorilla gorilla gorilla	Ggg-D5S818	AGAT[1-2]AG[9-13]		Compound, tetranucleotide, some Perfect and some Compound, very low variation	https://genome.ucsc.edu/cgi-bin/hgc?hgsid=859743615_DRazyA6kriTwBFY5V7AT95xEWIOj&g=htcGetDna2&table=&i=mixed&o=2352223&l=2352223&r=2352297&getDnaPos=CYUI01015135v1%3A125326-125371&db=gorGor5&hgSeq.cdsExon=1&hgSeq.padding5=10&hgSeq.padding3=10&hgSeq.casing=upper&boolshad.hgSeq.maskRepeats=0&hgSeq.repMasking=lower&boolshad.hgSeq.revComp=0&submit=get+DNA
Gorilla beringei graueri	Gbg-D5S818	AGAT[1-2]AG[9-11]		Compound, tetranucleotide, some Perfect and some Compound, very low variation
Gorilla beringei beringei	Gbb-D5S818	AGAT[1-2]AG[9-11]		Compound, tetranucleotide, some Perfect and some Compound, very low variation
Pan troglodytes	Ptr-D5S818	n/a		No amplification	https://genome.ucsc.edu/cgi-bin/hgc?hgsid=859743615_DRazyA6kriTwBFY5V7AT95xEWIOj&g=htcGetDna2&table=&i=mixed&o=6175303&l=6175303&r=6176676&getDnaPos=chr5%3A101959225-101959268&db=panTro6&hgSeq.cdsExon=1&hgSeq.padding5=10&hgSeq.padding3=10&hgSeq.casing=upper&boolshad.hgSeq.maskRepeats=0&hgSeq.repMasking=lower&boolshad.hgSeq.revComp=0&submit=get+DNA
Pan paniscus	Ppa-D5S818	n/a		No amplification
Homo sapiens	D6S1043	[ATCT]n[ATGT]n[ATCT]n ATGT[ATCT]n	[ATCT]12	Perfect, tetranucleotide, 12 repeats
Pongo spp.	P-D6S1043		[ATCT]7 G[ATCT]2 A[ATCT]1	Imperfect, with SNP insertions in between	https://genome.ucsc.edu/cgi-bin/hgTracks?db=ponAbe3&lastVirtModeType=default&lastVirtModeExtraState=&virtModeType=default&virtMode=0&nonVirtPosition=&position=chr6%3A89397222%2D89397289&hgsid=843221185_7ZyYvK3p7aXIJMf0EcEHgPWLvoQh
Gorilla gorilla gorilla	Ggg-D6S1043	TCCT[0-1]ATCT[6-16]ATC[0-1]ATCT[11-13]		Perfect, tetranucleotide, human-like, some individual Imperfect, first and second ATCT block separated by trinucleotide material	https://genome.ucsc.edu/cgi-bin/hgc?hgsid=859743615_DRazyA6kriTwBFY5V7AT95xEWIOj&g=htcGetDna2&table=&i=mixed&o=2352223&l=2352223&r=2352297&getDnaPos=CYUI01014958v1%3A4031123-4031174&db=gorGor5&hgSeq.cdsExon=1&hgSeq.padding5=10&hgSeq.padding3=10&hgSeq.casing=upper&boolshad.hgSeq.maskRepeats=0&hgSeq.repMasking=lower&boolshad.hgSeq.revComp=0&submit=get+DNA
Gorilla beringei graueri	Gbg-D6S1043	ATCT[11-14]ATC[1]ATCT[6-9]		Imperfect, tetranucleotide, separated by trinucleotide ATC repeat material block
Gorilla beringei beringei	Gbb-D6S1043	ATCT[11-14]ATC[1]ATCT[6-9]		Imperfect, tetranucleotide, separated by trinucleotide ATC repeat material block
Pan troglodytes	Ptr-D6S1043	ATCT[0-3] ATGT[0-1] GTCT[0-2] ATC[0-1] ATCT[2-11]		Perfect, tetranucleotide, SNPs and base deletion to the left, one individual compound	https://genome.ucsc.edu/cgi-bin/hgc?hgsid=859743615_DRazyA6kriTwBFY5V7AT95xEWIOj&g=htcGetDna2&table=&i=mixed&o=6175303&l=6175303&r=6176676&getDnaPos=chr6%3A89227565-89227612&db=panTro6&hgSeq.cdsExon=1&hgSeq.padding5=10&hgSeq.padding3=10&hgSeq.casing=upper&boolshad.hgSeq.maskRepeats=0&hgSeq.repMasking=lower&boolshad.hgSeq.revComp=0&submit=get+DNA
Pan paniscus	Ppa-D6S1043	ATCT[9-13]		Perfect, tetranucleotide, alleles up to 13 repeats long	https://genome.ucsc.edu/cgi-bin/hgc?hgsid=859743615_DRazyA6kriTwBFY5V7AT95xEWIOj&g=htcGetDna2&table=&i=mixed&o=63360364&l=63360364&r=63360475&getDnaPos=chr6%3A89617543-89617667&db=panPan3&hgSeq.cdsExon=1&hgSeq.padding5=10&hgSeq.padding3=10&hgSeq.casing=upper&boolshad.hgSeq.maskRepeats=0&hgSeq.repMasking=lower&boolshad.hgSeq.revComp=0&submit=get+DNA
Homo sapiens	D8S1179	[TCTA]n[TCTG]n[TCTA]n	TCTA TCTG[TCTA]11	Perfect, tetranucleotide
Pongo spp.	P-D8S1179		[TCTA]2 TCTG TCTA TTTA [TCTA]9 TCTG[TCTA]3	Imperfect, tetranucleotide, interrupted several times	https://genome.ucsc.edu/cgi-bin/hgTracks?db=ponAbe3&lastVirtModeType=default&lastVirtModeExtraState=&virtModeType=default&virtMode=0&nonVirtPosition=&position=chr8%3A123462242%2D123462322&hgsid=843221185_7ZyYvK3p7aXIJMf0EcEHgPWLvoQh
Gorilla gorilla gorilla	Ggg-D8S1179	TCTA[10-15]		Perfect, tetranucleotide, up to 15 repeats	https://genome.ucsc.edu/cgi-bin/hgc?hgsid=859743615_DRazyA6kriTwBFY5V7AT95xEWIOj&g=htcGetDna2&table=&i=mixed&o=2352223&l=2352223&r=2352297&getDnaPos=CYUI01014904v1%3A19279757-19279838&db=gorGor5&hgSeq.cdsExon=1&hgSeq.padding5=10&hgSeq.padding3=10&hgSeq.casing=upper&boolshad.hgSeq.maskRepeats=0&hgSeq.repMasking=lower&boolshad.hgSeq.revComp=0&submit=get+DNA
Gorilla beringei graueri	Gbg-D8S1179	TCTA[12-13]TCTG[0-1]TCTA[0-2]		Perfect, tetranucleotide, when present second and third blocks (TCTG and TCTA) invariant
Gorilla beringei beringei	Gbb-D8S1179	TCTA[8-15]TCTG[0-1]TCTA[0-2]		Perfect, tetranucleotide, when present second and third blocks (TCTG and TCTA) invariant
Pan troglodytes	Ptr-D8S1179	TCTA[10-13] TCCA[0-1] TCTA[0-4]		Perfect, tetranucleotide, relatively short alleles up to 13 repeats long, one individual imperfect	https://genome.ucsc.edu/cgi-bin/hgc?hgsid=859743615_DRazyA6kriTwBFY5V7AT95xEWIOj&g=htcGetDna2&table=&i=mixed&o=6175303&l=6175303&r=6176676&getDnaPos=chr8%3A122917886-122917959&db=panTro6&hgSeq.cdsExon=1&hgSeq.padding5=10&hgSeq.padding3=10&hgSeq.casing=upper&boolshad.hgSeq.maskRepeats=0&hgSeq.repMasking=lower&boolshad.hgSeq.revComp=0&submit=get+DNA
Pan paniscus	Ppa-D8S1179	TCTA[9-13]		Perfect, tetranucleotide, relatively short alleles up to 13 repeats long	https://genome.ucsc.edu/cgi-bin/hgc?hgsid=859743615_DRazyA6kriTwBFY5V7AT95xEWIOj&g=htcGetDna2&table=&i=mixed&o=63360364&l=63360364&r=63360475&getDnaPos=chr8%3A121581445-121581501&db=panPan3&hgSeq.cdsExon=1&hgSeq.padding5=10&hgSeq.padding3=10&hgSeq.casing=upper&boolshad.hgSeq.maskRepeats=0&hgSeq.repMasking=lower&boolshad.hgSeq.revComp=0&submit=get+DNA
Homo sapiens	FGA	[GGAA]n GGAG[AAAG]n AGAA AAAA[GAAA]n	[GGAA]2 GGAG[AAAG]14 AGAA AAAA[GAAA]3	Imperfect compound, tetranucleotide, repetitive blocks interrupted several times by tetranucleotide repeat material; long allele
Pongo spp.	P-FGA				https://genome.ucsc.edu/cgi-bin/hgc?hgsid=859743615_DRazyA6kriTwBFY5V7AT95xEWIOj&g=htcGetDna2&table=&i=mixed&o=6007602&l=6007602&r=6008453&getDnaPos=chr4%3A153488776-153488925&db=ponAbe3&hgSeq.cdsExon=1&hgSeq.padding5=10&hgSeq.padding3=10&hgSeq.casing=upper&boolshad.hgSeq.maskRepeats=0&hgSeq.repMasking=lower&boolshad.hgSeq.revComp=0&submit=get+DNA
Gorilla gorilla gorilla	Ggg-FGA	GGAA[2]GGAG[1]AAAG[4-16]AGA[1]AAAG[11-18]AA[0-1]AG[0-1]AAG[0-1]AAAG[0-3]GAG[0-1]AAG[0-1]		Interrupted, tetranucleotide, AAAG blocks separated by trinucleotide non-repeat material AGA, all other blocks to the left/right invariant	https://genome.ucsc.edu/cgi-bin/hgc?hgsid=859743615_DRazyA6kriTwBFY5V7AT95xEWIOj&g=htcGetDna2&table=&i=mixed&o=2352223&l=2352223&r=2352297&getDnaPos=CYUI01014938v1%3A10548221-10548379&db=gorGor5&hgSeq.cdsExon=1&hgSeq.padding5=10&hgSeq.padding3=10&hgSeq.casing=upper&boolshad.hgSeq.maskRepeats=0&hgSeq.repMasking=lower&boolshad.hgSeq.revComp=0&submit=get+DNA
Gorilla beringei graueri	Gbg-FGA	GGAA[2]GGAG[1]AAAG[14-17]		Perfect, tetranucleotide, invariant blocks to the left
Gorilla beringei beringei	Gbb-FGA	GGAA[2]GGAG[1]AAAG[6-15]AGA[0-1]AAG[0-1]AAAG[0-18]GAG[0-1]AAAG[0-3]		Perfect, tetranucleotide, complex
Pan troglodytes	Ptr-FGA	GGAA[3]GGAG[1]AAG[0-1]AAAG[13-18]		Perfect, tetranucleotide, blocks to the right are invariant	https://genome.ucsc.edu/cgi-bin/hgc?hgsid=859743615_DRazyA6kriTwBFY5V7AT95xEWIOj&g=htcGetDna2&table=&i=mixed&o=6175303&l=6175303&r=6176676&getDnaPos=chr4%3A152651628-152651754&db=panTro6&hgSeq.cdsExon=1&hgSeq.padding5=10&hgSeq.padding3=10&hgSeq.casing=upper&boolshad.hgSeq.maskRepeats=0&hgSeq.repMasking=lower&boolshad.hgSeq.revComp=0&submit=get+DNA
Pan paniscus	Ppa-FGA	GGAA[5]GGAG[1]AAAG[10-16]AGAA[3]AG[1]		Perfect, tetranucleotide, blocks to the right and to the left are invariant	https://genome.ucsc.edu/cgi-bin/hgc?hgsid=859743615_DRazyA6kriTwBFY5V7AT95xEWIOj&g=htcGetDna2&table=&i=mixed&o=63360364&l=63360364&r=63360475&getDnaPos=chr4%3A146954268-146954392&db=panPan3&hgSeq.cdsExon=1&hgSeq.padding5=10&hgSeq.padding3=10&hgSeq.casing=upper&boolshad.hgSeq.maskRepeats=0&hgSeq.repMasking=lower&boolshad.hgSeq.revComp=0&submit=get+DNA
Homo sapiens	PentaD	[AAAGA]n	[AAAGA]13	Perfect, pentanucleotide, 13 repeats
Pongo spp.	P-PentaD		[AAAGA]3	Perfect, tetranucleotide, 3 repeats, short alleles, human-like	https://genome.ucsc.edu/cgi-bin/hgc?hgsid=859743615_DRazyA6kriTwBFY5V7AT95xEWIOj&g=htcGetDna2&table=&i=mixed&o=6007602&l=6007602&r=6008453&getDnaPos=chr21%3A31484327-31484491&db=ponAbe3&hgSeq.cdsExon=1&hgSeq.padding5=10&hgSeq.padding3=10&hgSeq.casing=upper&boolshad.hgSeq.maskRepeats=0&hgSeq.repMasking=lower&boolshad.hgSeq.revComp=0&submit=get+DNA
Gorilla gorilla gorilla	Ggg-PentaD	n/a		No amplification	https://genome.ucsc.edu/cgi-bin/hgc?hgsid=859743615_DRazyA6kriTwBFY5V7AT95xEWIOj&g=htcGetDna2&table=&i=mixed&o=2352223&l=2352223&r=2352297&getDnaPos=CYUI01015595v1%3A1373955-1374002&db=gorGor5&hgSeq.cdsExon=1&hgSeq.padding5=10&hgSeq.padding3=10&hgSeq.casing=upper&boolshad.hgSeq.maskRepeats=0&hgSeq.repMasking=lower&boolshad.hgSeq.revComp=0&submit=get+DNA
Gorilla beringei graueri	Gbg-PentaD	n/a		No amplification
Gorilla beringei beringei	Gbb-PentaD	n/a		No amplification
Pan troglodytes	Ptr-PentaD	AAAGA[3-5]		Perfect, pentanucleotide, very short alleles up to 5 repeats long	https://genome.ucsc.edu/cgi-bin/hgc?hgsid=859743615_DRazyA6kriTwBFY5V7AT95xEWIOj&g=htcGetDna2&table=&i=mixed&o=6175303&l=6175303&r=6176676&getDnaPos=chr21%3A30093500-30093552&db=panTro6&hgSeq.cdsExon=1&hgSeq.padding5=10&hgSeq.padding3=10&hgSeq.casing=upper&boolshad.hgSeq.maskRepeats=0&hgSeq.repMasking=lower&boolshad.hgSeq.revComp=0&submit=get+DNA
Pan paniscus	Ppa-PentaD	AAAGA[4]		Perfect, pentanucleotide, very short alleles fixed to 4 repeats	https://genome.ucsc.edu/cgi-bin/hgc?hgsid=859743615_DRazyA6kriTwBFY5V7AT95xEWIOj&g=htcGetDna2&table=&i=mixed&o=63360364&l=63360364&r=63360475&getDnaPos=chr21%3A29892659-29892836&db=panPan3&hgSeq.cdsExon=1&hgSeq.padding5=10&hgSeq.padding3=10&hgSeq.casing=upper&boolshad.hgSeq.maskRepeats=0&hgSeq.repMasking=lower&boolshad.hgSeq.revComp=0&submit=get+DNA
Homo sapiens	PentaE	[TCTTT]n	[TCTTT]5	Perfect, pentanucleotide, 5 repeats
Pongo spp.	P-PentaE		[TCTTT]4	Perfect, pentanucleotide, 4 repeats, human-like	https://genome.ucsc.edu/cgi-bin/hgc?hgsid=859743615_DRazyA6kriTwBFY5V7AT95xEWIOj&g=htcGetDna2&table=&i=mixed&o=6007602&l=6007602&r=6008453&getDnaPos=chr15%3A77249270-77249388&db=ponAbe3&hgSeq.cdsExon=1&hgSeq.padding5=10&hgSeq.padding3=10&hgSeq.casing=upper&boolshad.hgSeq.maskRepeats=0&hgSeq.repMasking=lower&boolshad.hgSeq.revComp=0&submit=get+DNA
Gorilla gorilla gorilla	Ggg-PentaE	TCTTT[4-5]		Perfect, pentanucleotide, very short alleles , human-like, almost invariant	https://genome.ucsc.edu/cgi-bin/hgc?hgsid=859743615_DRazyA6kriTwBFY5V7AT95xEWIOj&g=htcGetDna2&table=&i=mixed&o=2352223&l=2352223&r=2352297&getDnaPos=CYUI01014992v1%3A2989351-2989388&db=gorGor5&hgSeq.cdsExon=1&hgSeq.padding5=10&hgSeq.padding3=10&hgSeq.casing=upper&boolshad.hgSeq.maskRepeats=0&hgSeq.repMasking=lower&boolshad.hgSeq.revComp=0&submit=get+DNA
Gorilla beringei graueri	Gbg-PentaE	TCTTT[5]		Invariant, pentanucleotide, human-like
Gorilla beringei beringei	Gbb-PentaE	TCTTT[4-5]		Perfect, pentanucleotide, very short alleles , human-like, almost invariant
Pan troglodytes	Ptr-PentaE	TCTTT[7-13]		Perfect, pentanucleotide, alleles up to 13 repeats long	https://genome.ucsc.edu/cgi-bin/hgc?hgsid=859743615_DRazyA6kriTwBFY5V7AT95xEWIOj&g=htcGetDna2&table=&i=mixed&o=6175303&l=6175303&r=6176676&getDnaPos=chr15%3A75418764-75418821&db=panTro6&hgSeq.cdsExon=1&hgSeq.padding5=10&hgSeq.padding3=10&hgSeq.casing=upper&boolshad.hgSeq.maskRepeats=0&hgSeq.repMasking=lower&boolshad.hgSeq.revComp=0&submit=get+DNA
Pan paniscus	Ppa-PentaE	TCTTT[3]TTTTT[1]		Perfect, pentanucleotide, very short alleles fixed to 4 repeats	https://genome.ucsc.edu/cgi-bin/hgc?hgsid=859743615_DRazyA6kriTwBFY5V7AT95xEWIOj&g=htcGetDna2&table=&i=mixed&o=63360364&l=63360364&r=63360475&getDnaPos=chr15%3A75519928-75520041&db=panPan3&hgSeq.cdsExon=1&hgSeq.padding5=10&hgSeq.padding3=10&hgSeq.casing=upper&boolshad.hgSeq.maskRepeats=0&hgSeq.repMasking=lower&boolshad.hgSeq.revComp=0&submit=get+DNA
Homo sapiens	TH01	[AATG]n ATG[AATG]n	[AATG]7	Perfect, tetranucleotide, 7 repeats
Pongo spp.	P-TH01		AATG AAGG[AATG]2	Perfect, tetranucleotide, could be Imperfect as first and second repeats separated by repeat material AAGG but first repeat fixed	https://genome.ucsc.edu/cgi-bin/hgc?hgsid=859743615_DRazyA6kriTwBFY5V7AT95xEWIOj&g=htcGetDna2&table=&i=mixed&o=6007602&l=6007602&r=6008453&getDnaPos=chr11%3A1763381-1763440&db=ponAbe3&hgSeq.cdsExon=1&hgSeq.padding5=10&hgSeq.padding3=10&hgSeq.casing=upper&boolshad.hgSeq.maskRepeats=0&hgSeq.repMasking=lower&boolshad.hgSeq.revComp=0&submit=get+DNA
Gorilla gorilla gorilla	Ggg-TH01	AATG[4-7]		Perfect, tetranucleotide, human-like up to 7 repeats long	https://genome.ucsc.edu/cgi-bin/hgc?hgsid=859743615_DRazyA6kriTwBFY5V7AT95xEWIOj&g=htcGetDna2&table=&i=mixed&o=2352223&l=2352223&r=2352297&getDnaPos=CYUI01015649v1%3A896924-896953&db=gorGor5&hgSeq.cdsExon=1&hgSeq.padding5=20&hgSeq.padding3=10&hgSeq.casing=upper&boolshad.hgSeq.maskRepeats=0&hgSeq.repMasking=lower&boolshad.hgSeq.revComp=0&submit=get+DNA
Gorilla beringei graueri	Gbg-TH01	AATG[6-9]		Perfect, tetranucleotide, human-like up to 9 repeats long
Gorilla beringei beringei	Gbb-TH01	AATG[6-9]		Perfect, tetranucleotide, human-like up to 9 repeats long
Pan troglodytes	Ptr-TH01	AATG[6-7]		Perfect, tetranucleotide, human-like, short alleles 7 repeats long max	https://genome.ucsc.edu/cgi-bin/hgc?hgsid=859743615_DRazyA6kriTwBFY5V7AT95xEWIOj&g=htcGetDna2&table=&i=mixed&o=6175303&l=6175303&r=6176676&getDnaPos=chr11%3A2119262-2119299&db=panTro6&hgSeq.cdsExon=1&hgSeq.padding5=10&hgSeq.padding3=10&hgSeq.casing=upper&boolshad.hgSeq.maskRepeats=0&hgSeq.repMasking=lower&boolshad.hgSeq.revComp=0&submit=get+DNA
Pan paniscus	Ppa-TH01	AATG[6]		Perfect, tetranucleotide, human-like, short alleles fixed to 6 repeats long	https://genome.ucsc.edu/cgi-bin/hgc?hgsid=859743615_DRazyA6kriTwBFY5V7AT95xEWIOj&g=htcGetDna2&table=&i=mixed&o=63360364&l=63360364&r=63360475&getDnaPos=chr11%3A2211949-2212016&db=panPan3&hgSeq.cdsExon=1&hgSeq.padding5=10&hgSeq.padding3=10&hgSeq.casing=upper&boolshad.hgSeq.maskRepeats=0&hgSeq.repMasking=lower&boolshad.hgSeq.revComp=0&submit=get+DNA
Homo sapiens	TPOX	[AATG]n	[AATG]8	Perfect, tetranucleotide, 8 repeats
Pongo spp.	P-TPOX		[AATG]5	Perfect, tetranucleotide, human-like, 5 repeats long	https://genome.ucsc.edu/cgi-bin/hgc?hgsid=843498961_KgPcPSeMBaEIqP1ab9JAWbcVtXzm&g=htcGetDna2&table=&i=mixed&o=107871508&l=107871508&r=107871528&getDnaPos=chr2A%3A107%2C871%2C509-107%2C871%2C528&db=ponAbe3&hgSeq.cdsExon=1&hgSeq.padding5=0&hgSeq.padding3=0&hgSeq.casing=upper&boolshad.hgSeq.maskRepeats=0&hgSeq.repMasking=lower&hgSeq.revComp=on&boolshad.hgSeq.revComp=0&submit=get+DNA
Gorilla gorilla gorilla	Ggg-TPOX	AATG[1]AATA[1]AACG[0-1]AATG[7-14]		Perfect, tetranucleotide, repeat material interruption between variable region and first flanking AATG block, otherwise human-like and medium to short allleles	https://genome.ucsc.edu/cgi-bin/hgc?hgsid=859743615_DRazyA6kriTwBFY5V7AT95xEWIOj&g=htcGetDna2&table=&i=mixed&o=2352223&l=2352223&r=2352297&getDnaPos=CYUI01015607v1%3A1431576-1431643&db=gorGor5&hgSeq.cdsExon=1&hgSeq.padding5=20&hgSeq.padding3=10&hgSeq.casing=upper&boolshad.hgSeq.maskRepeats=0&hgSeq.repMasking=lower&boolshad.hgSeq.revComp=0&submit=get+DNA
Gorilla beringei graueri	Gbg-TPOX	AATG[1]AATA[1]AACG[0-1]AATG[9-10]		Perfect, tetranucleotide, repeat material interruption between variable region and first flanking AATG block, otherwise human-like and medium to short allleles
Gorilla beringei beringei	Gbb-TPOX	AATG[1]AATA[1]AACG[0-1]AATG[5-11]		Perfect, tetranucleotide, repeat material interruption between variable region and first flanking AATG block, otherwise human-like and medium to short allleles
Pan troglodytes	Ptr-TPOX	AATG[6-9] ACTG[0-1]		Perfect, tetranucleotide, human-like, some with a SNP to the right	https://genome.ucsc.edu/cgi-bin/hgc?hgsid=859743615_DRazyA6kriTwBFY5V7AT95xEWIOj&g=htcGetDna2&table=&i=mixed&o=6175303&l=6175303&r=6176676&getDnaPos=chr2A%3A1439112-1439159&db=panTro6&hgSeq.cdsExon=1&hgSeq.padding5=10&hgSeq.padding3=10&hgSeq.casing=upper&boolshad.hgSeq.maskRepeats=0&hgSeq.repMasking=lower&boolshad.hgSeq.revComp=0&submit=get+DNA
Pan paniscus	Ppa-TPOX	AATG[9-11]		Perfect, tetranucleotide, human-like	https://genome.ucsc.edu/cgi-bin/hgc?hgsid=859743615_DRazyA6kriTwBFY5V7AT95xEWIOj&g=htcGetDna2&table=&i=mixed&o=63360364&l=63360364&r=63360475&getDnaPos=chr2A%3A1436965-1437169&db=panPan3&hgSeq.cdsExon=1&hgSeq.padding5=10&hgSeq.padding3=10&hgSeq.casing=upper&boolshad.hgSeq.maskRepeats=0&hgSeq.repMasking=lower&boolshad.hgSeq.revComp=0&submit=get+DNA
Homo sapiens	vWA	[TAGA]n[CAGA]n TAGA	[TAGA]11[CAGA]5 TAGA	Compound, tetranucleotide,16 repeats
Pongo spp.	P-vWA		[TAGA]5 CAGA[TAGA]3	Imperfect, tetranucleotide, 8 repeats, first and second block separated by repeat material, otherwise human-like	https://genome.ucsc.edu/cgi-bin/hgc?hgsid=859743615_DRazyA6kriTwBFY5V7AT95xEWIOj&g=htcGetDna2&table=&i=mixed&o=6007602&l=6007602&r=6008453&getDnaPos=chr12%3A6%2C007%2C603-6%2C008%2C453&db=ponAbe3&hgSeq.cdsExon=1&hgSeq.padding5=10&hgSeq.padding3=10&hgSeq.casing=upper&boolshad.hgSeq.maskRepeats=0&hgSeq.repMasking=lower&boolshad.hgSeq.revComp=0&submit=get+DNA
Gorilla gorilla gorilla	Ggg-vWA	TGGA[0-1]TAGA[10-15]TGG[0-1]TGA[0-1]TAG[0-1]TAGA[2]CAGA[1]TAGA[3]CAGA[1]TAGA[1]		Perfect, tetranucleotide, blocks to the right and to the left invariant, some are trinucleotide blocks	https://genome.ucsc.edu/cgi-bin/hgc?hgsid=859743615_DRazyA6kriTwBFY5V7AT95xEWIOj&g=htcGetDna2&table=&i=mixed&o=2352223&l=2352223&r=2352297&getDnaPos=CYUI01015151v1%3A6008690-6008794&db=gorGor5&hgSeq.cdsExon=1&hgSeq.padding5=20&hgSeq.padding3=10&hgSeq.casing=upper&boolshad.hgSeq.maskRepeats=0&hgSeq.repMasking=lower&boolshad.hgSeq.revComp=0&submit=get+DNA
Gorilla beringei graueri	Gbg-vWA	TGGA[0-1]TAGA[10-13]TGA[1]TAGA[2-6]CAGA[1]TAGA[1-3]CAGA[0-1]TAGA[0-1]		Imperfect, tetranucleotide, interruptions are repeat material
Gorilla beringei beringei	Gbb-vWA	TGGA[0-1]TAGA[9-15]TGA[1]TAGA[2-5]CAGA[1]TAGA[1-3]CAGA[0-1]TAGA[0-1]		Imperfect, tetranucleotide, interruptions are repeat material
Pan troglodytes	Ptr-vWA	TAGA[6-13]CAGA[0-1]TACA[0-1]TAGA[1-2]CAGA[1]TAGA[1-2]CAGA[1]TAGA[1-2]CAGA[0-1]TAGA[0-1]		Perfect or Imperfect or Interrupted	https://genome.ucsc.edu/cgi-bin/hgc?hgsid=859743615_DRazyA6kriTwBFY5V7AT95xEWIOj&g=htcGetDna2&table=&i=mixed&o=6175303&l=6175303&r=6176676&getDnaPos=chr12%3A6175284-6176792&db=panTro6&hgSeq.cdsExon=1&hgSeq.padding5=10&hgSeq.padding3=10&hgSeq.casing=upper&boolshad.hgSeq.maskRepeats=0&hgSeq.repMasking=lower&boolshad.hgSeq.revComp=0&submit=get+DNA
Pan paniscus	Ppa-vWA	TAGA[8-12]TAGA[2]CAGA[1]TAGA[1]		Perfect, tetranucleotide, only first TAGA block variable	https://genome.ucsc.edu/cgi-bin/hgc?hgsid=859743615_DRazyA6kriTwBFY5V7AT95xEWIOj&g=htcGetDna2&table=&i=mixed&o=63360364&l=63360364&r=63360475&getDnaPos=chr12%3A6108162-6109189&db=panPan3&hgSeq.cdsExon=1&hgSeq.padding5=10&hgSeq.padding3=10&hgSeq.casing=upper&boolshad.hgSeq.maskRepeats=0&hgSeq.repMasking=lower&boolshad.hgSeq.revComp=0&submit=get+DNA

## Sheet: TableS3.2_PanSequences
Table S3: Autosomal STR sequences - Pan
Locus	Structure	ID	Sequence-based allele	Sequence
CSF1P0	ATCT[6-12]	Ptr_3	ATCT[8]	C	T	T	C	C	T	A	T	C	T	A	T	C	T	A	T	C	T	A	T	C	T	A	T	C	T	A	T	C	T	A	T	C	T	A	T	C	T	A	A	T	C	T	A	T	C
CSF1P0		Ptr_3	ATCT[11]	C	T	T	C	C	T	A	T	C	T	A	T	C	T	A	T	C	T	A	T	C	T	A	T	C	T	A	T	C	T	A	T	C	T	A	T	C	T	A	T	C	T	A	T	C	T
CSF1P0		Ptr_4	ATCT[8]	C	T	T	C	C	T	A	T	C	T	A	T	C	T	A	T	C	T	A	T	C	T	A	T	C	T	A	T	C	T	A	T	C	T	A	T	C	T	A	A	T	C	T	A	T	C
CSF1P0		Ptr_4	ATCT[12]	C	T	T	C	C	T	A	T	C	T	A	T	C	T	A	T	C	T	A	T	C	T	A	T	C	T	A	T	C	T	A	T	C	T	A	T	C	T	A	T	C	T	A	T	C	T
CSF1P0		Ptr_5	ATCT[10]	C	T	T	C	C	T	A	T	C	T	A	T	C	T	A	T	C	T	A	T	C	T	A	T	C	T	A	T	C	T	A	T	C	T	A	T	C	T	A	T	C	T	A	T	C	T
CSF1P0		Ptr_5	ATCT[8]	C	T	T	C	C	T	A	T	C	T	A	T	C	T	A	T	C	T	A	T	C	T	A	T	C	T	A	T	C	T	A	T	C	T	A	T	C	T	A	A	T	C	T	A	T	C
CSF1P0		Ptr_6	ATCT[10]	C	T	T	C	C	T	A	T	C	T	A	T	C	T	A	T	C	T	A	T	C	T	A	T	C	T	A	T	C	T	A	T	C	T	A	T	C	T	A	T	C	T	A	T	C	T
CSF1P0		Ptr_7	ATCT[8]	C	T	T	C	C	T	A	T	C	T	A	T	C	T	A	T	C	T	A	T	C	T	A	T	C	T	A	T	C	T	A	T	C	T	A	T	C	T	A	A	T	C	T	A	T	C
CSF1P0		Ptr_7	ATCT[10]	C	T	T	C	C	T	A	T	C	T	A	T	C	T	A	T	C	T	A	T	C	T	A	T	C	T	A	T	C	T	A	T	C	T	A	T	C	T	A	T	C	T	A	T	C	T
CSF1P0		Ptr_14	ATCT[8]	C	T	T	C	C	T	A	T	C	T	A	T	C	T	A	T	C	T	A	T	C	T	A	T	C	T	A	T	C	T	A	T	C	T	A	T	C	T	A	A	T	C	T	A	T	C
CSF1P0		Ptr_14	ATCT[11]	C	T	T	C	C	T	A	T	C	T	A	T	C	T	A	T	C	T	A	T	C	T	A	T	C	T	A	T	C	T	A	T	C	T	A	T	C	T	A	T	C	T	A	T	C	T
CSF1P0		Ptr_15	ATCT[12]	C	T	T	C	C	T	A	T	C	T	A	T	C	T	A	T	C	T	A	T	C	T	A	T	C	T	A	T	C	T	A	T	C	T	A	T	C	T	A	T	C	T	A	T	C	T
CSF1P0		Ptr_15	ATCT[9]	C	T	T	C	C	T	A	T	C	T	A	T	C	T	A	T	C	T	A	T	C	T	A	T	C	T	A	T	C	T	A	T	C	T	A	T	C	T	A	T	C	T	A	A	T	C
CSF1P0		Ptr_16	ATCT[8]	C	T	T	C	C	T	A	T	C	T	A	T	C	T	A	T	C	T	A	T	C	T	A	T	C	T	A	T	C	T	A	T	C	T	A	T	C	T	A	A	T	C	T	A	T	C
CSF1P0		Ptr_16	ATCT[11]	C	T	T	C	C	T	A	T	C	T	A	T	C	T	A	T	C	T	A	T	C	T	A	T	C	T	A	T	C	T	A	T	C	T	A	T	C	T	A	T	C	T	A	T	C	T
CSF1P0		Ptr_17	ATCT[7]	C	T	T	C	C	T	A	T	C	T	A	T	C	T	A	T	C	T	A	T	C	T	A	T	C	T	A	T	C	T	A	T	C	T	A	A	T	C	T	A	T	C	T	T
CSF1P0		Ptr_17	ATCT[11]	C	T	T	C	C	T	A	T	C	T	A	T	C	T	A	T	C	T	A	T	C	T	A	T	C	T	A	T	C	T	A	T	C	T	A	T	C	T	A	T	C	T	A	T	C	T
CSF1P0		Ptr_18	ATCT[10]	C	T	T	C	C	T	A	T	C	T	A	T	C	T	A	T	C	T	A	T	C	T	A	T	C	T	A	T	C	T	A	T	C	T	A	T	C	T	A	T	C	T	A	T	C	T
CSF1P0		Ptr_21	ATCT[8]	C	T	T	C	C	T	A	T	C	T	A	T	C	T	A	T	C	T	A	T	C	T	A	T	C	T	A	T	C	T	A	T	C	T	A	T	C	T	A	A	T	C	T	A	T	C
CSF1P0		Ptr_21	ATCT[12]	C	T	T	C	C	T	A	T	C	T	A	T	C	T	A	T	C	T	A	T	C	T	A	T	C	T	A	T	C	T	A	T	C	T	A	T	C	T	A	T	C	T	A	T	C	T
CSF1P0		Ptr_22	ATCT[6]	C	T	T	C	C	T	A	T	C	T	A	T	C	T	A	T	C	T	A	T	C	T	A	T	C	T	A	T	C	T	A	A	T	C	T	A	T	C	T	T
CSF1P0		Ptr_22	ATCT[12]	C	T	T	C	C	T	A	T	C	T	A	T	C	T	A	T	C	T	A	T	C	T	A	T	C	T	A	T	C	T	A	T	C	T	A	T	C	T	A	T	C	T	A	T	C	T
CSF1P0		Ptr_23	ATCT[11]	C	T	T	C	C	T	A	T	C	T	A	T	C	T	A	T	C	T	A	T	C	T	A	T	C	T	A	T	C	T	A	T	C	T	A	T	C	T	A	T	C	T	A	T	C	T
CSF1P0		Ptr_29	ATCT[8]	C	T	T	C	C	T	A	T	C	T	A	T	C	T	A	T	C	T	A	T	C	T	A	T	C	T	A	T	C	T	A	T	C	T	A	T	C	T	A	A	T	C	T	A	T	C
D10S1248	GGAA[15]GG[1]	Ptr_17	GGAA[15]GG[1]	T	T	G	A	A	C	A	A	A	T	G	A	G	T	G	A	G	T	G	G	A	A	G	G	A	A	G	G	A	A	G	G	A	A	G	G	A	A	G	G	A	A	G	G	A	A
D12S391	AGGT[10-14][AGAT[4-9]	Ppa_2	AGAT[14]AGAC[9]	A	A	G	A	A	T	C	A	A	C	A	G	G	A	T	C	A	A	T	G	G	A	T	G	C	A	T	A	G	A	T	A	G	A	T	A	G	A	T	A	G	A	T	A	G	A
D12S391		Ppa_19	AGAT[14]AGAC[4]	A	A	G	A	A	T	C	A	A	C	A	G	G	A	T	C	A	A	T	G	G	A	T	G	C	A	T	A	G	A	T	A	G	A	T	A	G	A	T	A	G	A	T	A	G	A
D12S391		Ppa_19	AGAT[10]AGAC[7]	A	A	G	A	A	T	C	A	A	C	A	G	G	A	T	C	A	A	T	G	G	A	T	G	C	A	T	A	G	A	T	A	G	A	T	A	G	A	T	A	G	A	T	A	G	A
D12S391		Ppa_20	AGAT[10]AGAC[7]	A	A	G	A	A	T	C	A	A	C	A	G	G	A	T	C	A	A	T	G	G	A	T	G	C	A	T	A	G	A	T	A	G	A	T	A	G	A	T	A	G	A	T	A	G	A
D12S391		Ppa_20	AGAT[14]AGAC[4]	A	A	G	A	A	T	C	A	A	C	A	G	G	A	T	C	A	A	T	G	G	A	T	G	C	A	T	A	G	A	T	A	G	A	T	A	G	A	T	A	G	A	T	A	G	A
D12S391	AGGT[1] AGAT[3] AGAC[6-8]	Ptr_4	AGGT[1]AGAT[3]AGAC[7]	A	A	G	A	A	T	C	A	A	C	A	G	G	A	T	C	A	A	T	G	G	A	T	G	C	A	T	A	G	G	T	A	G	A	T	A	G	A	T	A	G	A	T	A	G	A
D12S391		Ptr_5	AGGT[1]AGAT[3]AGAC[7]	A	A	G	A	A	T	C	A	A	C	A	G	G	A	T	C	A	A	T	G	G	A	T	G	C	A	T	A	G	G	T	A	G	A	T	A	G	A	T	A	G	A	T	A	G	A
D12S391		Ptr_6	AGGT[1]AGAT[3]AGAC[7]	A	A	G	A	A	T	C	A	A	C	A	G	G	A	T	C	A	A	T	G	G	A	T	G	C	A	T	A	G	G	T	A	G	A	T	A	G	A	T	A	G	A	T	A	G	A
D12S391		Ptr_7	AGGT[1]AGAT[3]AGAC[7]	A	A	G	A	A	T	C	A	A	C	A	G	G	A	T	C	A	A	T	G	G	A	T	G	C	A	T	A	G	G	T	A	G	A	T	A	G	A	T	A	G	A	T	A	G	A
D12S391		Ptr_14	AGGT[1]AGAT[3]AGAC[6]	A	A	G	A	A	T	C	A	A	C	A	G	G	A	T	C	A	A	T	G	G	A	T	G	C	A	C	A	G	G	T	A	G	A	T	A	G	A	T	A	G	A	T	A	G	A
D12S391		Ptr_14	AGGT[1]AGAT[3]AGAC[7]	A	A	G	A	A	T	C	A	A	C	A	G	G	A	T	C	A	A	T	G	G	A	T	G	C	A	T	A	G	G	T	A	G	A	T	A	G	A	T	A	G	A	T	A	G	A
D12S391		Ptr_15	AGGT[1]AGAT[3]AGAC[7]	A	A	G	A	A	T	C	A	A	C	A	G	G	A	T	C	A	A	T	G	G	A	T	G	C	A	T	A	G	G	T	A	G	A	T	A	G	A	T	A	G	A	T	A	G	A
D12S391		Ptr_16	AGGT[1]AGAT[3]AGAC[7]	A	A	G	A	A	T	C	A	A	C	A	G	G	A	T	C	A	A	T	G	G	A	T	G	C	A	T	A	G	G	T	A	G	A	T	A	G	A	T	A	G	A	T	A	G	A
D12S391		Ptr_17	AGGT[1]AGAT[3]AGAC[7]	A	A	G	A	A	T	C	A	A	C	A	G	G	A	T	C	A	A	T	G	G	A	T	G	C	A	T	A	G	G	T	A	G	A	T	A	G	A	T	A	G	A	T	A	G	A
D12S391		Ptr_18	AGGT[1]AGAT[3]AGAC[7]	A	A	G	A	A	T	C	A	A	C	A	G	G	A	T	C	A	A	T	G	G	A	T	G	C	A	T	A	G	G	T	A	G	A	T	A	G	A	T	A	G	A	T	A	G	A
D12S391		Ptr_21	AGGT[1]AGAT[3]AGAC[7]	A	A	G	A	A	T	C	A	A	C	A	G	G	A	T	C	A	A	T	G	G	A	T	G	C	A	T	A	G	G	T	A	G	A	T	A	G	A	T	A	G	A	T	A	G	A
D12S391		Ptr_22	AGGT[1]AGAT[3]AGAC[7]	A	A	G	A	A	T	C	A	A	C	A	G	G	A	T	C	A	A	T	G	G	A	T	G	C	A	T	A	G	G	T	A	G	A	T	A	G	A	T	A	G	A	T	A	G	A
D12S391		Ptr_23	AGGT[1]AGAT[3]AGAC[8]	A	A	G	A	A	T	C	A	A	C	A	G	G	A	T	C	A	A	T	G	G	A	T	G	C	A	T	A	G	G	T	A	G	A	T	A	G	A	T	A	G	A	T	A	G	A
D12S391		Ptr_29	AGGT[1]AGAT[3]AGAC[7]	A	A	G	A	A	T	C	A	A	C	A	G	G	A	T	C	A	A	T	G	G	A	T	G	C	A	T	A	G	G	T	A	G	A	T	A	G	A	T	A	G	A	T	A	G	A
D13S317	TATC[11-14]A[0-1]ATC[0-1]AATC[0-1]	Ppa_1	TATC[13]	T	C	T	G	A	C	C	C	A	T	C	T	A	A	T	G	C	C	T	A	T	C	T	G	T	A	T	T	T	A	C	A	A	A	T	A	C	A	T	T	A	T	C	T	A	T
D13S317		Ppa_1	TATC[11]	T	C	T	G	A	C	C	C	A	T	C	T	A	A	C	G	C	C	T	A	T	C	T	G	T	A	T	T	T	A	C	A	A	A	T	A	C	A	T	T	A	T	C	T	A	T
D13S317		Ppa_2	TATC[13]AATC[1]	T	C	T	G	A	C	C	C	A	T	C	T	A	A	C	G	C	C	T	A	T	C	T	G	T	A	T	T	T	A	C	A	A	A	T	A	C	A	T	T	A	T	C	T	A	T
D13S317		Ppa_2	TATC[13]	T	C	T	G	A	C	C	C	A	T	C	T	A	A	T	G	C	C	T	A	T	C	T	G	T	A	T	T	T	A	C	A	A	A	T	A	C	A	T	T	A	T	C	T	A	T
D13S317		Ppa_19	TATC[14]	T	C	T	G	A	C	C	C	A	T	C	T	A	A	C	G	C	C	T	A	T	C	T	G	T	A	T	T	T	A	C	A	A	A	T	A	C	A	T	T	A	T	C	T	A	T
D13S317		Ppa_19	TATC[13]AATC[1]	T	C	T	G	A	C	C	C	A	T	C	T	A	A	C	G	C	C	T	A	T	C	T	G	T	A	T	T	T	A	C	A	A	A	T	A	C	A	T	T	A	T	C	T	A	T
D13S317		Ppa_20	TATC[14]	T	C	T	G	A	C	C	C	A	T	C	T	A	A	C	G	C	C	T	A	T	C	T	G	T	A	T	T	T	A	C	A	A	A	T	A	C	A	T	T	A	T	C	T	A	T
D13S317		Ppa_20	TATC[13]AATC[1]	T	C	T	G	A	C	C	C	A	T	C	T	A	A	C	G	C	C	T	A	T	C	T	G	T	A	T	T	T	A	C	A	A	A	T	A	C	A	T	T	A	T	C	T	A	T
D13S317	TATC[6-14] T[0-1] ATC[0-1]	Ptr_3	TATC[10]T[1]	T	C	T	G	A	C	C	C	A	T	C	T	A	A	C	G	C	C	T	A	T	C	T	G	T	A	T	T	T	A	C	A	A	A	T	A	C	A	T	T	A	T	C	T	A	T
D13S317		Ptr_3	TATC[14]ATC[1]	T	C	T	G	A	C	C	C	A	T	C	T	A	A	C	G	C	C	T	A	T	C	T	G	T	A	T	T	T	A	C	A	A	A	T	A	C	A	T	T	A	T	C	T	A	T
D13S317		Ptr_4	TATC[10]T[1]	T	C	T	G	A	C	C	C	A	T	C	T	A	A	C	G	C	C	T	A	T	C	T	G	T	A	T	T	T	A	C	A	A	A	T	A	C	A	T	T	A	T	C	T	A	T
D13S317		Ptr_4	TATC[12]T[1]	T	C	T	G	A	C	C	C	A	T	C	T	A	A	C	G	C	C	T	A	T	C	T	G	T	A	T	T	T	A	C	A	A	A	T	A	C	A	T	T	A	T	C	T	A	T
D13S317		Ptr_5	TATC[6]T[1]	T	C	T	G	A	C	C	C	A	T	C	T	A	A	C	G	C	C	T	A	T	C	T	G	T	A	T	T	T	A	C	A	A	A	T	A	C	A	T	T	A	T	C	T	A	T
D13S317		Ptr_5	TATC[10]T[1]	T	C	T	G	A	C	C	C	A	T	C	T	A	A	C	G	C	C	T	A	T	C	T	G	T	A	T	T	T	A	C	A	A	A	T	A	C	A	T	T	A	T	C	T	A	T
D13S317		Ptr_6	TATC[13]ATC[1]	T	C	T	G	A	C	C	C	A	T	C	T	A	A	C	G	C	C	T	A	T	C	T	G	T	A	T	T	T	A	C	A	A	A	T	A	C	A	T	T	A	T	C	T	A	T
D13S317		Ptr_7	TATC[10]T[1]	T	C	T	G	A	C	C	C	A	T	C	T	A	A	C	G	C	C	T	A	T	C	T	G	T	A	T	T	T	A	C	A	A	A	T	A	C	A	T	T	A	T	C	T	A	T
D13S317		Ptr_14	TATC[9]T[1]	T	C	T	G	A	C	C	C	A	T	C	T	A	A	C	G	C	C	T	A	T	C	T	G	T	A	T	T	T	A	C	A	A	A	T	A	C	A	T	T	A	T	C	T	A	T
D13S317		Ptr_14	TATC[11]T[1]	T	C	T	G	A	C	C	C	A	T	C	T	A	A	C	G	C	C	T	A	T	C	T	G	T	A	T	T	T	A	C	A	A	A	T	A	C	A	T	T	A	T	C	T	A	T
D13S317		Ptr_15	TATC[10]T[1]	T	C	T	G	A	C	C	C	A	T	C	T	A	A	C	G	C	C	T	A	T	C	T	G	T	A	T	T	T	A	C	A	A	A	T	A	C	A	T	T	A	T	C	T	A	T
D13S317		Ptr_16	TATC[12]ATC[1]	T	C	T	G	A	C	C	C	A	T	C	T	A	A	C	G	C	C	T	A	T	C	T	G	T	A	T	T	T	A	C	A	A	A	T	A	C	A	T	T	A	T	C	T	A	T
D13S317		Ptr_16	TATC[10]T[1]	T	C	T	G	A	C	C	C	A	T	C	T	A	A	C	G	C	C	T	A	T	C	T	G	T	A	T	T	T	A	C	A	A	A	T	A	C	A	T	T	A	T	C	T	A	T
D13S317		Ptr_17	TATC[6]T[1]	T	C	T	G	A	C	C	C	A	T	C	T	A	A	C	G	C	C	T	A	T	C	T	G	T	A	T	T	T	A	C	A	A	A	T	A	C	A	T	T	A	T	C	T	A	T
D13S317		Ptr_17	TATC[10]T[1]	T	C	T	G	A	C	C	C	A	T	C	T	A	A	C	G	C	C	T	A	T	C	T	G	T	A	T	T	T	A	C	A	A	A	T	A	C	A	T	T	A	T	C	T	A	T
D13S317		Ptr_18	TATC[13]ATC[1]	T	C	T	G	A	C	C	C	A	T	C	T	A	A	C	G	C	C	T	A	T	C	T	G	T	A	T	T	T	A	C	A	A	A	T	A	C	A	T	T	A	T	C	T	A	T
D13S317		Ptr_21	TATC[13]ATC[1]	T	C	T	G	A	C	C	C	A	T	C	T	A	A	C	G	C	C	T	A	T	C	T	G	T	A	T	T	T	A	C	A	A	A	T	A	C	A	T	T	A	T	C	T	A	T
D13S317		Ptr_21	TATC[14]ATC[1]	T	C	T	G	A	C	C	C	A	T	C	T	A	A	C	G	C	C	T	A	T	C	T	G	T	A	T	T	T	A	C	A	A	A	T	A	C	A	T	T	A	T	C	T	A	T
D13S317		Ptr_22	TATC[9]T[1]	T	C	T	G	A	C	C	C	A	T	C	T	A	A	C	G	C	C	T	A	T	C	T	G	T	A	T	T	T	A	C	A	A	A	T	A	C	A	T	T	A	T	C	T	A	T
D13S317		Ptr_22	TATC[14]ATC[1]	T	C	T	G	A	C	C	C	A	T	C	T	A	A	C	G	C	C	T	A	T	C	T	G	T	A	T	T	T	A	C	A	A	A	T	A	C	A	T	T	A	T	C	T	A	T
D13S317		Ptr_23	TATC[9]T[1]	T	C	T	G	A	C	C	C	A	T	C	T	A	A	C	G	C	C	T	A	T	C	T	G	T	A	T	T	T	A	C	A	A	A	T	A	C	A	T	T	A	T	C	T	A	T
D13S317		Ptr_29	TATC[10]T[1]	T	C	T	G	A	C	C	C	A	T	C	T	A	A	C	G	C	C	T	A	T	C	T	G	T	A	T	T	T	A	C	A	A	A	T	A	C	A	T	T	A	T	C	T	A	T
D16S539	GATA[7-13]	Ppa_1	GATA[7]TAGA[1]	T	T	C	T	C	T	T	C	C	C	T	A	G	A	T	C	A	A	T	A	C	A	G	A	C	A	G	A	C	A	G	A	C	A	G	G	T	G	G	A	T	A	G	A	T	A
D16S539		Ppa_1	GATA[12]TAGA[1]	T	T	C	T	C	T	T	C	C	C	T	A	G	A	T	C	A	A	T	A	C	A	G	A	C	A	G	A	C	A	G	A	C	A	G	G	T	G	G	A	T	A	G	A	T	A
D16S539		Ppa_2	GATA[12]TAGA[1]	T	T	C	T	C	T	T	C	C	C	T	A	G	A	T	C	A	A	T	A	C	A	G	A	C	A	G	A	C	A	G	A	C	A	G	G	T	G	G	A	T	A	G	A	T	A
D16S539		Ppa_19	GATA[12]TAGA[1]	T	T	C	T	C	T	T	C	C	C	T	A	G	A	T	C	A	A	T	A	C	A	G	A	C	A	G	A	C	A	G	A	C	A	G	G	T	G	G	A	T	A	G	A	T	A
D16S539		Ppa_20	GATA[12]TAGA[1]	T	T	C	T	C	T	T	C	C	C	T	A	G	A	T	C	A	A	T	A	C	A	G	A	C	A	G	A	C	A	G	A	C	A	G	G	T	G	G	A	T	A	G	A	T	A
D16S539		Ppa_20	GATA[13]TAGA[1]	T	T	C	T	C	T	T	C	C	C	T	A	G	A	T	C	A	A	T	A	C	A	G	A	C	A	G	A	C	A	G	A	C	A	G	G	T	G	G	A	T	A	G	A	T	A
D16S539	GATA[6-13] GAGA[0-1] TAAA[0-1] TAGA[0-1]	Ptr_3	GATA[9]TAGA[1]	T	T	C	T	C	T	T	C	C	C	T	A	G	A	T	C	A	A	T	A	C	A	G	A	C	A	G	A	C	A	G	A	C	A	G	G	T	G	G	A	T	A	G	A	T	A
D16S539		Ptr_4	GATA[9]TAGA[1]	T	T	C	T	C	T	T	C	C	C	T	A	G	A	T	C	A	A	T	A	C	A	G	A	C	A	G	A	C	A	G	A	C	A	G	G	T	G	G	A	T	A	G	A	T	A
D16S539		Ptr_5	GATA[11]TAGA[1]	T	T	C	T	C	T	T	C	C	C	T	A	G	A	T	C	A	A	T	A	C	A	G	A	C	A	G	A	C	A	G	A	C	A	G	G	T	G	G	A	T	A	G	A	T	A
D16S539		Ptr_6	GATA[7]TAAA[1]	T	T	C	T	C	T	T	C	C	C	T	A	G	A	T	C	A	A	T	A	C	A	G	A	C	A	G	A	C	A	G	A	C	A	G	G	T	G	G	A	T	A	G	A	T	A
D16S539		Ptr_6	GATA[9]TAAA[1]	T	T	C	T	C	T	T	C	C	C	T	A	G	A	T	C	A	A	T	A	C	A	G	A	C	A	G	A	C	A	G	A	C	A	G	G	T	G	G	A	T	A	G	A	T	A
D16S539		Ptr_7	GATA[9]TAAA[1]	T	T	C	T	C	T	T	C	C	C	T	A	G	A	T	C	A	A	T	A	C	A	G	A	C	A	G	A	C	A	G	A	C	A	G	G	T	G	G	A	T	A	G	A	T	A
D16S539		Ptr_7	GATA[9]TAGA[1]	T	T	C	T	C	T	T	C	C	C	T	A	G	A	T	C	A	A	T	A	C	A	G	A	C	A	G	A	C	A	G	A	C	A	G	G	T	G	G	A	T	A	G	A	T	A
D16S539		Ptr_14	GATA[11]TAAA[1]	T	T	C	T	C	T	T	C	C	C	T	A	G	A	T	C	A	A	T	A	C	A	G	A	C	A	G	A	C	A	G	A	C	A	G	G	T	G	G	A	T	A	G	A	T	A
D16S539		Ptr_15	GATA[10]TAGA[1]	T	T	C	T	C	T	T	C	C	C	T	A	G	A	T	C	A	A	T	A	C	A	G	A	C	A	G	A	C	A	G	A	C	A	G	G	T	G	G	A	T	A	G	A	T	A
D16S539		Ptr_15	GATA[11]TAGA[1]	T	T	C	T	C	T	T	C	C	C	T	A	G	A	T	C	A	A	T	A	C	A	G	A	C	A	G	A	C	A	G	A	C	A	G	G	T	G	G	A	T	A	G	A	T	A
D16S539		Ptr_16	GATA[10]TAGA[1]	T	T	C	T	C	T	T	C	C	C	T	A	G	A	T	C	A	A	T	A	C	A	G	A	C	A	G	A	C	A	G	A	C	A	G	G	T	G	G	A	T	A	G	A	T	A
D16S539		Ptr_17	GATA[10]TAGA[1]	T	T	C	T	C	T	T	C	C	C	T	A	G	A	T	C	A	A	T	A	C	A	G	A	C	A	G	A	C	A	G	A	C	A	G	G	T	G	G	A	T	A	G	A	T	A
D16S539		Ptr_18	GATA[7]TAAA[1]	T	T	C	T	C	T	T	C	C	C	T	A	G	A	T	C	A	A	T	A	C	A	G	A	C	A	G	A	C	A	G	A	C	A	G	G	T	G	G	A	T	A	G	A	T	A
D16S539		Ptr_18	GATA[9]TAAA[1]	T	T	C	T	C	T	T	C	C	C	T	A	G	A	T	C	A	A	T	A	C	A	G	A	C	A	G	A	C	A	G	A	C	A	G	G	T	G	G	A	T	A	G	A	T	A
D16S539		Ptr_21	GATA[6]TAGA[1]	T	T	C	T	C	T	T	C	C	C	T	A	G	A	T	C	A	A	T	A	C	A	G	A	C	A	G	A	C	A	G	A	C	A	G	G	T	G	G	A	T	A	G	A	T	A
D16S539		Ptr_21	GATA[7]GAGA[1]	T	T	C	T	C	T	T	C	C	C	T	A	G	A	T	C	A	A	T	A	C	A	G	A	C	A	G	A	C	A	G	A	C	A	G	G	T	G	G	A	T	A	G	A	T	A
D16S539		Ptr_22	GATA[6]TAGA[1]	T	T	C	T	C	T	T	C	C	C	T	A	G	A	T	C	A	A	T	A	C	A	G	A	C	A	G	A	C	A	G	A	C	A	G	G	T	G	G	A	T	A	G	A	T	A
D16S539		Ptr_22	GATA[13]TAGA[1]	T	T	C	T	C	T	T	C	C	C	T	A	G	A	T	C	A	A	T	A	C	A	G	A	C	A	G	A	C	A	G	A	C	A	G	G	T	G	G	A	T	A	G	A	T	A
D16S539		Ptr_23	GATA[9]TAGA[1]	T	T	C	T	C	T	T	C	C	C	T	A	G	A	T	C	A	A	T	A	C	A	G	A	C	A	G	A	C	A	G	A	C	A	G	G	T	G	G	A	T	A	G	A	T	A
D16S539		Ptr_23	GATA[11]TAGA[1]	T	T	C	T	C	T	T	C	C	C	T	A	G	A	T	C	A	A	T	A	C	A	G	A	C	A	G	A	C	A	G	A	C	A	G	G	T	G	G	A	T	A	G	A	T	A
D16S539		Ptr_29	GATA[10]TAGA[1]	T	T	C	T	C	T	T	C	C	C	T	A	G	A	T	C	A	A	T	A	C	A	G	A	C	A	G	A	C	A	G	A	C	A	G	G	T	G	G	A	T	A	G	A	T	A
D17S1301	GAT[0-1]AGAT[0-11]AGAA[0-1]AGAT[0-3]AGGT[0-1]AGAT[0-3]	Ppa_1	AGAT[13]AGAA[1]AGAT[3]AGGT[1]AGAT[3]	A	T	A	T	G	T	G	T	G	A	G	A	T	A	G	A	T	A	G	A	T	A	G	A	T	A	G	A	T	A	G	A	T	A	G	A	T	A	G	A	T	A	G	A	T	A
D17S1301		Ppa_2	AGAT[12]AGAA[1]AGAT[3]AGGT[1]AGAT[3]	A	T	A	T	G	T	G	T	G	A	G	A	T	A	G	A	T	A	G	A	T	A	G	A	T	A	G	A	T	A	G	A	T	A	G	A	T	A	G	A	T	A	G	A	T	A
D17S1301		Ppa_19	AGAT[12]AGAA[1]AGAT[3]AGGT[1]AGAT[3]	A	T	A	T	G	T	G	T	G	A	G	A	T	A	G	A	T	A	G	A	T	A	G	A	T	A	G	A	T	A	G	A	T	A	G	A	T	A	G	A	T	A	G	A	T	A
D17S1301		Ppa_20	AGAT[3]GAT[1]AGAT[11]	A	T	A	T	G	T	G	T	G	A	G	A	T	A	G	A	T	A	G	A	T	G	A	T	A	G	A	T	A	G	A	T	A	G	A	T	A	G	A	T	A	G	A	T	A	G
D17S1301		Ppa_20	AGAT[12]AGAA[1]AGAT[3]AGGT[1]AGAT[3]	A	T	A	T	G	T	G	T	G	A	G	A	T	A	G	A	T	A	G	A	T	A	G	A	T	A	G	A	T	A	G	A	T	A	G	A	T	A	G	A	T	A	G	A	T	A
D17S1301	AGAT[1]GAT[1]AGAT[1-12]GAT[0-1]AGAT[0-10]AGAA[1]AGAT[1-13]AAAT[0-1]AGAT[0-1]	Ptr_3	AGAT[1]GAT[1]AGAT[4]AGAA[1]AGAT[1]AAAT[1]AGAT[4]	A	T	A	T	G	T	G	T	G	A	G	A	T	G	A	T	A	G	A	T	A	G	A	T	A	G	A	T	A	G	A	T	A	G	A	A	A	G	A	T	A	A	A	T	A	G
D17S1301		Ptr_3	AGAT[1]GAT[1]AGAT[9]AGAA[1]AGAT[12]	A	T	A	T	G	T	G	T	G	A	G	A	T	G	A	T	A	G	A	T	A	G	A	T	A	G	A	T	A	G	A	T	A	G	A	T	A	G	A	T	A	G	A	T	A	G
D17S1301		Ptr_4	AGAT[1]GAT[1]AGAT[4]AGAA[1]AGAT[1]AAAT[1]AGAT[4]	A	T	A	T	G	T	G	T	G	A	G	A	T	G	A	T	A	G	A	T	A	G	A	T	A	G	A	T	A	G	A	T	A	G	A	A	A	G	A	T	A	A	A	T	A	G
D17S1301		Ptr_5	AGAT[1]GAT[1]AGAT[4]AGAA[1]AGAT[1]AAAT[1]AGAT[4]	A	T	A	T	G	T	G	T	G	A	G	A	T	G	A	T	A	G	A	T	A	G	A	T	A	G	A	T	A	G	A	T	A	G	A	A	A	G	A	T	A	A	A	T	A	G
D17S1301		Ptr_6	AGAT[1]GAT[1]AGAT[4]AGAA[1]AGAT[1]AAAT[1]AGAT[4]	A	T	A	T	G	T	G	T	G	A	G	A	T	G	A	T	A	G	A	T	A	G	A	T	A	G	A	T	A	G	A	T	A	G	A	A	A	G	A	T	A	A	A	T	A	G
D17S1301		Ptr_6	AGAT[1]GAT[1]AGAT[5]AGAA[1]AGAT[6]	A	T	A	T	G	T	G	T	G	A	G	A	T	G	A	T	A	G	A	T	A	G	A	T	A	G	A	T	A	G	A	T	A	G	A	T	A	G	A	A	A	G	A	T	A	G
D17S1301		Ptr_7	AGAT[1]GAT[1]AGAT[4]AGAA[1]AGAT[1]AAAT[1]AGAT[4]	A	T	A	T	G	T	G	T	G	A	G	A	T	G	A	T	A	G	A	T	A	G	A	T	A	G	A	T	A	G	A	T	A	G	A	A	A	G	A	T	A	A	A	T	A	G
D17S1301		Ptr_14	AGAT[1]GAT[1]AGAT[5]AGAA[1]AGAT[12]	A	T	A	T	G	T	G	T	G	A	G	A	T	G	A	T	A	G	A	T	A	G	A	T	A	G	A	T	A	G	A	T	A	G	A	T	A	G	A	A	A	G	A	T	A	G
D17S1301		Ptr_14	AGAT[1]GAT[1]AGAT[8]AGAA[1]AGAT[13]	A	T	A	T	G	T	G	T	G	A	G	A	T	G	A	T	A	G	A	T	A	G	A	T	A	G	A	T	A	G	A	T	A	G	A	T	A	G	A	T	A	G	A	T	A	G
D17S1301		Ptr_15	AGAT[1]GAT[1]AGAT[4]AGAA[1]AGAT[1]AAAT[1]AGAT[4]	A	T	A	T	G	T	G	T	G	A	G	A	T	G	A	T	A	G	A	T	A	G	A	T	A	G	A	T	A	G	A	T	A	G	A	A	A	G	A	T	A	A	A	T	A	G
D17S1301		Ptr_16	AGAT[1]GAT[1]AGAT[4]AGAA[1]AGAT[1]AAAT[1]AGAT[4]	A	T	A	T	G	T	G	T	G	A	G	A	T	G	A	T	A	G	A	T	A	G	A	T	A	G	A	T	A	G	A	T	A	G	A	A	A	G	A	T	A	A	A	T	A	G
D17S1301		Ptr_16	AGAT[1]GAT[1]AGAT[8]AGAA[1]AGAT[6]	A	T	A	T	G	T	G	T	G	A	G	A	T	G	A	T	A	G	A	T	A	G	A	T	A	G	A	T	A	G	A	T	A	G	A	T	A	G	A	T	A	G	A	T	A	G
D17S1301		Ptr_17	AGAT[1]GAT[1]AGAT[4]AGAA[1]AGAT[1]AAAT[1]AGAT[4]	A	T	A	T	G	T	G	T	G	A	G	A	T	G	A	T	A	G	A	T	A	G	A	T	A	G	A	T	A	G	A	T	A	G	A	A	A	G	A	T	A	A	A	T	A	G
D17S1301		Ptr_18	AGAT[1]GAT[1]AGAT[4]AGAA[1]AGAT[1]AAAT[1]AGAT[4]	A	T	A	T	G	T	G	T	G	A	G	A	T	G	A	T	A	G	A	T	A	G	A	T	A	G	A	T	A	G	A	T	A	G	A	A	A	G	A	T	A	A	A	T	A	G
D17S1301		Ptr_18	AGAT[1]GAT[1]AGAT[5]AGAA[1]AGAT[6]	A	T	A	T	G	T	G	T	G	A	G	A	T	G	A	T	A	G	A	T	A	G	A	T	A	G	A	T	A	G	A	T	A	G	A	T	A	G	A	A	A	G	A	T	A	G
D17S1301		Ptr_21	AGAT[1]GAT[1]AGAT[5]AGAA[1]AGAT[6]	A	T	A	T	G	T	G	T	G	A	G	A	T	G	A	T	A	G	A	T	A	G	A	T	A	G	A	T	A	G	A	T	A	G	A	T	A	G	A	A	A	G	A	T	A	G
D17S1301		Ptr_21	AGATGAT[1]AGAT[1]GAT[1]AGAT[10]AGAA[1]AGAT[6]	A	T	A	T	G	T	G	T	G	A	G	A	T	G	A	T	A	G	A	T	G	A	T	A	G	A	T	A	G	A	T	A	G	A	T	A	G	A	T	A	G	A	T	A	G	A
D17S1301		Ptr_22	AGAT[1]GAT[1]AGAT[4]AGAA[1]AGAT[1]AAAT[1]AGAT[4]	A	T	A	T	G	T	G	T	G	A	G	A	T	G	A	T	A	G	A	T	A	G	A	T	A	G	A	T	A	G	A	T	A	G	A	A	A	G	A	T	A	A	A	T	A	G
D17S1301		Ptr_23	AGATGAT[1]AGAT[1]GAT[1]AGAT[10]AGAA[1]AGAT[6]	A	T	A	T	G	T	G	T	G	A	G	A	T	G	A	T	A	G	A	T	G	A	T	A	G	A	T	A	G	A	T	A	G	A	T	A	G	A	T	A	G	A	T	A	G	A
D17S1301		Ptr_23	AGAT[1]GAT[1]AGAT[12]AGAA[1]AGAT[6]	A	T	A	T	G	T	G	T	G	A	G	A	T	G	A	T	A	G	A	T	A	G	A	T	A	G	A	T	A	G	A	T	A	G	A	T	A	G	A	T	A	G	A	T	A	G
D17S1301		Ptr_29	AGAT[1]GAT[1]AGAT[4]AGAA[1]AGAT[1]AAAT[1]AGAT[4]	A	T	A	T	G	T	G	T	G	A	G	A	T	G	A	T	A	G	A	T	A	G	A	T	A	G	A	T	A	G	A	T	A	G	A	A	A	G	A	T	A	A	A	T	A	G
D18S51	[AGAA]4 AAGAA[1] AGAA[4-5]	Ppa_1	AGAA[4]AAGAA[1]AGAA[4]	G	T	C	T	C	A	G	A	A	A	G	A	A	A	G	A	A	A	G	A	A	A	A	G	A	A	A	G	A	A	A	G	A	A	A	G	A	A	A	G	A	A	G	A	G	A
D18S51		Ppa_2	AGAA[4]AAGAA[1]AGAA[5]	G	T	C	T	C	A	G	A	A	A	G	A	A	A	G	A	A	A	G	A	A	A	A	G	A	A	A	G	A	A	A	G	A	A	A	G	A	A	A	G	A	A	A	G	A	A
D18S51		Ppa_19	AGAA[4]AAGAA[1]AGAA[4]	G	T	C	T	C	A	G	A	A	A	G	A	A	A	G	A	A	A	G	A	A	A	A	G	A	A	A	G	A	A	A	G	A	A	A	G	A	A	A	G	A	A	G	A	G	A
D18S51		Ppa_20	AGAA[4]AAGAA[1]AGAA[5]	G	T	C	T	C	A	G	A	A	A	G	A	A	A	G	A	A	A	G	A	A	A	A	G	A	A	A	G	A	A	A	G	A	A	A	G	A	A	A	G	A	A	A	G	A	A
D18S51		Ppa_20	AGAA[4]AAGAA[1]AGAA[4]	G	T	C	T	C	A	G	A	A	A	G	A	A	A	G	A	A	A	G	A	A	A	A	G	A	A	A	G	A	A	A	G	A	A	A	G	A	A	A	G	A	A	G	A	G	A
D18S51	[AGAA]3-4 TGAA[0-1] AAGAA[1] AGAA[4-5]	Ptr_3	AGAA[4]AAGAA[1]AGAA[4]	G	T	C	T	C	A	G	A	A	A	G	A	A	A	G	A	A	A	G	A	A	A	A	G	A	A	A	G	A	A	A	G	A	A	A	G	A	A	A	G	A	A	G	A	G	A
D18S51		Ptr_3	AGAA[3]TGAA[1]AAGAA[1]AGAA[4]	G	T	C	T	C	A	G	A	A	A	G	A	A	A	G	A	A	T	G	A	A	A	A	G	A	A	A	G	A	A	A	G	A	A	A	G	A	A	A	G	A	A	G	A	G	A
D18S51		Ptr_4	AGAA[4]AAGAA[1]AGAA[4]	G	T	C	T	C	A	G	A	A	A	G	A	A	A	G	A	A	A	G	A	A	A	A	G	A	A	A	G	A	A	A	G	A	A	A	G	A	A	A	G	A	A	G	A	G	A
D18S51		Ptr_5	AGAA[4]AAGAA[1]AGAA[4]	G	T	C	T	C	A	G	A	A	A	G	A	A	A	G	A	A	A	G	A	A	A	A	G	A	A	A	G	A	A	A	G	A	A	A	G	A	A	A	G	A	A	G	A	G	A
D18S51		Ptr_6	AGAA[4]AAGAA[1]AGAA[4]	G	T	C	T	C	A	G	A	A	A	G	A	A	A	G	A	A	A	G	A	A	A	A	G	A	A	A	G	A	A	A	G	A	A	A	G	A	A	A	G	A	A	G	A	G	A
D18S51		Ptr_7	AGAA[4]AAGAA[1]AGAA[4]	G	T	C	T	C	A	G	A	A	A	G	A	A	A	G	A	A	A	G	A	A	A	A	G	A	A	A	G	A	A	A	G	A	A	A	G	A	A	A	G	A	A	G	A	G	A
D18S51		Ptr_14	AGAA[4]AAGAA[1]AGAA[5]	G	T	C	T	C	A	G	A	A	A	G	A	A	A	G	A	A	A	G	A	A	A	A	G	A	A	A	G	A	A	A	G	A	A	A	G	A	A	A	G	A	A	A	G	A	A
D18S51		Ptr_15	AGAA[4]AAGAA[1]AGAA[4]	G	T	C	T	C	A	G	A	A	A	G	A	A	A	G	A	A	A	G	A	A	A	A	G	A	A	A	G	A	A	A	G	A	A	A	G	A	A	A	G	A	A	G	A	G	A
D18S51		Ptr_16	AGAA[4]AAGAA[1]AGAA[4]	G	T	C	T	C	A	G	A	A	A	G	A	A	A	G	A	A	A	G	A	A	A	A	G	A	A	A	G	A	A	A	G	A	A	A	G	A	A	A	G	A	A	G	A	G	A
D18S51		Ptr_17	AGAA[4]AAGAA[1]AGAA[4]	G	T	C	T	C	A	G	A	A	A	G	A	A	A	G	A	A	A	G	A	A	A	A	G	A	A	A	G	A	A	A	G	A	A	A	G	A	A	A	G	A	A	G	A	G	A
D18S51		Ptr_18	AGAA[4]AAGAA[1]AGAA[4]	G	T	C	T	C	A	G	A	A	A	G	A	A	A	G	A	A	A	G	A	A	A	A	G	A	A	A	G	A	A	A	G	A	A	A	G	A	A	A	G	A	A	G	A	G	A
D18S51		Ptr_21	AGAA[4]AAGAA[1]AGAA[4]	G	T	C	T	C	A	G	A	A	A	G	A	A	A	G	A	A	A	G	A	A	A	A	G	A	A	A	G	A	A	A	G	A	A	A	G	A	A	A	G	A	A	G	A	G	A
D18S51		Ptr_23	AGAA[4]AAGAA[1]AGAA[4]	G	T	C	T	C	A	G	A	A	A	G	A	A	A	G	A	A	A	G	A	A	A	A	G	A	A	A	G	A	A	A	G	A	A	A	G	A	A	A	G	A	A	G	A	G	A
D18S51		Ptr_29	AGAA[4]AAGAA[1]AGAA[4]	G	T	C	T	C	A	G	A	A	A	G	A	A	A	G	A	A	A	G	A	A	A	A	G	A	A	A	G	A	A	A	G	A	A	A	G	A	A	A	G	A	A	G	A	G	A
D19S433	CCTT[5-7] CTTT[0-1] CCTT[0-6]	Ppa_1	CCTT[6]CTTT[1]CCTT[6]	A	A	T	A	A	A	A	A	T	G	T	T	C	T	C	T	C	T	T	T	C	T	T	C	C	T	C	T	C	T	C	C	T	T	C	C	T	T	C	C	T	T	C	C	T	T
D19S433		Ppa_1	CCTT[7]CTTT[1]CCTT[6]	A	A	T	A	A	A	A	A	T	G	T	T	C	T	C	T	C	T	T	T	C	T	T	C	C	T	C	T	C	T	C	C	T	T	C	C	T	T	C	C	T	T	C	C	T	T
D19S433		Ppa_2	CCTT[5]	A	A	T	A	A	A	A	A	T	G	T	T	C	T	C	T	C	T	T	T	C	T	T	C	C	T	C	T	C	T	C	C	T	T	C	C	T	T	C	C	T	T	C	C	T	T
D19S433		Ppa_2	CCTT[6]CTTT[1]CCTT[6]	A	A	T	A	A	A	A	A	T	G	T	T	C	T	C	T	C	T	T	T	C	T	T	C	C	T	C	T	C	T	C	C	T	T	C	C	T	T	C	C	T	T	C	C	T	T
D19S433		Ppa_19	CCTT[5]	A	A	T	A	A	A	A	A	T	G	T	T	C	T	C	T	C	T	T	T	C	T	T	C	C	T	C	T	C	T	C	C	T	T	C	C	T	T	C	C	T	T	C	C	T	T
D19S433		Ppa_19	CCTT[6]CTTT[1]CCTT[6]	A	A	T	A	A	A	A	A	T	G	T	T	C	T	C	T	C	T	T	T	C	T	T	C	C	T	C	T	C	T	C	C	T	T	C	C	T	T	C	C	T	T	C	C	T	T
D19S433		Ppa_20	CCTT[5]	A	A	T	A	A	A	A	A	T	G	T	T	C	T	C	T	C	T	T	T	C	T	T	C	C	T	C	T	C	T	C	C	T	T	C	C	T	T	C	C	T	T	C	C	T	T
D19S433		Ppa_20	CCTT[6]CTTT[1]CCTT[6]	A	A	T	A	A	A	A	A	T	G	T	T	C	T	C	T	C	T	T	T	C	T	T	C	C	T	C	T	C	T	C	C	T	T	C	C	T	T	C	C	T	T	C	C	T	T
D19S433	CCCT[0-1] CCTT[8-17] CTTT[1] CCTT[0-1]	Ptr_3	CCCT[1]CCTT[12]CTTT[1]CCTT[1]	A	A	T	A	A	A	A	A	T	G	T	T	C	T	C	T	C	T	T	T	C	T	T	C	C	T	C	T	C	T	C	C	C	T	C	C	T	T	C	C	T	T	C	C	T	T
D19S433		Ptr_3	CCTT[14]CTTT[1]CCTT[1]	A	A	T	A	A	A	A	A	T	G	T	T	C	T	C	T	C	T	T	T	C	T	T	C	C	T	C	T	C	T	C	C	T	T	C	C	T	T	C	C	T	T	C	C	T	T
D19S433		Ptr_4	CCTT[14]CTTT[1]CCTT[1]	A	A	T	A	A	A	A	A	T	G	T	T	C	T	C	T	C	T	T	T	C	T	T	C	C	T	C	T	C	T	C	C	T	T	C	C	T	T	C	C	T	T	C	C	T	T
D19S433		Ptr_5	CCTT[16]CTTT[1]CCTT[1]	A	A	T	A	A	A	A	A	T	G	T	T	C	T	C	T	C	T	T	T	C	T	T	C	C	T	C	T	C	T	C	C	T	T	C	C	T	T	C	C	T	T	C	C	T	T
D19S433		Ptr_5	CCTT[17]CTTT[1]CCTT[1]	A	A	T	A	A	A	A	A	T	G	T	T	C	T	C	T	C	T	T	T	C	T	T	C	C	T	C	T	C	T	C	C	T	T	C	C	T	T	C	C	T	T	C	C	T	T
D19S433		Ptr_6	CCTT[12]CTTT[1]CCTT[1]	A	A	T	A	A	A	A	A	T	G	T	T	C	T	C	T	C	T	T	T	C	T	T	C	C	T	C	T	C	T	C	C	T	T	C	C	T	T	C	C	T	T	C	C	T	T
D19S433		Ptr_7	CCTT[14]CTTT[1]CCTT[1]	A	A	T	A	A	A	A	A	T	G	T	T	C	T	C	T	C	T	T	T	C	T	T	C	C	T	C	T	C	T	C	C	T	T	C	C	T	T	C	C	T	T	C	C	T	T
D19S433		Ptr_14	CCTT[14]CTTT[1]CCTT[1]	A	A	T	A	A	A	A	A	T	G	T	T	C	T	C	T	C	T	T	T	C	T	T	C	C	T	C	T	C	T	C	C	T	T	C	C	T	T	C	C	T	T	C	C	T	T
D19S433		Ptr_14	CCTT[17]CTTT[1]CCTT[1]	A	A	T	A	A	A	A	A	T	G	T	T	C	T	C	T	C	T	T	T	C	T	T	C	C	T	C	T	C	T	C	C	T	T	C	C	T	T	C	C	T	T	C	C	T	T
D19S433		Ptr_15	CCTT[15]CTTT[1]CCTT[1]	A	A	T	A	A	A	A	A	T	G	T	T	C	T	C	T	C	T	T	T	C	T	T	C	C	T	C	T	C	T	C	C	T	T	C	C	T	T	C	C	T	T	C	C	T	T
D19S433		Ptr_15	CCTT[16]CTTT[1]CCTT[1]	A	A	T	A	A	A	A	A	T	G	T	T	C	T	C	T	C	T	T	T	C	T	T	C	C	T	C	T	C	T	C	C	T	T	C	C	T	T	C	C	T	T	C	C	T	T
D19S433		Ptr_16	CCTT[12]CTTT[1]CCTT[1]	A	A	T	A	A	A	A	A	T	G	T	T	C	T	C	T	C	T	T	T	C	T	T	C	C	T	C	T	C	T	C	C	T	T	C	C	T	T	C	C	T	T	C	C	T	T
D19S433		Ptr_17	CCTT[13]CTTT[1]CCTT[1]	A	A	T	A	A	A	A	A	T	G	T	T	C	T	C	T	C	T	T	T	C	T	T	C	C	T	C	T	C	T	C	C	T	T	C	C	T	T	C	C	T	T	C	C	T	T
D19S433		Ptr_18	CCTT[12]CTTT[1]CCTT[1]	A	A	T	A	A	A	A	A	T	G	T	T	C	T	C	T	C	T	T	T	C	T	T	C	C	T	C	T	C	T	C	C	T	T	C	C	T	T	C	C	T	T	C	C	T	T
D19S433		Ptr_21	CCTT[15]CTTT[1]CCTT[1]	A	A	T	A	A	A	A	A	T	G	T	T	C	T	C	T	C	T	T	T	C	T	T	C	C	T	C	T	C	T	C	C	T	T	C	C	T	T	C	C	T	T	C	C	T	T
D19S433		Ptr_22	CCTT[14]CTTT[1]CCTT[1]	A	A	T	A	A	A	A	A	T	G	T	T	C	T	C	T	C	T	T	T	C	T	T	C	C	T	C	T	C	T	C	C	T	T	C	C	T	T	C	C	T	T	C	C	T	T
D19S433		Ptr_23	CCTT[12]CTTT[1]CCTT[1]	A	A	T	A	A	A	A	A	T	G	T	T	C	T	C	T	C	T	T	T	C	T	T	C	C	T	C	T	C	T	C	C	T	T	C	C	T	T	C	C	T	T	C	C	T	T
D19S433		Ptr_29	CCTT[8]CTTT[1]CCTT[1]	A	A	T	A	A	A	A	A	T	G	T	T	C	T	C	T	C	T	T	T	C	T	T	C	C	T	C	T	C	T	C	C	T	T	C	C	T	T	C	C	T	T	C	C	T	T
D20S482	AGTT[1] AGAT[12-15] CGAT[0-1] AGAT[0-6]	Ppa_1	AGTT[1]AGAT[12]CGAT[1]AGAT[6]	A	C	A	C	C	G	A	A	C	C	A	A	T	A	A	G	A	G	T	T	A	G	A	T	A	G	A	T	A	G	A	T	A	G	A	T	A	G	A	T	A	G	A	T	A	G
D20S482		Ppa_1	AGTT[1]AGAT[13]	A	C	A	C	C	G	A	A	C	C	A	A	T	A	A	G	A	G	T	T	A	G	A	T	A	G	A	T	A	G	A	T	A	G	A	T	A	G	A	T	A	G	A	T	A	G
D20S482		Ppa_2	AGTT[1]AGAT[14]CGAT[1]AGAT[6]	A	C	A	C	C	G	A	A	C	C	A	A	T	A	A	G	A	G	T	T	A	G	A	T	A	G	A	T	A	G	A	T	A	G	A	T	A	G	A	T	A	G	A	T	A	G
D20S482		Ppa_2	AGTT[1]AGAT[15]CGAT[1]AGAT[6]	A	C	A	C	C	G	A	A	C	C	A	A	T	A	A	G	A	G	T	T	A	G	A	T	A	G	A	T	A	G	A	T	A	G	A	T	A	G	A	T	A	G	A	T	A	G
D20S482		Ppa_19	AGTT[1]AGAT[13]	A	C	A	C	C	G	A	A	C	C	A	A	T	A	A	G	A	G	T	T	A	G	A	T	A	G	A	T	A	G	A	T	A	G	A	T	A	G	A	T	A	G	A	T	A	G
D20S482		Ppa_19	AGTT[1]AGAT[13]	A	C	A	T	C	G	A	A	C	C	A	A	T	A	A	G	A	G	T	T	A	G	A	T	A	G	A	T	A	G	A	T	A	G	A	T	A	G	A	T	A	G	A	T	A	G
D20S482		Ppa_20	AGTT[1]AGAT[13]	A	C	A	C	C	G	A	A	C	C	A	A	T	A	A	G	A	G	T	T	A	G	A	T	A	G	A	T	A	G	A	T	A	G	A	T	A	G	A	T	A	G	A	T	A	G
D20S482		Ppa_20	AGTT[1]AGAT[13]CGAT[1]AGAT[6]	A	C	A	C	C	G	A	A	C	C	A	A	T	A	A	G	A	G	T	T	A	G	A	T	A	G	A	T	A	G	A	T	A	G	A	T	A	G	A	T	A	G	A	T	A	G
D20S482	AGAT[12-16]	Ptr_3	AGAT[14]	A	C	A	C	C	G	A	A	C	C	A	A	T	A	A	G	A	G	A	T	A	G	A	T	A	G	A	T	A	G	A	T	A	G	A	T	A	G	A	T	A	G	A	T	A	G
D20S482		Ptr_4	AGAT[14]	A	C	A	C	C	G	A	A	C	C	A	A	T	A	A	G	A	G	A	T	A	G	A	T	A	G	A	T	A	G	A	T	A	G	A	T	A	G	A	T	A	G	A	T	A	G
D20S482		Ptr_5	AGAT[12]	A	C	A	C	C	G	A	A	C	C	A	A	T	A	A	G	A	G	A	T	A	G	A	T	A	G	A	T	A	G	A	T	A	G	A	T	A	G	A	T	A	G	A	T	A	G
D20S482		Ptr_5	AGAT[15]	A	C	A	C	C	G	A	A	C	C	A	A	T	A	A	G	A	G	A	T	A	G	A	T	A	G	A	T	A	G	A	T	A	G	A	T	A	G	A	T	A	G	A	T	A	G
D20S482		Ptr_6	AGAT[16]	A	C	A	C	C	G	A	A	C	C	A	A	T	A	A	G	A	G	A	T	A	G	A	T	A	G	A	T	A	G	A	T	A	G	A	T	A	G	A	T	A	G	A	T	A	G
D20S482		Ptr_6	AGAT[12]	A	C	A	C	C	G	A	A	C	C	A	A	T	A	A	G	A	G	A	T	A	G	A	T	A	G	A	T	A	G	A	T	A	G	A	T	A	G	A	T	A	G	A	T	A	G
D20S482		Ptr_7	AGAT[14]	A	C	A	C	C	G	A	A	C	C	A	A	T	A	A	G	A	G	A	T	A	G	A	T	A	G	A	T	A	G	A	T	A	G	A	T	A	G	A	T	A	G	A	T	A	G
D20S482		Ptr_7	AGAT[15]	A	C	A	C	C	G	A	A	C	C	A	A	T	A	A	G	A	G	A	T	A	G	A	T	A	G	A	T	A	G	A	T	A	G	A	T	A	G	A	T	A	G	A	T	A	G
D20S482		Ptr_14	AGAT[14]	A	C	A	C	C	G	A	G	C	C	A	A	T	A	A	G	A	G	A	T	A	G	A	T	A	G	A	T	A	G	A	T	A	G	A	T	A	G	A	T	A	G	A	T	A	G
D20S482		Ptr_14	AGAT[14]	A	C	A	C	C	G	A	A	C	C	A	A	T	A	A	G	A	G	A	T	A	G	A	T	A	G	A	T	A	G	A	T	A	G	A	T	A	G	A	T	A	G	A	T	A	G
D20S482		Ptr_15	AGAT[13]	A	C	A	C	C	G	A	A	C	C	A	A	T	A	A	G	A	G	A	T	A	G	A	T	A	G	A	T	A	G	A	T	A	G	A	T	A	G	A	T	A	G	A	T	A	G
D20S482		Ptr_15	AGAT[14]	A	C	A	C	C	G	A	A	C	C	A	A	T	A	A	G	A	G	A	T	A	G	A	T	A	G	A	T	A	G	A	T	A	G	A	T	A	G	A	T	A	G	A	T	A	G
D20S482		Ptr_16	AGAT[14]	A	C	A	C	C	G	A	A	C	C	A	A	T	A	A	G	A	G	A	T	A	G	A	T	A	G	A	T	A	G	A	T	A	G	A	T	A	G	A	T	A	G	A	T	A	G
D20S482		Ptr_17	AGAT[14]	A	C	A	C	C	G	A	A	C	C	A	A	T	A	A	G	A	G	A	T	A	G	A	T	A	G	A	T	A	G	A	T	A	G	A	T	A	G	A	T	A	G	A	T	A	G
D20S482		Ptr_17	AGAT[15]	A	C	A	C	C	G	A	A	C	C	A	A	T	A	A	G	A	G	A	T	A	G	A	T	A	G	A	T	A	G	A	T	A	G	A	T	A	G	A	T	A	G	A	T	A	G
D20S482		Ptr_18	AGAT[12]	A	C	A	C	C	G	A	A	C	C	A	A	T	A	A	G	A	G	A	T	A	G	A	T	A	G	A	T	A	G	A	T	A	G	A	T	A	G	A	T	A	G	A	T	A	G
D20S482		Ptr_18	AGAT[16]	A	C	A	C	C	G	A	A	C	C	A	A	T	A	A	G	A	G	A	T	A	G	A	T	A	G	A	T	A	G	A	T	A	G	A	T	A	G	A	T	A	G	A	T	A	G
D20S482		Ptr_21	AGAT[14]	A	C	A	C	C	G	A	A	C	C	A	A	T	A	A	G	A	G	A	T	A	G	A	T	A	G	A	T	A	G	A	T	A	G	A	T	A	G	A	T	A	G	A	T	A	G
D20S482		Ptr_21	AGAT[16]	A	C	A	C	C	G	A	A	C	C	A	A	T	A	A	G	A	G	A	T	A	G	A	T	A	G	A	T	A	G	A	T	A	G	A	T	A	G	A	T	A	G	A	T	A	G
D20S482		Ptr_22	AGAT[14]	A	C	A	C	C	G	A	A	C	C	A	A	T	A	A	G	A	G	A	T	A	G	A	T	A	G	A	T	A	G	A	T	A	G	A	T	A	G	A	T	A	G	A	T	A	G
D20S482		Ptr_22	AGAT[16]	A	C	A	C	C	G	A	A	C	C	A	A	T	A	A	G	A	G	A	T	A	G	A	T	A	G	A	T	A	G	A	T	A	G	A	T	A	G	A	T	A	G	A	T	A	G
D20S482		Ptr_23	AGAT[16]	A	C	A	C	C	G	A	A	C	C	A	A	T	A	A	G	A	G	A	T	A	G	A	T	A	G	A	T	A	G	A	T	A	G	A	T	A	G	A	T	A	G	A	T	A	G
D20S482		Ptr_23	AGAT[14]	A	C	A	C	C	G	A	A	C	C	A	A	T	A	A	G	A	G	A	T	A	G	A	T	A	G	A	T	A	G	A	T	A	G	A	T	A	G	A	T	A	G	A	T	A	G
D20S482		Ptr_29	AGAT[16]	A	C	A	C	C	G	A	A	C	C	A	A	T	A	A	G	A	G	A	T	A	G	A	T	A	G	A	T	A	G	A	T	A	G	A	T	A	G	A	T	A	G	A	T	A	G
D20S482		Ptr_29	AGAT[14]	A	C	A	C	C	G	A	A	C	C	A	A	T	A	A	G	A	G	A	T	A	G	A	T	A	G	A	T	A	G	A	T	A	G	A	T	A	G	A	T	A	G	A	T	A	G
D21S11	TCTA[10-14]	Ppa_1	TCTA[10]	A	T	A	A	A	T	A	T	G	T	G	A	G	T	C	A	A	T	T	C	C	C	C	A	A	G	T	G	A	A	T	T	G	C	C	T	T	C	T	A	T	C	T	A	T	C
D21S11		Ppa_2	TCTA[12]	A	T	A	A	A	T	A	T	G	T	G	A	G	T	C	A	A	T	T	C	C	C	C	A	A	G	T	G	A	A	T	T	G	C	C	T	T	C	T	A	T	C	T	A	T	C
D21S11		Ppa_2	TCTA[13]	A	T	A	A	A	T	A	T	G	T	G	A	G	T	C	A	A	T	T	C	C	C	C	A	A	G	T	G	A	A	T	T	G	C	C	T	T	C	T	A	T	C	T	A	T	C
D21S11		Ppa_19	TCTA[11]	A	T	A	A	A	T	A	T	G	T	G	A	G	T	C	A	A	T	T	C	C	C	C	A	A	G	T	G	A	A	T	T	G	C	C	T	T	C	T	A	T	C	T	A	T	C
D21S11		Ppa_19	TCTA[14]	A	T	A	A	A	T	A	T	G	T	G	A	G	T	C	A	A	T	T	C	C	C	C	A	A	G	T	G	A	A	T	T	G	C	C	T	T	C	T	A	T	C	T	A	T	C
D21S11		Ppa_20	TCTA[11]	A	T	A	A	A	T	A	T	G	T	G	A	G	T	C	A	A	T	T	C	C	C	C	A	A	G	T	G	A	A	T	T	G	C	C	T	T	C	T	A	T	C	T	A	T	C
D21S11		Ppa_20	TCTA[12]	A	T	A	A	A	T	A	T	G	T	G	A	G	T	C	A	A	T	T	C	C	C	C	A	A	G	T	G	A	A	T	T	G	C	C	T	T	C	T	A	T	C	T	A	T	C
D21S11	TCTA[3-16]TATCTA[0-1]TCA[0-1]TCTA[0-4]ATCTA[0-1]TTTA[0-1]TCTA[7-13]	Ptr_3	TCTA[13]ATCTA[1]TCTA[7]	A	T	A	A	A	T	A	T	G	T	G	A	G	T	C	A	A	T	T	C	C	C	C	A	A	G	T	G	A	A	T	T	G	C	C	T	T	C	T	A	T	C	T	A	T	C
D21S11		Ptr_3	TCTA[11]TATCTA[1]TCTA[4]ATCTA[1]TCTA[7]	A	T	A	A	A	T	A	T	G	T	G	A	G	T	C	A	A	T	T	C	C	C	C	A	A	G	T	G	A	A	T	T	G	C	C	T	T	C	T	A	T	C	T	A	T	C
D21S11		Ptr_4	TCTA[11]ATCTA[1]TCTA[8]	A	T	A	A	A	T	A	T	G	T	G	A	G	T	C	A	A	T	T	C	C	C	C	A	A	G	T	G	A	A	T	T	G	C	C	T	T	C	T	A	T	C	T	A	T	C
D21S11		Ptr_4	TCTA[12]TCA[1]TCTA[2]ATCTA[1]TCTA[9]	A	T	A	A	A	T	A	T	G	T	G	A	G	T	C	A	A	T	T	C	C	C	C	A	A	G	T	G	A	A	T	T	G	C	C	T	T	C	T	A	T	C	T	A	T	C
D21S11		Ptr_5	TCTA[10]ATCTA[1]TCTA[8]	A	T	A	A	A	T	A	T	G	T	G	A	G	T	C	A	A	T	T	C	C	C	C	A	A	G	T	G	A	A	T	T	G	C	C	T	T	C	T	A	T	C	T	A	T	C
D21S11		Ptr_5	TCTA[12]ATCTA[1]TCTA[8]	A	T	A	A	A	T	A	T	G	T	G	A	G	T	C	A	A	T	T	C	C	C	C	A	A	G	T	G	A	A	T	T	G	C	C	T	T	C	T	A	T	C	T	A	T	C
D21S11		Ptr_6	TCTA[12]TATCTA[1]TCTA[4]ATCTA[1]TCTA[7]	A	T	A	A	A	T	A	T	G	T	G	A	G	T	C	A	A	T	T	C	C	C	C	A	A	G	T	G	A	A	T	T	G	C	C	T	T	C	T	A	T	C	T	A	T	C
D21S11		Ptr_6	TCTA[13]ATCTA[1]TCTA[9]	A	T	A	A	A	T	A	T	G	T	G	A	G	T	C	A	A	T	T	C	C	C	C	A	A	G	T	G	A	A	T	T	G	C	C	T	T	C	T	A	T	C	T	A	T	C
D21S11		Ptr_7	TCTA[13]ATCTA[1]TCTA[8]	A	T	A	A	A	T	A	T	G	T	G	A	G	T	C	A	A	T	T	C	C	C	C	A	A	G	T	G	A	A	T	T	G	C	C	T	T	C	T	A	T	C	T	A	T	C
D21S11		Ptr_7	TCTA[12]TCA[1]TCTA[8]ATCTA[1]TCTA[11]	A	T	A	A	A	T	A	T	G	T	G	A	G	T	C	A	A	T	T	C	C	C	C	A	A	G	T	G	A	A	T	T	G	C	C	T	T	C	T	A	T	C	T	A	T	C
D21S11		Ptr_14	TCTA[10]	A	T	A	A	A	T	A	T	G	T	G	A	G	T	C	A	A	T	T	C	C	C	C	A	A	G	T	G	A	A	T	T	G	C	C	T	T	C	T	A	T	C	T	A	T	C
D21S11		Ptr_14	TCTA[3]TCA[1]TCTA[9]TTTA[1]TCTA[10]	A	T	A	A	A	T	A	T	G	T	G	A	G	T	C	A	A	T	T	C	C	C	C	A	A	G	T	G	A	A	T	T	G	C	C	T	T	C	T	A	T	C	T	A	T	C
D21S11		Ptr_15	TCTA[15]ATCTA[1]TCTA[9]	A	T	A	A	A	T	A	T	G	T	G	A	G	T	C	A	A	T	T	C	C	C	C	A	A	G	T	G	A	A	T	T	G	C	C	T	T	C	T	A	T	C	T	A	T	C
D21S11		Ptr_15	TCTA[13]ATCTA[1]TCTA[11]	A	T	A	A	A	T	A	T	G	T	G	A	G	T	C	A	A	T	T	C	C	C	C	A	A	G	T	G	A	A	T	T	G	C	C	T	T	C	T	A	T	C	T	A	T	C
D21S11		Ptr_16	TCTA[13]ATCTA[1]TCTA[11]	A	T	A	A	A	T	A	T	G	T	G	A	G	T	C	A	A	T	T	C	C	C	C	A	A	G	T	G	A	A	T	T	G	C	C	T	T	C	T	A	T	C	T	A	T	C
D21S11		Ptr_16	TCTA[15]ATCTA[1]TCTA[11]	A	T	A	A	A	T	A	T	G	T	G	A	G	T	C	A	A	T	T	C	C	C	C	A	A	G	T	G	A	A	T	T	G	C	C	T	T	C	T	A	T	C	T	A	T	C
D21S11		Ptr_17	TCTA[15]ATCTA[1]TCTA[10]	A	T	A	A	A	T	A	T	G	T	G	A	G	T	C	A	A	T	T	C	C	C	C	A	A	G	T	G	A	A	T	T	G	C	C	T	T	C	T	A	T	C	T	A	T	C
D21S11		Ptr_17	TCTA[15]ATCTA[1]TCTA[13]	A	T	A	A	A	T	A	T	G	T	G	A	G	T	C	A	A	T	T	C	C	C	C	A	A	G	T	G	A	A	T	T	G	C	C	T	T	C	T	A	T	C	T	A	T	C
D21S11		Ptr_18	TCTA[13]ATCTA[1]TCTA[9]	A	T	A	A	A	T	A	T	G	T	G	A	G	T	C	A	A	T	T	C	C	C	C	A	A	G	T	G	A	A	T	T	G	C	C	T	T	C	T	A	T	C	T	A	T	C
D21S11		Ptr_18	TCTA[12]TATCTA[1]TCTA[4]ATCTA[1]TCTA[7]	A	T	A	A	A	T	A	T	G	T	G	A	G	T	C	A	A	T	T	C	C	C	C	A	A	G	T	G	A	A	T	T	G	C	C	T	T	C	T	A	T	C	T	A	T	C
D21S11		Ptr_21	TCTA[16]ATCTA[1]TCTA[11]	A	T	A	A	A	T	A	T	G	T	G	A	G	T	C	A	A	T	T	C	C	C	C	A	A	G	T	G	A	A	T	T	G	C	C	T	T	C	T	A	T	C	T	A	T	C
D21S11		Ptr_21	TCTA[16]ATCTA[1]TCTA[10]	A	T	A	A	A	T	A	T	G	T	G	A	G	T	C	A	A	T	T	C	C	C	C	A	A	G	T	G	A	A	T	T	G	C	C	T	T	C	T	A	T	C	T	A	T	C
D21S11		Ptr_22	TCTA[16]ATCTA[1]TCTA[10]	A	T	A	A	A	T	A	T	G	T	G	A	G	T	C	A	A	T	T	C	C	C	C	A	A	G	T	G	A	A	T	T	G	C	C	T	T	C	T	A	T	C	T	A	T	C
D21S11		Ptr_22	TCTA[16]ATCTA[1]TCTA[11]	A	T	A	A	A	T	A	T	G	T	G	A	G	T	C	A	A	T	T	C	C	C	C	A	A	G	T	G	A	A	T	T	G	C	C	T	T	C	T	A	T	C	T	A	T	C
D21S11		Ptr_23	TCTA[11]	A	T	A	A	A	T	A	T	G	T	G	A	G	T	C	A	A	T	T	C	C	C	C	A	A	G	T	G	A	A	T	T	G	C	C	T	T	C	T	A	T	C	T	A	T	C
D21S11		Ptr_23	TCTA[16]ATCTA[1]TCTA[11]	A	T	A	A	A	T	A	T	G	T	G	A	G	T	C	A	A	T	T	C	C	C	C	A	A	G	T	G	A	A	T	T	G	C	C	T	T	C	T	A	T	C	T	A	T	C
D21S11		Ptr_29	TCTA[13]ATCTA[1]TCTA[9]	A	T	A	A	A	T	A	T	G	T	G	A	G	T	C	A	A	T	T	C	C	C	C	A	A	G	T	G	A	A	T	T	G	C	C	T	T	C	T	A	T	C	T	A	T	C
D21S11		Ptr_29	TCTA[12]TATCTA[1]TCTA[3]ATCTA[1]TCTA[8]	A	T	A	A	A	T	A	T	G	T	G	A	G	T	C	A	A	T	T	C	C	C	C	A	A	G	T	G	A	A	T	T	G	C	C	T	T	C	T	A	T	C	T	A	T	C
D22S1045	ATT[12-14]	Ppa_1	ATT[12]	C	T	A	T	G	G	G	G	G	C	T	A	G	G	T	T	T	T	C	C	C	C	G	A	T	G	A	T	A	G	T	A	G	T	C	T	C	A	T	T	A	T	T	A	T	T
D22S1045		Ppa_2	ATT[13]	C	T	A	T	G	G	G	G	G	C	T	A	G	G	T	T	T	T	C	C	C	C	G	A	T	G	A	T	A	G	T	A	G	T	C	T	C	A	T	T	A	T	T	A	T	T
D22S1045		Ppa_19	ATT[12]	C	T	A	T	G	G	G	G	G	C	T	A	G	G	T	T	T	T	C	C	C	C	G	A	T	G	A	T	A	G	T	A	G	T	C	T	C	A	T	T	A	T	T	A	T	T
D22S1045		Ppa_20	ATT[12]	C	T	A	T	G	G	G	G	G	C	T	A	G	G	T	T	T	T	C	C	C	C	G	A	T	G	A	T	A	G	T	A	G	T	C	T	C	A	T	T	A	T	T	A	T	T
D22S1045		Ppa_20	ATT[14]	C	T	A	T	G	G	G	G	G	C	T	A	G	G	T	T	T	T	C	C	C	C	G	A	T	G	A	T	A	G	T	A	G	T	C	T	C	A	T	T	A	T	T	A	T	T
D22S1045	ATT[8-14]	Ptr_3	ATT[14]	C	T	A	T	G	G	G	G	G	C	T	A	G	G	T	T	T	T	C	C	C	C	G	A	T	G	A	T	A	G	T	A	G	T	C	T	C	A	T	T	A	T	T	A	T	T
D22S1045		Ptr_4	ATT[8]	C	T	A	T	G	G	G	G	G	C	T	A	G	G	T	T	T	T	C	C	C	C	G	A	T	G	A	T	A	G	T	A	G	T	C	T	C	A	T	T	A	T	T	A	T	T
D22S1045		Ptr_5	ATT[13]	C	T	A	T	G	G	G	G	G	C	T	A	G	G	T	T	T	T	C	C	C	C	G	A	T	G	A	T	A	G	T	A	G	T	C	T	C	A	T	T	A	T	T	A	T	T
D22S1045		Ptr_5	ATT[14]	C	T	A	T	G	G	G	G	G	C	T	A	G	G	T	T	T	T	C	C	C	C	G	A	T	G	A	T	A	G	T	A	G	T	C	T	C	A	T	T	A	T	T	A	T	T
D22S1045		Ptr_6	ATT[9]	C	T	A	T	G	G	G	G	G	C	T	A	G	G	T	T	T	T	C	C	C	C	G	A	T	G	A	T	A	G	T	A	G	T	C	T	C	A	T	T	A	T	T	A	T	T
D22S1045		Ptr_6	ATT[10]	C	T	A	T	G	G	G	G	G	C	T	A	G	G	T	T	T	T	C	C	C	C	G	A	T	G	A	T	A	G	T	A	G	T	C	T	C	A	T	T	A	T	T	A	T	T
D22S1045		Ptr_7	ATT[8]	C	T	A	T	G	G	G	G	G	C	T	A	G	G	T	T	T	T	C	C	C	C	G	A	T	G	A	T	A	G	T	A	G	T	C	T	C	A	T	T	A	T	T	A	T	T
D22S1045		Ptr_7	ATT[10]	C	T	A	T	G	G	G	G	G	C	T	A	G	G	T	T	T	T	C	C	C	C	G	A	T	G	A	T	A	G	T	A	G	T	C	T	C	A	T	T	A	T	T	A	T	T
D22S1045		Ptr_14	ATT[14]	C	T	A	T	G	G	G	G	G	C	T	A	G	G	T	T	T	T	C	C	C	C	G	A	T	G	A	T	A	G	T	A	G	T	C	T	C	A	T	T	A	T	T	A	T	T
D22S1045		Ptr_15	ATT[9]	C	T	A	T	G	G	G	G	G	C	T	A	G	G	T	T	T	T	C	C	C	C	G	A	T	G	A	T	A	G	T	A	G	T	C	T	C	A	T	T	A	T	T	A	T	T
D22S1045		Ptr_16	ATT[11]	C	T	A	T	G	G	G	G	G	C	T	A	G	G	T	T	T	T	C	C	C	C	G	A	T	G	A	T	A	G	T	A	G	T	C	T	C	A	T	T	A	T	T	A	T	T
D22S1045		Ptr_16	ATT[14]	C	T	A	T	G	G	G	G	G	C	T	A	G	G	T	T	T	T	C	C	C	C	G	A	T	G	A	T	A	G	T	A	G	T	C	T	C	A	T	T	A	T	T	A	T	T
D22S1045		Ptr_17	ATT[10]	C	T	A	T	G	G	G	G	G	C	T	A	G	G	T	T	T	T	C	C	C	C	G	A	T	G	A	T	A	G	T	A	G	T	C	T	C	A	T	T	A	T	T	A	T	T
D22S1045		Ptr_18	ATT[9]	C	T	A	T	G	G	G	G	G	C	T	A	G	G	T	T	T	T	C	C	C	C	G	A	T	G	A	T	A	G	T	A	G	T	C	T	C	A	T	T	A	T	T	A	T	T
D22S1045		Ptr_18	ATT[10]	C	T	A	T	G	G	G	G	G	C	T	A	G	G	T	T	T	T	C	C	C	C	G	A	T	G	A	T	A	G	T	A	G	T	C	T	C	A	T	T	A	T	T	A	T	T
D22S1045		Ptr_21	ATT[9]	C	T	A	T	G	G	G	G	G	C	T	A	G	G	T	T	T	T	C	C	C	C	G	A	T	G	A	T	A	G	T	A	G	T	C	T	C	A	T	T	A	T	T	A	T	T
D22S1045		Ptr_21	ATT[13]	C	T	A	T	G	G	G	G	G	C	T	A	G	G	T	T	T	T	C	C	C	C	G	A	T	G	A	T	A	G	T	A	G	T	C	T	C	A	T	T	A	T	T	A	T	T
D22S1045		Ptr_22	ATT[9]	C	T	A	T	G	G	G	G	G	C	T	A	G	G	T	T	T	T	C	C	C	C	G	A	T	G	A	T	A	G	T	A	G	T	C	T	C	A	T	T	A	T	T	A	T	T
D22S1045		Ptr_22	ATT[12]	C	T	A	T	G	G	G	G	G	C	T	A	G	G	T	T	T	T	C	C	C	C	G	A	T	G	A	T	A	G	T	A	G	T	C	T	C	A	T	T	A	T	T	A	T	T
D22S1045		Ptr_23	ATT[11]	C	T	A	T	G	G	G	G	G	C	T	A	G	G	T	T	T	T	C	C	C	C	G	A	T	G	A	T	A	G	T	A	G	T	C	T	C	A	T	T	A	T	T	A	T	T
D22S1045		Ptr_23	ATT[13]	C	T	A	T	G	G	G	G	G	C	T	A	G	G	T	T	T	T	C	C	C	C	G	A	T	G	A	T	A	G	T	A	G	T	C	T	C	A	T	T	A	T	T	A	T	T
D22S1045		Ptr_29	ATT[14]	C	T	A	T	G	G	G	G	G	C	T	A	G	G	T	T	T	T	C	C	C	C	G	A	T	G	A	T	A	G	T	A	G	T	C	T	C	A	T	T	A	T	T	A	T	T
D2S1338	GGAA[10-14] GGCA[4-7]	Ppa_1	GGAA[10]GGCA[7]	T	G	C	A	G	G	A	G	G	G	A	A	G	G	A	A	G	G	A	A	G	G	A	A	G	G	A	A	G	G	A	A	G	G	A	A	G	G	A	A	G	G	A	A	G	G
D2S1338		Ppa_2	GGAA[10]GGCA[7]	T	G	C	A	G	G	A	G	G	G	A	A	G	G	A	A	G	G	A	A	G	G	A	A	G	G	A	A	G	G	A	A	G	G	A	A	G	G	A	A	G	G	A	A	G	G
D2S1338		Ppa_2	GGAA[14]GGCA[4]	T	G	C	A	G	G	A	G	G	G	A	A	G	G	A	A	G	G	A	A	G	G	A	A	G	G	A	A	G	G	A	A	G	G	A	A	G	G	A	A	G	G	A	A	G	G
D2S1338		Ppa_19	GGAA[12]GGCA[6]	T	G	C	A	G	G	A	G	G	G	A	A	G	G	A	A	G	G	A	A	G	G	A	A	G	G	A	A	G	G	A	A	G	G	A	A	G	G	A	A	G	G	A	A	G	G
D2S1338		Ppa_19	GGAA[11]GGCA[6]	T	G	C	A	G	G	A	G	G	G	A	A	G	G	A	A	G	G	A	A	G	G	A	A	G	G	A	A	G	G	A	A	G	G	A	A	G	G	A	A	G	G	A	A	G	G
D2S1338		Ppa_20	GGAA[11]GGCA[4]	T	G	C	A	G	G	A	G	G	G	A	A	G	G	A	A	G	G	A	A	G	G	A	A	G	G	A	A	G	G	A	A	G	G	A	A	G	G	A	A	G	G	A	A	G	G
D2S1338		Ppa_20	GGAA[11]GGCA[6]	T	G	C	A	G	G	A	G	G	G	A	A	G	G	A	A	G	G	A	A	G	G	A	A	G	G	A	A	G	G	A	A	G	G	A	A	G	G	A	A	G	G	A	A	G	G
D2S1338	GGAA[10-15] GGCA[5-11]	Ptr_3	GGAA[12]GGCA[6]	T	G	C	A	G	G	A	G	G	G	A	A	G	G	A	A	G	G	A	A	G	G	A	A	G	G	A	A	G	G	A	A	G	G	A	A	G	G	A	A	G	G	A	A	G	G
D2S1338		Ptr_3	GGAA[10]GGCA[11]	T	G	C	A	G	G	A	G	G	G	A	A	G	G	A	A	G	G	A	A	G	G	A	A	G	G	A	A	G	G	A	A	G	G	A	A	G	G	A	A	G	G	A	A	G	G
D2S1338		Ptr_4	GGAA[15]GGCA[6]	T	G	C	A	G	G	A	G	G	G	A	A	G	G	A	A	G	G	A	A	G	G	A	A	G	G	A	A	G	G	A	A	G	G	A	A	G	G	A	A	G	G	A	A	G	G
D2S1338		Ptr_4	GGAA[12]GGCA[10]	T	G	C	A	G	G	A	G	G	G	A	A	G	G	A	A	G	G	A	A	G	G	A	A	G	G	A	A	G	G	A	A	G	G	A	A	G	G	A	A	G	G	A	A	G	G
D2S1338		Ptr_5	GGAA[13]GGCA[8]	T	G	C	A	G	G	A	G	G	G	A	A	G	G	A	A	G	G	A	A	G	G	A	A	G	G	A	A	G	G	A	A	G	G	A	A	G	G	A	A	G	G	A	A	G	G
D2S1338		Ptr_5	GGAA[12]GGCA[9]	T	G	C	A	G	G	A	G	G	G	A	A	G	G	A	A	G	G	A	A	G	G	A	A	G	G	A	A	G	G	A	A	G	G	A	A	G	G	A	A	G	G	A	A	G	G
D2S1338		Ptr_6	GGAA[13]GGCA[6]	T	G	C	A	G	G	A	G	G	G	A	A	G	G	A	A	G	G	A	A	G	G	A	A	G	G	A	A	G	G	A	A	G	G	A	A	G	G	A	A	G	G	A	A	G	G
D2S1338		Ptr_6	GGAA[11]GGCA[10]	T	G	C	A	G	G	A	G	G	G	A	A	G	G	A	A	G	G	A	A	G	G	A	A	G	G	A	A	G	G	A	A	G	G	A	A	G	G	A	A	G	G	A	A	G	G
D2S1338		Ptr_7	GGAA[11]GGCA[11]	T	G	C	A	G	G	A	G	G	G	A	A	G	G	A	A	G	G	A	A	G	G	A	A	G	G	A	A	G	G	A	A	G	G	A	A	G	G	A	A	G	G	A	A	G	G
D2S1338		Ptr_7	GGAA[14]GGCA[7]	T	G	C	A	G	G	A	G	G	G	A	A	G	G	A	A	G	G	A	A	G	G	A	A	G	G	A	A	G	G	A	A	G	G	A	A	G	G	A	A	G	G	A	A	G	G
D2S1338		Ptr_14	GGAA[11]GGCA[6]	T	G	C	A	G	G	A	G	G	G	A	A	G	G	A	A	G	G	A	A	G	G	A	A	G	G	A	A	G	G	A	A	G	G	A	A	G	G	A	A	G	G	A	A	G	G
D2S1338		Ptr_14	GGAA[12]GGCA[7]	T	G	C	A	G	G	A	G	G	G	A	A	G	G	A	A	G	G	A	A	G	G	A	A	G	G	A	A	G	G	A	A	G	G	A	A	G	G	A	A	G	G	A	A	G	G
D2S1338		Ptr_15	GGAA[12]GGCA[8]	T	G	C	A	G	G	A	G	G	G	A	A	G	G	A	A	G	G	A	A	G	G	A	A	G	G	A	A	G	G	A	A	G	G	A	A	G	G	A	A	G	G	A	A	G	G
D2S1338		Ptr_15	GGAA[11]GGCA[11]	T	G	C	A	G	G	A	G	G	G	A	A	G	G	A	A	G	G	A	A	G	G	A	A	G	G	A	A	G	G	A	A	G	G	A	A	G	G	A	A	G	G	A	A	G	G
D2S1338		Ptr_16	GGAA[11]GGCA[11]	T	G	C	A	G	G	A	G	G	G	A	A	G	G	A	A	G	G	A	A	G	G	A	A	G	G	A	A	G	G	A	A	G	G	A	A	G	G	A	A	G	G	A	A	G	G
D2S1338		Ptr_16	GGAA[13]GGCA[10]	T	G	C	A	G	G	A	G	G	G	A	A	G	G	A	A	G	G	A	A	G	G	A	A	G	G	A	A	G	G	A	A	G	G	A	A	G	G	A	A	G	G	A	A	G	G
D2S1338		Ptr_17	GGAA[12]GGCA[9]	T	G	C	A	G	G	A	G	G	G	A	A	G	G	A	A	G	G	A	A	G	G	A	A	G	G	A	A	G	G	A	A	G	G	A	A	G	G	A	A	G	G	A	A	G	G
D2S1338		Ptr_17	GGAA[15]GGCA[8]	T	G	C	A	G	G	A	G	G	G	A	A	G	G	A	A	G	G	A	A	G	G	A	A	G	G	A	A	G	G	A	A	G	G	A	A	G	G	A	A	G	G	A	A	G	G
D2S1338		Ptr_18	GGAA[13]GGCA[6]	T	G	C	A	G	G	A	G	G	G	A	A	G	G	A	A	G	G	A	A	G	G	A	A	G	G	A	A	G	G	A	A	G	G	A	A	G	G	A	A	G	G	A	A	G	G
D2S1338		Ptr_18	GGAA[11]GGCA[10]	T	G	C	A	G	G	A	G	G	G	A	A	G	G	A	A	G	G	A	A	G	G	A	A	G	G	A	A	G	G	A	A	G	G	A	A	G	G	A	A	G	G	A	A	G	G
D2S1338		Ptr_21	GGAA[11]GGCA[11]	T	G	C	A	G	G	A	G	G	G	A	A	G	G	A	A	G	G	A	A	G	G	A	A	G	G	A	A	G	G	A	A	G	G	A	A	G	G	A	A	G	G	A	A	G	G
D2S1338		Ptr_21	GGAA[13]GGCA[9]	T	G	C	A	G	G	A	G	G	G	A	A	G	G	A	A	G	G	A	A	G	G	A	A	G	G	A	A	G	G	A	A	G	G	A	A	G	G	A	A	G	G	A	A	G	G
D2S1338		Ptr_22	GGAA[12]GGCA[6]	T	G	C	A	G	G	A	G	G	G	A	A	G	G	A	A	G	G	A	A	G	G	A	A	G	G	A	A	G	G	A	A	G	G	A	A	G	G	A	A	G	G	A	A	G	G
D2S1338		Ptr_22	GGAA[13]GGCA[9]	T	G	C	A	G	G	A	G	G	G	A	A	G	G	A	A	G	G	A	A	G	G	A	A	G	G	A	A	G	G	A	A	G	G	A	A	G	G	A	A	G	G	A	A	G	G
D2S1338		Ptr_23	GGAA[12]GGCA[5]	T	G	C	A	G	G	A	G	G	G	A	A	G	G	A	A	G	G	A	A	G	G	A	A	G	G	A	A	G	G	A	A	G	G	A	A	G	G	A	A	G	G	A	A	G	G
D2S1338		Ptr_23	GGAA[12]GGCA[6]	T	G	C	A	G	G	A	G	G	G	A	A	G	G	A	A	G	G	A	A	G	G	A	A	G	G	A	A	G	G	A	A	G	G	A	A	G	G	A	A	G	G	A	A	G	G
D2S1338		Ptr_29	GGAA[14]GGCA[7]	T	G	C	A	G	G	A	G	G	G	A	A	G	G	A	A	G	G	A	A	G	G	A	A	G	G	A	A	G	G	A	A	G	G	A	A	G	G	A	A	G	G	A	A	G	G
D2S1338		Ptr_29	GGAA[12]GGCA[11]	T	G	C	A	G	G	A	G	G	G	A	A	G	G	A	A	G	G	A	A	G	G	A	A	G	G	A	A	G	G	A	A	G	G	A	A	G	G	A	A	G	G	A	A	G	G
D2S441	TCTA[6-10] TTTA[1] TCTA[2]	Ppa_1	TCTA[6]TTTA[1]TCTA[2]	C	C	A	G	G	A	A	C	T	G	T	G	G	C	T	C	A	T	C	T	A	T	G	A	A	A	A	C	T	A	T	C	T	A	T	C	T	A	T	C	T	A	T	C	T	A
D2S441		Ppa_2	TCTA[6]TTTA[1]TCTA[2]	C	C	A	G	G	A	A	C	T	G	T	G	G	C	T	C	A	T	C	T	A	T	G	A	A	A	A	C	T	A	T	C	T	A	T	C	T	A	T	C	T	A	T	C	T	A
D2S441		Ppa_19	TCTA[6]TTTA[1]TCTA[2]	C	C	A	G	G	A	A	C	T	G	T	G	G	C	T	C	A	T	C	T	A	T	G	A	A	A	A	C	T	A	T	C	T	A	T	C	T	A	T	C	T	A	T	C	T	A
D2S441		Ppa_20	TCTA[6]TTTA[1]TCTA[2]	C	C	A	G	G	A	A	C	T	G	T	G	G	C	T	C	A	T	C	T	A	T	G	A	A	A	A	C	T	A	T	C	T	A	T	C	T	A	T	C	T	A	T	C	T	A
D2S441		Ppa_20	TCTA[10]TTTA[1]TCTA[2]	C	C	A	G	G	A	A	C	T	G	T	G	G	C	T	C	A	T	C	T	A	T	G	A	A	A	A	C	T	A	T	C	T	A	T	C	T	A	T	C	T	A	T	C	T	A
D2S441	TCTA[7-11] TTTA[1] TCTA[2]	Ptr_3	TCTA[8]TTTA[1]TCTA[2]	C	C	A	G	G	A	A	C	T	G	T	G	G	C	T	C	A	T	C	T	A	T	G	A	A	A	A	C	T	A	T	C	T	A	T	C	T	A	T	C	T	A	T	C	T	A
D2S441		Ptr_4	TCTA[9]TTTA[1]TCTA[2]	C	C	A	G	G	A	A	C	T	G	T	G	G	C	T	C	A	T	C	T	A	T	G	A	A	A	A	C	T	A	T	C	T	A	T	C	T	A	T	C	T	A	T	C	T	A
D2S441		Ptr_4	TCTA[10]TTTA[1]TCTA[2]	C	C	A	G	G	A	A	C	T	G	T	G	G	C	T	C	A	T	C	T	A	T	G	A	A	A	A	C	T	A	T	C	T	A	T	C	T	A	T	C	T	A	T	C	T	A
D2S441		Ptr_5	TCTA[9]TTTA[1]TCTA[2]	C	C	A	G	G	A	A	C	T	G	T	G	G	C	T	C	A	T	C	T	A	T	G	A	A	A	A	C	T	A	T	C	T	A	T	C	T	A	T	C	T	A	T	C	T	A
D2S441		Ptr_5	TCTA[8]TTTA[1]TCTA[2]	C	C	A	G	G	A	A	C	T	G	T	G	G	C	T	C	A	T	C	T	A	T	G	A	A	A	A	C	T	A	T	C	T	A	T	C	T	A	T	C	T	A	T	C	T	A
D2S441		Ptr_6	TCTA[7]TTTA[1]TCTA[2]	C	C	A	G	G	A	A	C	T	G	T	G	G	C	T	C	A	T	C	T	A	T	G	A	A	A	A	C	T	A	T	C	T	A	T	C	T	A	T	C	T	A	T	C	T	A
D2S441		Ptr_6	TCTA[10]TTTA[1]TCTA[2]	C	C	A	G	G	A	A	C	T	G	T	G	G	C	T	C	A	T	C	T	A	T	G	A	A	A	A	C	T	A	T	C	T	A	T	C	T	A	T	C	T	A	T	C	T	A
D2S441		Ptr_7	TCTA[9]TTTA[1]TCTA[2]	C	C	A	G	G	A	A	C	T	G	T	G	G	C	T	C	A	T	C	T	A	T	G	A	A	A	A	C	T	A	T	C	T	A	T	C	T	A	T	C	T	A	T	C	T	A
D2S441		Ptr_7	TCTA[8]TTTA[1]TCTA[2]	C	C	A	G	G	A	A	C	T	G	T	G	G	C	T	C	A	T	C	T	A	T	G	A	A	A	A	C	T	A	T	C	T	A	T	C	T	A	T	C	T	A	T	C	T	A
D2S441		Ptr_14	TCTA[9]TTTA[1]TCTA[2]	C	C	A	G	G	A	A	C	T	G	T	G	G	C	T	C	A	T	C	T	A	T	G	A	A	A	A	C	T	A	T	C	T	A	T	C	T	A	T	C	T	A	T	C	T	A
D2S441		Ptr_15	TCTA[8]TTTA[1]TCTA[2]	C	C	A	G	G	A	A	C	T	G	T	G	G	C	T	C	A	T	C	T	A	T	G	A	A	A	A	C	T	A	T	C	T	A	T	C	T	A	T	C	T	A	T	C	T	A
D2S441		Ptr_15	TCTA[9]TTTA[1]TCTA[2]	C	C	A	G	G	A	A	C	T	G	T	G	G	C	T	C	A	T	C	T	A	T	G	A	A	A	A	C	T	A	T	C	T	A	T	C	T	A	T	C	T	A	T	C	T	A
D2S441		Ptr_16	TCTA[9]TTTA[1]TCTA[2]	C	C	A	G	G	A	A	C	T	G	T	G	G	C	T	C	A	T	C	T	A	T	G	A	A	A	A	C	T	A	T	C	T	A	T	C	T	A	T	C	T	A	T	C	T	A
D2S441		Ptr_16	TCTA[10]TTTA[1]TCTA[2]	C	C	A	G	G	A	A	C	T	G	T	G	G	C	T	C	A	T	C	T	A	T	G	A	A	A	A	C	T	A	T	C	T	A	T	C	T	A	T	C	T	A	T	C	T	A
D2S441		Ptr_17	TCTA[7]TTTA[1]TCTA[2]	C	C	A	G	G	A	A	C	T	G	T	G	G	C	T	C	A	T	C	T	A	T	G	A	A	A	A	C	T	A	T	C	T	A	T	C	T	A	T	C	T	A	T	C	T	A
D2S441		Ptr_17	TCTA[9]TTTA[1]TCTA[2]	C	C	A	G	G	A	A	C	T	G	T	G	G	C	T	C	A	T	C	T	A	T	G	A	A	A	A	C	T	A	T	C	T	A	T	C	T	A	T	C	T	A	T	C	T	A
D2S441		Ptr_18	TCTA[7]TTTA[1]TCTA[2]	C	C	A	G	G	A	A	C	T	G	T	G	G	C	T	C	A	T	C	T	A	T	G	A	A	A	A	C	T	A	T	C	T	A	T	C	T	A	T	C	T	A	T	C	T	A
D2S441		Ptr_18	TCTA[10]TTTA[1]TCTA[2]	C	C	A	G	G	A	A	C	T	G	T	G	G	C	T	C	A	T	C	T	A	T	G	A	A	A	A	C	T	A	T	C	T	A	T	C	T	A	T	C	T	A	T	C	T	A
D2S441		Ptr_21	TCTA[9]TTTA[1]TCTA[2]	C	C	A	G	G	A	A	C	T	G	T	G	G	C	T	C	A	T	C	T	A	T	G	A	A	A	A	C	T	A	T	C	T	A	T	C	T	A	T	C	T	A	T	C	T	A
D2S441		Ptr_22	TCTA[8]TTTA[1]TCTA[2]	C	C	A	G	G	A	A	C	T	G	T	G	G	C	T	C	A	T	C	T	A	T	G	A	A	A	A	C	T	A	T	C	T	A	T	C	T	A	T	C	T	A	T	C	T	A
D2S441		Ptr_22	TCTA[9]TTTA[1]TCTA[2]	C	C	A	G	G	A	A	C	T	G	T	G	G	C	T	C	A	T	C	T	A	T	G	A	A	A	A	C	T	A	T	C	T	A	T	C	T	A	T	C	T	A	T	C	T	A
D2S441		Ptr_23	TCTA[8]TTTA[1]TCTA[2]	C	C	A	G	G	A	A	C	T	G	T	G	G	C	T	C	A	T	C	T	A	T	G	A	A	A	A	C	T	A	T	C	T	A	T	C	T	A	T	C	T	A	T	C	T	A
D2S441		Ptr_23	TCTA[10]TTTA[1]TCTA[2]	C	C	A	G	G	A	A	C	T	G	T	G	G	C	T	C	A	T	C	T	A	T	G	A	A	A	A	C	T	A	T	C	T	A	T	C	T	A	T	C	T	A	T	C	T	A
D2S441		Ptr_29	TCTA[9]TTTA[1]TCTA[2]	C	C	A	G	G	A	A	C	T	G	T	G	G	C	T	C	A	T	C	T	A	T	G	A	A	A	A	C	T	A	T	C	T	A	T	C	T	A	T	C	T	A	T	C	T	A
D2S441		Ptr_29	TCTA[11]TTTA[1]TCTA[2]	C	C	A	G	G	A	A	C	T	G	T	G	G	C	T	C	A	T	C	T	A	T	G	A	A	A	A	C	T	A	T	C	T	A	T	C	T	A	T	C	T	A	T	C	T	A
D3S1358	TCTA[13-14]	Ppa_1	TCTA[13]	T	T	T	G	G	G	G	G	C	A	T	C	T	C	T	T	A	T	A	C	T	C	A	T	G	A	A	A	T	C	A	A	C	A	G	A	G	G	C	T	T	G	C	A	T	G
D3S1358		Ppa_1	TCTA[14]	T	T	T	G	G	G	G	G	C	A	T	C	T	C	T	T	A	T	A	C	T	C	A	T	G	A	A	A	T	C	A	A	C	A	G	A	G	G	C	G	T	G	C	A	T	G
D3S1358		Ppa_2	TCTA[13]	T	T	T	G	G	G	G	G	C	A	T	C	T	C	T	T	A	T	A	C	T	C	A	T	G	A	A	A	T	C	A	A	C	A	G	A	G	G	C	G	T	G	C	A	T	G
D3S1358		Ppa_19	TCTA[13]	T	T	T	G	G	G	G	G	C	A	T	C	T	C	T	T	A	T	A	C	T	C	A	T	G	A	A	A	T	C	A	A	C	A	G	A	G	G	C	T	T	G	C	A	T	G
D3S1358		Ppa_20	TCTA[13]	T	T	T	G	G	G	G	G	C	A	T	C	T	C	T	T	A	T	A	C	T	C	A	T	G	A	A	A	T	C	A	A	C	A	G	A	G	G	C	T	T	G	C	A	T	G
D3S1358		Ppa_20	TCTA[14]	T	T	T	G	G	G	G	G	C	A	T	C	T	C	T	T	A	T	A	C	T	C	A	T	G	A	A	A	T	C	A	A	C	A	G	A	G	G	C	T	T	G	C	A	T	G
D3S1358	TCTA[1] TCTG[1] TCTA[9-13]	Ptr_3	TCTA[9]	T	T	T	G	G	G	G	G	C	A	T	C	T	C	T	T	A	T	A	C	T	C	A	T	G	A	A	A	T	C	A	A	C	A	G	A	G	G	C	T	T	G	C	A	T	G
D3S1358		Ptr_3	TCTA[13]	T	T	T	G	G	G	G	G	C	A	T	C	T	C	T	T	A	T	A	C	T	C	A	T	G	A	A	A	T	C	A	A	C	A	G	A	G	G	C	T	T	G	C	A	T	G
D3S1358		Ptr_4	TCTA[1]TCTG[1]TCTA[11]	T	T	T	G	G	G	G	G	C	A	T	C	T	C	T	T	A	T	A	C	T	C	A	T	G	A	A	A	T	C	A	A	C	A	G	A	G	G	C	T	T	G	G	A	T	G
D3S1358		Ptr_4	TCTA[12]	T	T	T	G	G	G	G	G	C	A	T	C	T	C	T	T	A	T	A	C	T	C	A	T	G	A	A	A	T	C	A	A	C	A	G	A	G	G	C	T	T	G	C	A	T	G
D3S1358		Ptr_5	TCTA[1]TCTG[1]TCTA[12]	T	T	T	G	G	G	G	G	C	A	T	C	T	C	T	T	A	T	A	C	T	C	A	T	G	A	A	A	T	C	A	A	C	A	G	A	G	G	C	T	T	G	C	A	T	A
D3S1358		Ptr_5	TCTA[12]	T	T	T	G	G	G	G	G	C	A	T	C	T	C	T	T	A	T	A	C	T	C	A	T	G	A	A	A	T	C	A	A	C	A	G	A	G	G	C	T	T	G	C	A	T	G
D3S1358		Ptr_6	TCTA[11]	T	T	T	G	G	G	G	G	C	A	T	C	T	C	T	T	A	T	A	C	T	C	A	T	G	A	A	A	T	C	A	A	C	A	G	A	G	G	C	T	T	G	C	A	T	G
D3S1358		Ptr_6	TCTA[13]	T	T	T	G	G	G	G	G	C	A	T	C	T	C	T	T	A	T	A	C	T	C	A	T	G	A	A	A	T	C	A	A	C	A	G	A	G	G	C	T	T	G	C	A	T	G
D3S1358		Ptr_7	TCTA[13]	T	T	T	G	G	G	G	G	C	A	T	C	T	C	T	T	A	T	A	C	T	C	A	T	G	A	A	A	T	C	A	A	C	A	G	A	G	G	C	T	T	G	C	A	T	G
D3S1358		Ptr_14	TCTA[10]	T	T	T	G	G	G	G	G	C	A	T	C	T	C	T	T	A	T	A	C	T	C	A	T	G	A	A	A	T	C	A	A	C	A	G	A	G	G	C	T	T	G	C	A	T	G
D3S1358		Ptr_14	TCTA[13]	T	T	T	G	G	G	G	G	C	A	T	C	T	C	T	T	A	T	A	C	T	C	A	T	G	A	A	A	T	C	A	A	C	A	G	A	G	G	C	T	T	G	C	A	T	G
D3S1358		Ptr_15	TCTA[12]	T	T	T	G	G	G	G	G	C	A	T	C	T	C	T	T	A	T	A	C	T	C	A	T	G	A	A	A	T	C	A	A	C	A	G	A	G	G	C	T	T	G	C	A	T	G
D3S1358		Ptr_15	TCTA[1]TCTG[1]TCTA[13]	T	T	T	G	G	G	G	G	C	A	T	C	T	C	T	T	A	T	A	C	T	C	A	T	G	A	A	A	T	C	A	A	C	A	G	A	G	G	C	T	T	G	C	A	T	A
D3S1358		Ptr_16	TCTA[1]TCTG[1]TCTA[12]	T	T	T	G	G	G	G	G	C	A	T	C	T	C	T	T	A	T	A	C	T	C	A	T	G	A	A	A	T	C	A	A	C	A	G	A	G	G	C	T	T	G	G	A	T	G
D3S1358		Ptr_16	TCTA[1]TCTG[1]TCTA[14]	T	T	T	G	G	G	G	G	C	A	T	C	T	C	T	T	A	T	A	C	T	C	A	T	G	A	A	A	T	C	A	A	C	A	G	A	G	G	C	T	T	G	G	A	T	G
D3S1358		Ptr_17	TCTA[12]	T	T	T	G	G	G	G	G	C	A	T	C	T	C	T	T	A	T	A	C	T	C	A	T	G	A	A	A	T	C	A	A	C	A	G	A	G	G	C	T	T	G	C	A	T	G
D3S1358		Ptr_18	TCTA[11]	T	T	T	G	G	G	G	G	C	A	T	C	T	C	T	T	A	T	A	C	T	C	A	T	G	A	A	A	T	C	A	A	C	A	G	A	G	G	C	T	T	G	C	A	T	G
D3S1358		Ptr_18	TCTA[13]	T	T	T	G	G	G	G	G	C	A	T	C	T	C	T	T	A	T	A	C	T	C	A	T	G	A	A	A	T	C	A	A	C	A	G	A	G	G	C	T	T	G	C	A	T	G
D3S1358		Ptr_21	TCTA[12]	T	T	T	G	G	G	G	G	C	A	T	C	T	C	T	T	A	T	A	C	T	C	A	T	G	A	A	A	T	C	A	A	C	A	G	A	G	G	C	T	T	G	C	A	T	G
D3S1358		Ptr_21	TCTA[13]	T	T	T	G	G	G	G	G	C	A	T	C	T	C	T	T	A	T	A	C	T	C	A	T	G	A	A	A	T	C	A	A	C	A	G	A	G	G	C	T	T	G	C	A	T	G
D3S1358		Ptr_22	TCTA[13]	T	T	T	G	G	G	G	G	C	A	T	C	T	C	T	T	A	T	A	C	T	C	A	T	G	A	A	A	T	C	A	A	C	A	G	A	G	G	C	T	T	G	C	A	T	G
D3S1358		Ptr_22	TCTA[12]	T	T	T	G	G	G	G	G	C	A	T	C	T	C	T	T	A	T	A	C	T	C	A	T	G	A	A	A	T	C	A	A	C	A	G	A	G	G	C	T	T	G	C	A	T	G
D3S1358		Ptr_23	TCTA[13]	T	T	T	G	G	G	G	G	C	A	T	C	T	C	T	T	A	T	A	C	T	C	A	T	G	A	A	A	T	C	A	A	C	A	G	A	G	G	C	T	T	G	C	A	T	G
D3S1358		Ptr_23	TCTA[1]TCTG[1]TCTA[12]	T	T	T	G	G	G	G	G	C	A	T	C	T	C	T	T	A	T	A	C	T	C	A	T	G	A	A	A	T	C	A	A	C	A	G	A	G	G	C	T	T	G	G	A	T	G
D3S1358		Ptr_29	TCTA[1]TCTG[1]TCTA[12]	T	T	T	G	G	G	G	G	C	A	T	C	T	C	T	T	A	T	A	C	T	C	A	T	G	A	A	A	T	C	A	A	C	A	G	A	G	G	C	T	T	G	G	A	T	G
D3S1358		Ptr_29	TCTA[1]TCTG[1]TCTA[13]	T	T	T	G	G	G	G	G	C	A	T	C	T	C	T	T	A	T	A	C	T	C	A	T	G	A	A	A	T	C	A	A	C	A	G	A	G	G	C	T	T	G	G	A	T	G
D6S1043	ATCT[9-13]	Ppa_1	ATCT[9]	A	G	A	T	G	G	C	A	T	A	T	T	G	T	G	A	A	A	T	T	T	C	T	C	A	G	C	T	T	C	C	A	T	A	A	T	T	G	T	A	T	G	A	G	C	C
D6S1043		Ppa_1	ATCT[10]	A	G	A	T	G	G	C	A	T	A	T	T	G	T	G	A	A	A	T	T	T	C	T	C	A	G	C	T	T	C	C	A	T	A	A	T	T	G	T	A	T	G	A	G	C	C
D6S1043		Ppa_2	ATCT[11]	A	G	A	T	G	G	C	A	T	A	T	T	G	T	G	A	A	A	T	T	T	C	T	C	A	G	C	T	T	C	C	A	T	A	A	T	T	G	T	A	T	G	A	G	C	C
D6S1043		Ppa_2	ATCT[9]	A	G	A	T	G	G	C	A	T	A	T	T	G	T	G	A	A	A	T	T	T	C	T	C	A	G	C	T	T	C	C	A	T	A	A	T	T	G	T	A	T	G	A	G	C	C
D6S1043		Ppa_19	ATCT[13]	A	G	A	T	G	G	C	A	T	A	T	T	G	T	G	A	A	A	T	T	T	C	T	C	A	G	C	T	T	C	C	A	T	A	A	T	T	G	T	A	T	G	A	G	C	C
D6S1043		Ppa_19	ATCT[11]	A	G	A	T	G	G	C	A	T	A	T	T	G	T	G	A	A	A	T	T	T	C	T	C	A	G	C	T	T	C	C	A	T	A	A	T	T	G	T	A	T	G	A	G	C	C
D6S1043		Ppa_20	ATCT[13]	A	G	A	T	G	G	C	A	T	A	T	T	G	T	G	A	A	A	T	T	T	C	T	C	A	G	C	T	T	C	C	A	T	A	A	T	T	G	T	A	T	G	A	G	C	C
D6S1043		Ppa_20	ATCT[10]	A	G	A	T	G	G	C	A	T	A	T	T	G	T	G	A	A	A	T	T	T	C	T	C	A	G	C	T	T	C	C	A	T	A	A	T	T	G	T	A	T	G	A	G	C	C
D6S1043	ATCT[0-3] ATGT[0-1] GTCT[0-2] ATC[0-1] ATCT[2-11]	Ptr_3	ATCT[3]ATGT[1]ATCT[2]	A	G	A	T	G	G	C	A	T	A	T	T	G	T	G	A	A	A	T	T	T	C	T	C	A	G	C	T	T	C	C	A	T	A	A	T	T	G	T	A	T	G	A	G	C	C
D6S1043		Ptr_4	ATCT[3]ATGT[1]ATCT[2]	A	G	A	T	G	G	C	A	T	A	T	T	G	T	G	A	A	A	T	T	T	C	T	C	A	G	C	T	T	C	C	A	T	A	A	T	T	G	T	A	T	G	A	G	C	C
D6S1043		Ptr_4	ATCT[10]	A	G	A	T	G	G	C	A	T	A	T	T	G	T	G	A	A	A	T	T	T	C	T	C	A	G	C	T	T	C	C	A	T	A	A	T	T	G	T	A	T	G	A	G	C	C
D6S1043		Ptr_5	ATCT[11]	A	G	A	T	G	G	C	A	T	A	T	T	G	T	G	A	A	A	T	T	T	C	T	C	A	G	C	T	T	C	C	A	T	A	A	T	T	G	T	A	T	G	A	G	C	C
D6S1043		Ptr_5	ATCT[10]	A	G	A	T	G	G	C	A	T	A	T	T	G	T	G	A	A	A	T	T	T	C	T	C	A	G	C	T	T	C	C	A	T	A	A	T	T	G	T	A	T	G	A	G	C	C
D6S1043		Ptr_6	ATCT[3]ATGT[1]ATCT[2]	A	G	A	T	G	G	C	A	T	A	T	T	G	T	G	A	A	A	T	T	T	C	T	C	A	G	C	T	T	C	C	A	T	A	A	T	T	G	T	A	T	G	A	G	C	C
D6S1043		Ptr_6	ATCT[11]	A	G	A	T	G	G	C	A	T	A	T	T	G	T	G	A	A	A	T	T	T	C	T	C	A	G	C	T	T	C	C	A	T	A	A	T	T	G	T	A	T	G	A	G	C	C
D6S1043		Ptr_7	ATCT[10]	A	G	A	T	G	G	C	A	T	A	T	T	G	T	G	A	A	A	T	T	T	C	T	C	A	G	C	T	T	C	C	A	T	A	A	T	T	G	T	A	T	G	A	G	C	C
D6S1043		Ptr_14	ATCT[9]	A	G	A	T	G	G	C	A	T	A	T	T	G	T	G	A	A	A	T	T	T	C	T	C	A	G	C	T	T	C	C	A	T	A	A	T	T	G	T	A	T	G	A	G	C	C
D6S1043		Ptr_14	ATCT[3]ATGT[1]ATCT[2]	A	G	A	T	G	G	C	A	T	A	T	T	G	T	G	A	A	A	T	T	T	C	T	C	A	G	C	T	T	C	C	A	T	A	A	T	T	G	T	A	T	G	A	G	C	C
D6S1043		Ptr_15	ATCT[3]ATGT[1]ATCT[2]	A	G	A	T	G	G	C	A	T	A	T	T	G	T	G	A	A	A	T	T	T	C	T	C	A	G	C	T	T	C	C	A	T	A	A	T	T	G	T	A	T	G	A	G	C	C
D6S1043		Ptr_15	ATCT[11]	A	G	A	T	G	G	C	A	T	A	T	T	G	T	G	A	A	A	T	T	T	C	T	C	A	G	C	T	T	C	C	A	T	A	A	T	T	G	T	A	T	G	A	G	C	C
D6S1043		Ptr_16	ATCT[9]	A	G	A	T	G	G	C	A	T	A	T	T	G	T	G	A	A	A	T	T	T	C	T	C	A	G	C	T	T	C	C	A	T	A	A	T	T	G	T	A	T	G	A	G	C	C
D6S1043		Ptr_16	ATC[1]ATCT[10]	A	G	A	T	G	G	C	A	T	A	T	T	G	T	G	A	A	A	T	T	T	C	T	C	A	G	C	T	T	C	C	A	T	A	A	T	T	G	T	A	T	G	A	G	C	C
D6S1043		Ptr_17	ATCT[3]ATGT[1]ATCT[2]	A	G	A	T	G	G	C	A	T	A	T	T	G	T	G	A	A	A	T	T	T	C	T	C	A	G	C	T	T	C	C	A	T	A	A	T	T	G	T	A	T	G	A	G	C	C
D6S1043		Ptr_17	ATCT[8]	A	G	A	T	G	G	C	A	T	A	T	T	G	T	G	A	A	A	T	T	T	C	T	C	A	G	C	T	T	C	C	A	T	A	A	T	T	G	T	A	T	G	A	G	C	C
D6S1043		Ptr_18	ATCT[3]ATGT[1]ATCT[2]	A	G	A	T	G	G	C	A	T	A	T	T	G	T	G	A	A	A	T	T	T	C	T	C	A	G	C	T	T	C	C	A	T	A	A	T	T	G	T	A	T	G	A	G	C	C
D6S1043		Ptr_18	ATCT[11]	A	G	A	T	G	G	C	A	T	A	T	T	G	T	G	A	A	A	T	T	T	C	T	C	A	G	C	T	T	C	C	A	T	A	A	T	T	G	T	A	T	G	A	G	C	C
D6S1043		Ptr_21	ATCT[3]ATGT[1]ATCT[2]	A	G	A	T	G	G	C	A	T	A	T	T	G	T	G	A	A	A	T	T	T	C	T	C	A	G	C	T	T	C	C	A	T	A	A	T	T	G	T	A	T	G	A	G	C	C
D6S1043		Ptr_21	ATC[1]ATCT[11]	A	G	A	T	G	G	C	A	T	A	T	T	G	T	G	A	A	A	T	T	T	C	T	C	A	G	C	T	T	C	C	A	T	A	A	T	T	G	T	A	T	G	A	G	C	C
D6S1043		Ptr_22	ATCT[3]ATGT[1]ATCT[2]	A	G	A	T	G	G	C	A	T	A	T	T	G	T	G	A	A	A	T	T	T	C	T	C	A	G	C	T	T	C	C	A	T	A	A	T	T	G	T	A	T	G	A	G	C	C
D6S1043		Ptr_23	ATC[1]ATCT[11]	A	G	A	T	G	G	C	A	T	A	T	T	G	T	G	A	A	A	T	T	T	C	T	C	A	G	C	T	T	C	C	A	T	A	A	T	T	G	T	A	T	G	A	G	C	C
D6S1043		Ptr_23	ATCT[3]GTCT[2]ATCT[7]	A	G	A	T	G	G	C	A	T	A	T	T	G	T	G	A	A	A	T	T	T	C	T	C	A	G	C	T	T	C	C	A	T	A	A	T	T	G	T	A	T	G	A	G	C	C
D6S1043		Ptr_29	ATCT[11]	A	G	A	T	G	G	C	A	T	A	T	T	G	T	G	A	A	A	T	T	T	C	T	C	A	G	C	T	T	C	C	A	T	A	A	T	T	G	T	A	T	G	A	G	C	C
D8S1179	TCTA[9-13]	Ppa_1	TCTA[12]	T	A	T	C	T	A	T	C	T	A	T	C	T	A	T	C	T	A	T	C	T	A	T	C	T	A	T	C	T	A	T	C	T	A	T	C	T	A	T	C	T	A	T	C	T	A
D8S1179		Ppa_1	TCTA[11]	T	A	T	C	T	A	T	C	T	A	T	C	T	A	T	C	T	A	T	C	T	A	T	C	T	A	T	C	T	A	T	C	T	A	T	C	T	A	T	C	T	A	T	C	T	A
D8S1179		Ppa_2	TCTA[11]	T	A	T	C	T	A	T	C	T	A	T	C	T	A	T	C	T	A	T	C	T	A	T	C	T	A	T	C	T	A	T	C	T	A	T	C	T	A	T	C	T	A	T	C	T	A
D8S1179		Ppa_2	TCTA[13]	T	A	T	C	T	A	T	C	T	A	T	C	T	A	T	C	T	A	T	C	T	A	T	C	T	A	T	C	T	A	T	C	T	A	T	C	T	A	T	C	T	A	T	C	T	A
D8S1179		Ppa_19	TCTA[11]	T	A	T	C	T	A	T	C	T	A	T	C	T	A	T	C	T	A	T	C	T	A	T	C	T	A	T	C	T	A	T	C	T	A	T	C	T	A	T	C	T	A	T	C	T	A
D8S1179		Ppa_19	TCTA[9]	T	A	T	C	T	A	T	C	T	A	T	C	T	A	T	C	T	A	T	C	T	A	T	C	T	A	T	C	T	A	T	C	T	A	T	C	T	A	T	T	C	C	C
D8S1179		Ppa_20	TCTA[11]	T	A	T	C	T	A	T	C	T	A	T	C	T	A	T	C	T	A	T	C	T	A	T	C	T	A	T	C	T	A	T	C	T	A	T	C	T	A	T	C	T	A	T	C	T	A
D8S1179		Ppa_20	TCTA[12]	T	A	T	C	T	A	T	C	T	A	T	C	T	A	T	C	T	A	T	C	T	A	T	C	T	A	T	C	T	A	T	C	T	A	T	C	T	A	T	C	T	A	T	C	T	A
D8S1179	TCTA[10-13] TCCA[0-1] TCTA[0-4]	Ptr_3	TCTA[11]TCCA[1]TCTA[4]	T	A	T	C	T	A	T	C	T	A	T	C	T	A	T	C	T	A	T	C	T	A	T	C	T	A	T	C	T	A	T	C	T	A	T	C	T	A	T	C	T	A	T	C	T	A
D8S1179		Ptr_3	TCTA[13]	T	A	T	C	T	A	T	C	T	A	T	C	T	A	T	C	T	A	T	C	T	A	T	C	T	A	T	C	T	A	T	C	T	A	T	C	T	A	T	C	T	A	T	C	T	A
D8S1179		Ptr_4	TCTA[11]	T	A	T	C	T	A	T	C	T	A	T	C	T	A	T	C	T	A	T	C	T	A	T	C	T	A	T	C	T	A	T	C	T	A	T	C	T	A	T	C	T	A	T	C	T	A
D8S1179		Ptr_4	TCTA[12]	T	A	T	C	T	A	T	C	T	A	T	C	T	A	T	C	T	A	T	C	T	A	T	C	T	A	T	C	T	A	T	C	T	A	T	C	T	A	T	C	T	A	T	C	T	A
D8S1179		Ptr_5	TCTA[13]	T	A	T	C	T	A	T	C	T	A	T	C	T	A	T	C	T	A	T	C	T	A	T	C	T	A	T	C	T	A	T	C	T	A	T	C	T	A	T	C	T	A	T	C	T	A
D8S1179		Ptr_5	TCTA[12]	T	A	T	C	T	A	T	C	T	A	T	C	T	A	T	C	T	A	T	C	T	A	T	C	T	A	T	C	T	A	T	C	T	A	T	C	T	A	T	C	T	A	T	C	T	A
D8S1179		Ptr_6	TCTA[13]	T	A	T	C	T	A	T	C	T	A	T	C	T	A	T	C	T	A	T	C	T	A	T	C	T	A	T	C	T	A	T	C	T	A	T	C	T	A	T	C	T	A	T	C	T	A
D8S1179		Ptr_6	TCTA[11]	T	A	T	C	T	A	T	C	T	A	T	C	T	A	T	C	T	A	T	C	T	A	T	C	T	A	T	C	T	A	T	C	T	A	T	C	T	A	T	C	T	A	T	C	T	A
D8S1179		Ptr_7	TCTA[11]	T	A	T	C	T	A	T	C	T	A	T	C	T	A	T	C	T	A	T	C	T	A	T	C	T	A	T	C	T	A	T	C	T	A	T	C	T	A	T	C	T	A	T	C	T	A
D8S1179		Ptr_7	TCTA[10]	T	A	T	C	T	A	T	C	T	A	T	C	T	A	T	C	T	A	T	C	T	A	T	C	T	A	T	C	T	A	T	C	T	A	T	C	T	A	T	C	T	A	T	T	C	C
D8S1179		Ptr_14	TCTA[12]	T	A	T	C	T	A	T	C	T	A	T	C	T	A	T	C	T	A	T	C	T	A	T	C	T	A	T	C	T	A	T	C	T	A	T	C	T	A	T	C	T	A	T	C	T	A
D8S1179		Ptr_14	TCTA[13]	T	A	T	C	T	A	T	C	T	A	T	C	T	A	T	C	T	A	T	C	T	A	T	C	T	A	T	C	T	A	T	C	T	A	T	C	T	A	T	C	T	A	T	C	T	A
D8S1179		Ptr_15	TCTA[11]	T	A	T	C	T	A	T	C	T	A	T	C	T	A	T	C	T	A	T	C	T	A	T	C	T	A	T	C	T	A	T	C	T	A	T	C	T	A	T	C	T	A	T	C	T	A
D8S1179		Ptr_15	TCTA[10]	T	A	T	C	T	A	T	C	T	A	T	C	T	A	T	C	T	A	T	C	T	A	T	C	T	A	T	C	T	A	T	C	T	A	T	C	T	A	T	C	T	A	T	T	C	C
D8S1179		Ptr_16	TCTA[10]	T	A	T	C	T	A	T	C	T	A	T	C	T	A	T	C	T	A	T	C	T	A	T	C	T	A	T	C	T	A	T	C	T	A	T	C	T	A	T	C	T	A	T	T	C	C
D8S1179		Ptr_16	TCTA[11]	T	A	T	C	T	A	T	C	T	A	T	C	T	A	T	C	T	A	T	C	T	A	T	C	T	A	T	C	T	A	T	C	T	A	T	C	T	A	T	C	T	A	T	C	T	A
D8S1179		Ptr_17	TCTA[13]	T	A	T	C	T	A	T	C	T	A	T	C	T	A	T	C	T	A	T	C	T	A	T	C	T	A	T	C	T	A	T	C	T	A	T	C	T	A	T	C	T	A	T	C	T	A
D8S1179		Ptr_18	TCTA[11]	T	A	T	C	T	A	T	C	T	A	T	C	T	A	T	C	T	A	T	C	T	A	T	C	T	A	T	C	T	A	T	C	T	A	T	C	T	A	T	C	T	A	T	C	T	A
D8S1179		Ptr_18	TCTA[13]	T	A	T	C	T	A	T	C	T	A	T	C	T	A	T	C	T	A	T	C	T	A	T	C	T	A	T	C	T	A	T	C	T	A	T	C	T	A	T	C	T	A	T	C	T	A
D8S1179		Ptr_21	TCTA[12]	T	A	T	C	T	A	T	C	T	A	T	C	T	A	T	C	T	A	T	C	T	A	T	C	T	A	T	C	T	A	T	C	T	A	T	C	T	A	T	C	T	A	T	C	T	A
D8S1179		Ptr_22	TCTA[12]	T	A	T	C	T	A	T	C	T	A	T	C	T	A	T	C	T	A	T	C	T	A	T	C	T	A	T	C	T	A	T	C	T	A	T	C	T	A	T	C	T	A	T	C	T	A
D8S1179		Ptr_23	TCTA[12]	T	A	T	C	T	A	T	C	T	A	T	C	T	A	T	C	T	A	T	C	T	A	T	C	T	A	T	C	T	A	T	C	T	A	T	C	T	A	T	C	T	A	T	C	T	A
D8S1179		Ptr_29	TCTA[11]	T	A	T	C	T	A	T	C	T	A	T	C	T	A	T	C	T	A	T	C	T	A	T	C	T	A	T	C	T	A	T	C	T	A	T	C	T	A	T	C	T	A	T	C	T	A
D8S1179		Ptr_29	TCTA[12]	T	A	T	C	T	A	T	C	T	A	T	C	T	A	T	C	T	A	T	C	T	A	T	C	T	A	T	C	T	A	T	C	T	A	T	C	T	A	T	C	T	A	T	C	T	A
FGA	GGAA[5]GGAG[1]AAAG[10-16]AGAA[3]AG[1]	Ppa_1	GGAA[5]GGAG[1]AAAG[12]AGAA[3]AG[1]	C	A	G	C	A	A	A	A	A	A	G	A	A	G	G	G	A	A	G	G	A	A	G	G	A	A	G	G	A	A	G	G	A	A	G	G	A	G	A	A	A	G	A	A	A	G
FGA		Ppa_2	GGAA[5]GGAG[1]AAAG[16]AGAA[3]AG[1]	C	A	G	C	A	A	A	A	A	A	G	A	A	G	G	G	A	A	G	G	A	A	G	G	A	A	G	G	A	A	G	G	A	A	G	G	A	G	A	A	A	G	A	A	A	G
FGA		Ppa_19	GGAA[5]GGAG[1]AAAG[15]AGAA[3]AG[1]	C	A	G	C	A	A	A	A	A	A	G	A	A	G	G	G	A	A	G	G	A	A	G	G	A	A	G	G	A	A	G	G	A	A	G	G	A	G	A	A	A	G	A	A	A	G
FGA		Ppa_19	GGAA[5]GGAG[1]AAAG[10]AGAA[3]AG[1]	C	A	G	C	A	A	A	A	A	A	G	A	A	G	G	G	A	A	G	G	A	A	G	G	A	A	G	G	A	A	G	G	A	A	G	G	A	G	A	A	A	G	A	A	A	G
FGA		Ppa_20	GGAA[5]GGAG[1]AAAG[10]AGAA[3]AG[1]	C	A	G	C	A	A	A	A	A	A	G	A	A	G	G	G	A	A	G	G	A	A	G	G	A	A	G	G	A	A	G	G	A	A	G	G	A	G	A	A	A	G	A	A	A	G
FGA	GGAA[3]GGAG[1]AAG[0-1]AAAG[13-18]	Ptr_3	GGAA[3]GGAG[1]AAAG[13]	C	A	G	C	A	A	A	A	A	A	G	A	A	G	G	G	A	A	G	A	A	A	G	G	A	A	G	G	A	A	G	G	A	A	G	G	A	G	A	A	A	G	A	A	A	G
FGA		Ptr_3	GGAA[3]GGAG[1]AAAG[16]	C	A	G	C	A	A	A	A	A	A	G	A	A	G	G	G	A	A	G	A	A	A	G	G	A	A	G	G	A	A	G	G	A	A	G	G	A	G	A	A	A	G	A	A	A	G
FGA		Ptr_4	GGAA[3]GGAG[1]AAAG[13]	C	A	G	C	A	A	A	A	A	A	G	A	A	G	G	G	A	A	G	A	A	A	G	G	A	A	G	G	A	A	G	G	A	A	G	G	A	G	A	A	A	G	A	A	A	G
FGA		Ptr_4	GGAA[3]GGAG[1]AAAG[18]	C	A	G	C	A	A	A	A	A	A	G	A	A	G	G	G	A	A	G	A	A	A	G	G	A	A	G	G	A	A	G	G	A	A	G	G	A	G	A	A	A	G	A	A	A	G
FGA		Ptr_5	GGAA[3]GGAG[1]AAAG[14]	C	A	G	C	A	A	A	A	A	A	G	A	A	G	G	G	A	A	G	A	A	A	G	G	A	A	G	G	A	A	G	G	A	A	G	G	A	G	A	A	A	G	A	A	A	G
FGA		Ptr_5	GGAA[3]GGAG[1]AAAG[15]	C	A	G	C	A	A	A	A	A	A	G	A	A	G	G	G	A	A	G	A	A	A	G	G	A	A	G	G	A	A	G	G	A	A	G	G	A	G	A	A	A	G	A	A	A	G
FGA		Ptr_6	GGAA[3]GGAG[1]AAAG[15]	C	A	G	C	A	A	A	A	A	A	G	A	A	G	G	G	A	A	G	A	A	A	G	G	A	A	G	G	A	A	G	G	A	A	G	G	A	G	A	A	A	G	A	A	A	G
FGA		Ptr_6	GGAA[3]GGAG[1]AAG[1]AAAG[17]	C	A	G	C	A	A	A	A	A	A	G	A	A	G	G	G	A	A	G	A	A	A	G	G	A	A	G	G	A	A	G	G	A	A	G	G	A	G	A	A	G	A	A	A	G	A
FGA		Ptr_7	GGAA[3]GGAG[1]AAAG[15]	C	A	G	C	A	A	A	A	A	A	G	A	A	G	G	G	A	A	G	A	A	A	G	G	A	A	G	G	A	A	G	G	A	A	G	G	A	G	A	A	A	G	A	A	A	G
FGA		Ptr_7	GGAA[3]GGAG[1]AAG[1]AAAG[17]	C	A	G	C	A	A	A	A	A	A	G	A	A	G	G	G	A	A	G	A	A	A	G	G	A	A	G	G	A	A	G	G	A	A	G	G	A	G	A	A	G	A	A	A	G	A
FGA		Ptr_14	GGAA[3]GGAG[1]AAAG[13]	C	A	G	C	A	A	A	A	A	A	G	A	A	G	G	G	A	A	G	A	A	A	G	G	A	A	G	G	A	A	G	G	A	A	G	G	A	G	A	A	A	G	A	A	A	G
FGA		Ptr_14	GGAA[3]GGAG[1]AAAG[15]	C	A	G	C	A	A	A	A	A	A	G	A	A	G	G	G	A	A	G	A	A	A	G	G	A	A	G	G	A	A	G	G	A	A	G	G	A	G	A	A	A	G	A	A	A	G
FGA		Ptr_15	GGAA[3]GGAG[1]AAAG[16]	C	A	G	C	A	A	A	A	A	A	G	A	A	G	G	G	A	A	G	A	A	A	G	G	A	A	G	G	A	A	G	G	A	A	G	G	A	G	A	A	A	G	A	A	A	G
FGA		Ptr_15	GGAA[3]GGAG[1]AAAG[17]	C	A	G	C	A	A	A	A	A	A	G	A	A	G	G	G	A	A	G	A	A	A	G	G	A	A	G	G	A	A	G	G	A	A	G	G	A	G	A	A	A	G	A	A	A	G
FGA		Ptr_16	GGAA[3]GGAG[1]AAAG[15]	C	A	G	C	A	A	A	A	A	A	G	A	A	G	G	G	A	A	G	A	A	A	G	G	A	A	G	G	A	A	G	G	A	A	G	G	A	G	A	A	A	G	A	A	A	G
FGA		Ptr_17	GGAA[3]GGAG[1]AAAG[16]	C	A	G	C	A	A	A	A	A	A	G	A	A	G	G	G	A	A	G	A	A	A	G	G	A	A	G	G	A	A	G	G	A	A	G	G	A	G	A	A	A	G	A	A	A	G
FGA		Ptr_17	GGAA[3]GGAG[1]AAAG[17]	C	A	G	C	A	A	A	A	A	A	G	A	A	G	G	G	A	A	G	A	A	A	G	G	A	A	G	G	A	A	G	G	A	A	G	G	A	G	A	A	A	G	A	A	A	G
FGA		Ptr_18	GGAA[3]GGAG[1]AAAG[15]	C	A	G	C	A	A	A	A	A	A	G	A	A	G	G	G	A	A	G	A	A	A	G	G	A	A	G	G	A	A	G	G	A	A	G	G	A	G	A	A	A	G	A	A	A	G
FGA		Ptr_18	GGAA[3]GGAG[1]AAG[1]AAAG[17]	C	A	G	C	A	A	A	A	A	A	G	A	A	G	G	G	A	A	G	A	A	A	G	G	A	A	G	G	A	A	G	G	A	A	G	G	A	G	A	A	G	A	A	A	G	A
FGA		Ptr_21	GGAA[3]GGAG[1]AAAG[14]	C	A	G	C	A	A	A	A	A	A	G	A	A	G	G	G	A	A	G	A	A	A	G	G	A	A	G	G	A	A	G	G	A	A	G	G	A	G	A	A	A	G	A	A	A	G
FGA		Ptr_21	GGAA[3]GGAG[1]AAAG[15]	C	A	G	C	A	A	A	A	A	A	G	A	A	G	G	G	A	A	G	A	A	A	G	G	A	A	G	G	A	A	G	G	A	A	G	G	A	G	A	A	A	G	A	A	A	G
FGA		Ptr_22	GGAA[3]GGAG[1]AAAG[13]	C	A	G	C	A	A	A	A	A	A	G	A	A	G	G	G	A	A	G	A	A	A	G	G	A	A	G	G	A	A	G	G	A	A	G	G	A	G	A	A	A	G	A	A	A	G
FGA		Ptr_22	GGAA[3]GGAG[1]AAAG[14]	C	A	G	C	A	A	A	A	A	A	G	A	A	G	G	G	A	A	G	A	A	A	G	G	A	A	G	G	A	A	G	G	A	A	G	G	A	G	A	A	A	G	A	A	A	G
FGA		Ptr_23	GGAA[3]GGAG[1]AAAG[13]	C	A	G	C	A	A	A	A	A	A	G	A	A	G	G	G	A	A	G	A	A	A	G	G	A	A	G	G	A	A	G	G	A	A	G	G	A	G	A	A	A	G	A	A	A	G
FGA		Ptr_29	GGAA[3]GGAG[1]AAAG[16]	C	A	G	C	A	A	A	A	A	A	G	A	A	G	G	G	A	A	G	A	A	A	G	G	A	A	G	G	A	A	G	G	A	A	G	G	A	G	A	A	A	G	A	A	A	G
FGA		Ptr_29	GGAA[3]GGAG[1]AAAG[18]	C	A	G	C	A	A	A	A	A	A	G	A	A	G	G	G	A	A	G	A	A	A	G	G	A	A	G	G	A	A	G	G	A	A	G	G	A	G	A	A	A	G	A	A	A	G
PentaD	AAAGA[4]	Ppa_1	AAAGA[4]	T	C	T	C	A	A	G	A	A	A	G	A	A	A	A	A	A	A	A	G	A	A	A	G	A	A	A	A	G	A	A	A	A	G	A	A	A	A	G	A	A	A	A	A	A	G
PentaD		Ppa_2	AAAGA[4]	T	C	T	C	A	A	G	A	A	A	G	A	A	A	A	A	A	A	A	G	A	A	A	G	A	A	A	A	G	A	A	A	A	G	A	A	A	A	G	A	A	A	A	A	A	G
PentaD		Ppa_19	AAAGA[4]	T	C	T	C	A	A	G	A	A	A	G	A	A	A	A	A	A	A	A	G	A	A	A	G	A	A	A	A	G	A	A	A	A	G	A	A	A	A	G	A	A	A	A	A	A	G
PentaD		Ppa_20	AAAGA[4]	T	C	T	C	A	A	G	A	A	A	G	A	A	A	A	A	A	A	A	G	A	A	A	G	A	A	A	A	G	A	A	A	A	G	A	A	A	A	G	A	A	A	A	A	A	G
PentaD	AAAGA[3-5]	Ptr_3	AAAGA[5]	T	C	T	C	A	A	G	A	A	A	G	A	A	A	A	A	A	A	A	G	A	A	A	G	A	A	A	A	G	A	A	A	A	G	A	A	A	A	G	A	A	A	A	G	A	A
PentaD		Ptr_3	AAAGA[4]	T	C	T	C	A	A	G	A	A	A	G	A	A	A	A	A	A	A	A	G	A	A	A	G	A	A	A	A	G	A	A	A	A	G	A	A	A	A	G	A	A	A	A	A	A	G
PentaD		Ptr_4	AAAGA[4]	T	C	T	C	A	A	G	A	A	A	G	A	A	A	A	A	A	A	A	G	A	A	A	G	A	A	A	A	G	A	A	A	A	G	A	A	A	A	G	A	A	A	A	A	A	G
PentaD		Ptr_5	AAAGA[4]	T	C	T	C	A	A	G	A	A	A	G	A	A	A	A	A	A	A	A	G	A	A	A	G	A	A	A	A	G	A	A	A	A	G	A	A	A	A	G	A	A	A	A	A	A	G
PentaD		Ptr_6	AAAGA[4]	T	C	T	C	A	A	G	A	A	A	G	A	A	A	A	A	A	A	A	G	A	A	A	G	A	A	A	A	G	A	A	A	A	G	A	A	A	A	G	A	A	A	A	A	A	G
PentaD		Ptr_7	AAAGA[4]	T	C	T	C	A	A	G	A	A	A	G	A	A	A	A	A	A	A	A	G	A	A	A	G	A	A	A	A	G	A	A	A	A	G	A	A	A	A	G	A	A	A	A	A	A	G
PentaD		Ptr_7	AAAGA[3]	T	C	T	C	A	A	G	A	A	A	G	A	A	A	A	A	A	A	A	G	A	A	A	G	A	A	A	A	G	A	A	A	A	G	A	A	A	A	A	A	G	G	A	A
PentaD		Ptr_14	AAAGA[4]	T	C	T	C	A	A	G	A	A	A	G	A	A	A	A	A	A	A	A	G	A	A	A	G	A	A	A	A	G	A	A	A	A	G	A	A	A	A	G	A	A	A	A	A	A	G
PentaD		Ptr_15	AAAGA[4]	T	C	T	C	A	A	G	A	A	A	G	A	A	A	A	A	A	A	A	G	A	A	A	G	A	A	A	A	G	A	A	A	A	G	A	A	A	A	G	A	A	A	A	A	A	G
PentaD		Ptr_16	AAAGA[4]	T	C	T	C	A	A	G	A	A	A	G	A	A	A	A	A	A	A	A	G	A	A	A	G	A	A	A	A	G	A	A	A	A	G	A	A	A	A	G	A	A	A	A	A	A	G
PentaD		Ptr_17	AAAGA[4]	T	C	T	C	A	A	G	A	A	A	G	A	A	A	A	A	A	A	A	G	A	A	A	G	A	A	A	A	G	A	A	A	A	G	A	A	A	A	G	A	A	A	A	A	A	G
PentaD		Ptr_18	AAAGA[4]	T	C	T	C	A	A	G	A	A	A	G	A	A	A	A	A	A	A	A	G	A	A	A	G	A	A	A	A	G	A	A	A	A	G	A	A	A	A	G	A	A	A	A	A	A	G
PentaD		Ptr_21	AAAGA[4]	T	C	T	C	A	A	G	A	A	A	G	A	A	A	A	A	A	A	A	G	A	A	A	G	A	A	A	A	G	A	A	A	A	G	A	A	A	A	G	A	A	A	A	A	A	G
PentaD		Ptr_22	AAAGA[4]	T	C	T	C	A	A	G	A	A	A	G	A	A	A	A	A	A	A	A	G	A	A	A	G	A	A	A	A	G	A	A	A	A	G	A	A	A	A	G	A	A	A	A	A	A	G
PentaD		Ptr_23	AAAGA[4]	T	C	T	C	A	A	G	A	A	A	G	A	A	A	A	A	A	A	A	G	A	A	A	G	A	A	A	A	G	A	A	A	A	G	A	A	A	A	G	A	A	A	A	A	A	G
PentaD		Ptr_29	AAAGA[4]	T	C	T	C	A	A	G	A	A	A	G	A	A	A	A	A	A	A	A	G	A	A	A	G	A	A	A	A	G	A	A	A	A	G	A	A	A	A	G	A	A	A	A	A	A	G
PentaE	TCTTT[3]TTTTT[1]	Ppa_1	TCTTT[3]TTTTT[1]	A	G	A	A	A	A	C	T	C	C	T	T	A	C	A	A	T	T	T	T	C	T	T	T	T	C	T	T	T	T	C	T	T	T	T	T	T	T	T
PentaE		Ppa_2	TCTTT[3]TTTTT[1]	A	G	A	A	A	A	C	T	C	C	T	T	A	C	A	A	T	T	T	T	C	T	T	T	T	C	T	T	T	T	C	T	T	T	T	T	T	T	T
PentaE		Ppa_19	TCTTT[3]TTTTT[1]	A	G	A	A	A	A	C	T	C	C	T	T	A	C	A	A	T	T	T	T	C	T	T	T	T	C	T	T	T	T	C	T	T	T	T	T	T	T	T
PentaE		Ppa_20	TCTTT[3]TTTTT[1]	A	G	A	A	A	A	C	T	C	C	T	T	A	C	A	A	T	T	T	T	C	T	T	T	T	C	T	T	T	T	C	T	T	T	T	T	T	T	T
PentaE	TCTTT[7-13]	Ptr_3	TCTTT[8]	A	G	A	A	A	A	C	T	C	C	T	T	A	C	A	G	T	T	T	T	C	T	T	T	T	C	T	T	T	T	C	T	T	T	T	C	T	T	T	T	C	T	T	T	T	C
PentaE		Ptr_3	TCTTT[7]	A	G	A	A	A	A	C	T	C	C	T	T	A	C	A	G	T	T	T	T	C	T	T	T	T	C	T	T	T	T	C	T	T	T	T	C	T	T	T	T	C	T	T	T	T	C
PentaE		Ptr_4	TCTTT[10]	A	G	A	A	A	A	C	T	C	C	T	T	A	C	A	G	T	T	T	T	C	T	T	T	T	C	T	T	T	T	C	T	T	T	T	C	T	T	T	T	C	T	T	T	T	C
PentaE		Ptr_5	TCTTT[10]	A	G	A	A	A	A	C	T	C	C	T	T	A	C	A	G	T	T	T	T	C	T	T	T	T	C	T	T	T	T	C	T	T	T	T	C	T	T	T	T	C	T	T	T	T	C
PentaE		Ptr_5	TCTTT[9]	A	G	A	A	A	A	C	T	C	C	T	T	A	C	A	G	T	T	T	T	C	T	T	T	T	C	T	T	T	T	C	T	T	T	T	C	T	T	T	T	C	T	T	T	T	C
PentaE		Ptr_6	TCTTT[7]	A	G	A	A	A	A	C	T	C	C	T	T	A	C	A	G	T	T	T	T	C	T	T	T	T	C	T	T	T	T	C	T	T	T	T	C	T	T	T	T	C	T	T	T	T	C
PentaE		Ptr_6	TCTTT[10]	A	G	A	A	A	A	C	T	C	C	T	T	A	C	A	G	T	T	T	T	C	T	T	T	T	C	T	T	T	T	C	T	T	T	T	C	T	T	T	T	C	T	T	T	T	C
PentaE		Ptr_7	TCTTT[8]	A	G	A	A	A	A	C	T	C	C	T	T	A	C	A	G	T	T	T	T	C	T	T	T	T	C	T	T	T	T	C	T	T	T	T	C	T	T	T	T	C	T	T	T	T	C
PentaE		Ptr_7	TCTTT[12]	A	G	A	A	A	A	C	T	C	C	T	T	A	C	A	G	T	T	T	T	C	T	T	T	T	C	T	T	T	T	C	T	T	T	T	C	T	T	T	T	C	T	T	T	T	C
PentaE		Ptr_14	TCTTT[10]	A	G	A	A	A	A	C	T	C	C	T	T	A	C	A	G	T	T	T	T	C	T	T	T	T	C	T	T	T	T	C	T	T	T	T	C	T	T	T	T	C	T	T	T	T	C
PentaE		Ptr_14	TCTTT[10]	A	G	A	A	A	A	C	T	C	C	T	C	A	C	A	G	T	T	T	T	C	T	T	T	T	C	T	T	T	T	C	T	T	T	T	C	T	T	T	T	C	T	T	T	T	C
PentaE		Ptr_15	TCTTT[9]	A	G	A	A	A	A	C	T	C	C	T	T	A	C	A	G	T	T	T	T	C	T	T	T	T	C	T	T	T	T	C	T	T	T	T	C	T	T	T	T	C	T	T	T	T	C
PentaE		Ptr_16	TCTTT[7]	A	G	A	A	A	A	C	T	C	C	T	T	A	C	A	G	T	T	T	T	C	T	T	T	T	C	T	T	T	T	C	T	T	T	T	C	T	T	T	T	C	T	T	T	T	C
PentaE		Ptr_16	TCTTT[10]	A	G	A	A	A	A	C	T	C	C	T	T	A	C	A	G	T	T	T	T	C	T	T	T	T	C	T	T	T	T	C	T	T	T	T	C	T	T	T	T	C	T	T	T	T	C
PentaE		Ptr_17	TCTTT[10]	A	G	A	A	A	A	C	T	C	C	T	T	A	C	A	G	T	T	T	T	C	T	T	T	T	C	T	T	T	T	C	T	T	T	T	C	T	T	T	T	C	T	T	T	T	C
PentaE		Ptr_18	TCTTT[7]	A	G	A	A	A	A	C	T	C	C	T	T	A	C	A	G	T	T	T	T	C	T	T	T	T	C	T	T	T	T	C	T	T	T	T	C	T	T	T	T	C	T	T	T	T	C
PentaE		Ptr_18	TCTTT[10]	A	G	A	A	A	A	C	T	C	C	T	T	A	C	A	G	T	T	T	T	C	T	T	T	T	C	T	T	T	T	C	T	T	T	T	C	T	T	T	T	C	T	T	T	T	C
PentaE		Ptr_21	TCTTT[7]	A	G	A	A	A	A	C	T	C	C	T	T	A	C	A	G	T	T	T	T	C	T	T	T	T	C	T	T	T	T	C	T	T	T	T	C	T	T	T	T	C	T	T	T	T	C
PentaE		Ptr_21	TCTTT[10]	A	G	A	A	A	A	C	T	C	C	T	T	A	C	A	G	T	T	T	T	C	T	T	T	T	C	T	T	T	T	C	T	T	T	T	C	T	T	T	T	C	T	T	T	T	C
PentaE		Ptr_22	TCTTT[7]	A	G	A	A	A	A	C	T	C	C	T	T	A	C	A	G	T	T	T	T	C	T	T	T	T	C	T	T	T	T	C	T	T	T	T	C	T	T	T	T	C	T	T	T	T	C
PentaE		Ptr_22	TCTTT[10]	A	G	A	A	A	A	C	T	C	C	T	T	A	C	A	G	T	T	T	T	C	T	T	T	T	C	T	T	T	T	C	T	T	T	T	C	T	T	T	T	C	T	T	T	T	C
PentaE		Ptr_23	TCTTT[8]	A	G	A	A	A	A	C	T	C	C	T	T	A	C	A	G	T	T	T	T	C	T	T	T	T	C	T	T	T	T	C	T	T	T	T	C	T	T	T	T	C	T	T	T	T	C
PentaE		Ptr_23	TCTTT[13]	A	G	A	A	A	A	C	T	C	C	T	T	A	C	A	G	T	T	T	T	C	T	T	T	T	C	T	T	T	T	C	T	T	T	T	C	T	T	T	T	C	T	T	T	T	C
PentaE		Ptr_29	TCTTT[7]	A	G	A	A	A	A	C	T	C	C	T	T	A	C	A	G	T	T	T	T	C	T	T	T	T	C	T	T	T	T	C	T	T	T	T	C	T	T	T	T	C	T	T	T	T	C
PentaE		Ptr_29	TCTTT[10]	A	G	A	A	A	A	C	T	C	C	T	T	A	C	A	G	T	T	T	T	C	T	T	T	T	C	T	T	T	T	C	T	T	T	T	C	T	T	T	T	C	T	T	T	T	C
TH01	AATG[6]	Ppa_1	AATG[6]	G	T	G	C	A	G	G	T	C	A	C	A	G	G	G	A	A	C	A	C	A	G	A	C	T	C	C	A	T	G	G	T	G	A	A	T	G	A	A	T	G	A	A	T	G	A
TH01		Ppa_2	AATG[6]	G	T	G	C	A	G	G	T	C	A	C	A	G	G	G	A	A	C	A	C	A	G	A	C	T	C	C	A	T	G	G	T	G	A	A	T	G	A	A	T	G	A	A	T	G	A
TH01		Ppa_19	AATG[6]	G	T	G	C	A	G	G	T	C	A	C	A	G	G	G	A	A	C	A	C	A	G	A	C	T	C	C	A	T	G	G	T	G	A	A	T	G	A	A	T	G	A	A	T	G	A
TH01		Ppa_20	AATG[6]	G	T	G	C	A	G	G	T	C	A	C	A	G	G	G	A	A	C	A	C	A	G	A	C	T	C	C	A	T	G	G	T	G	A	A	T	G	A	A	T	G	A	A	T	G	A
TH01	AATG[6-7]	Ptr_3	AATG[6]	G	T	G	C	A	G	G	T	C	A	C	A	G	G	G	A	A	C	A	C	A	G	A	C	T	C	C	A	T	G	G	T	G	A	A	T	G	A	A	T	G	A	A	T	G	A
TH01		Ptr_4	AATG[6]	G	T	G	C	A	G	G	T	C	A	C	A	G	G	G	A	A	C	A	C	A	G	A	C	T	C	C	A	T	G	G	T	G	A	A	T	G	A	A	T	G	A	A	T	G	A
TH01		Ptr_5	AATG[6]	G	T	G	C	A	G	G	T	C	A	C	A	G	G	G	A	A	C	A	C	A	G	A	C	T	C	C	A	T	G	G	T	G	A	A	T	G	A	A	T	G	A	A	T	G	A
TH01		Ptr_6	AATG[6]	G	T	G	C	A	G	G	T	C	A	C	A	G	G	G	A	A	C	A	C	A	G	A	C	T	C	C	A	T	G	G	T	G	A	A	T	G	A	A	T	G	A	A	T	G	A
TH01		Ptr_6	AATG[7]	G	T	G	C	A	G	G	T	C	A	C	A	G	G	G	A	A	C	A	C	A	G	A	C	T	C	C	A	T	G	G	T	G	A	A	T	G	A	A	T	G	A	A	T	G	A
TH01		Ptr_7	AATG[6]	G	T	G	C	A	G	G	T	C	A	C	A	G	G	G	A	A	C	A	C	A	G	A	C	T	C	C	A	T	G	G	T	G	A	A	T	G	A	A	T	G	A	A	T	G	A
TH01		Ptr_7	AATG[7]	G	T	G	C	A	G	G	T	C	A	C	A	G	G	G	A	A	C	A	C	A	G	A	C	T	C	C	A	T	G	G	T	G	A	A	T	G	A	A	T	G	A	A	T	G	A
TH01		Ptr_14	AATG[6]	G	T	G	C	A	G	G	T	C	A	C	A	G	G	G	A	A	C	A	C	A	G	A	C	T	C	C	A	T	G	G	T	G	A	A	T	G	A	A	T	G	A	A	T	G	A
TH01		Ptr_14	AATG[7]	G	T	G	C	A	G	G	T	C	A	C	A	G	G	G	A	A	C	A	C	A	G	A	C	T	C	C	A	T	G	G	T	G	A	A	T	G	A	A	T	G	A	A	T	G	A
TH01		Ptr_15	AATG[6]	G	T	G	C	A	G	G	T	C	A	C	A	G	G	G	A	A	C	A	C	A	G	A	C	T	C	C	A	T	G	G	T	G	A	A	T	G	A	A	T	G	A	A	T	G	A
TH01		Ptr_16	AATG[6]	G	T	G	C	A	G	G	T	C	A	C	A	G	G	G	A	A	C	A	C	A	G	A	C	T	C	C	A	T	G	G	T	G	A	A	T	G	A	A	T	G	A	A	T	G	A
TH01		Ptr_17	AATG[6]	G	T	G	C	A	G	G	T	C	A	C	A	G	G	G	A	A	C	A	C	A	G	A	C	T	C	C	A	T	G	G	T	G	A	A	T	G	A	A	T	G	A	A	T	G	A
TH01		Ptr_18	AATG[6]	G	T	G	C	A	G	G	T	C	A	C	A	G	G	G	A	A	C	A	C	A	G	A	C	T	C	C	A	T	G	G	T	G	A	A	T	G	A	A	T	G	A	A	T	G	A
TH01		Ptr_18	AATG[7]	G	T	G	C	A	G	G	T	C	A	C	A	G	G	G	A	A	C	A	C	A	G	A	C	T	C	C	A	T	G	G	T	G	A	A	T	G	A	A	T	G	A	A	T	G	A
TH01		Ptr_21	AATG[6]	G	T	G	C	A	G	G	T	C	A	C	A	G	G	G	A	A	C	A	C	A	G	A	C	T	C	C	A	T	G	G	T	G	A	A	T	G	A	A	T	G	A	A	T	G	A
TH01		Ptr_22	AATG[6]	G	T	G	C	A	G	G	T	C	A	C	A	G	G	G	A	A	C	A	C	A	G	A	C	T	C	C	A	T	G	G	T	G	A	A	T	G	A	A	T	G	A	A	T	G	A
TH01		Ptr_23	AATG[6]	G	T	G	C	A	G	G	T	C	A	C	A	G	G	G	A	A	C	A	C	A	G	A	C	T	C	C	A	T	G	G	T	G	A	A	T	G	A	A	T	G	A	A	T	G	A
TH01		Ptr_29	AATG[6]	G	T	G	C	A	G	G	T	C	A	C	A	G	G	G	A	A	C	A	C	A	G	A	C	T	C	C	A	T	G	G	T	G	A	A	T	G	A	A	T	G	A	A	T	G	A
TH01		Ptr_29	AATG[7]	G	T	G	C	A	G	G	T	C	A	C	A	G	G	G	A	A	C	A	C	A	G	A	C	T	C	C	A	T	G	G	T	G	A	A	T	G	A	A	T	G	A	A	T	G	A
TPOX	AATG[9-11]	Ppa_1	AATG[11]	T	G	A	A	T	G	A	A	T	G	A	A	T	G	A	A	T	G	A	A	T	G	A	A	T	G	A	A	T	G	A	A	T	G	A	A	T	G	A	A	T	G	A	A	T	G
TPOX		Ppa_2	AATG[9]	T	G	A	A	T	G	A	A	T	G	A	A	T	G	A	A	T	G	A	A	T	G	A	A	T	G	A	A	T	G	A	A	T	G	A	A	T	G	T	T	T	G	G
TPOX		Ppa_19	AATG[9]	T	G	A	A	T	G	A	A	T	G	A	A	T	G	A	A	T	G	A	A	T	G	A	A	T	G	A	A	T	G	A	A	T	G	A	A	T	G	T	T	T	G	G
TPOX		Ppa_20	AATG[9]	T	G	A	A	T	G	A	A	T	G	A	A	T	G	A	A	T	G	A	A	T	G	A	A	T	G	A	A	T	G	A	A	T	G	A	A	T	G	T	T	T	G	G
TPOX	AATG[6-9] ACTG[0-1]	Ptr_3	AATG[8]	T	G	A	A	T	G	A	A	T	G	A	A	T	G	A	A	T	G	A	A	T	G	A	A	T	G	A	A	T	G	A	A	T	G	T	T	T	G	G
TPOX		Ptr_4	AATG[7]ACTG[1]	T	G	A	A	T	G	A	A	T	G	A	A	T	G	A	A	T	G	A	A	T	G	A	A	T	G	A	A	T	G	A	C	T	G	T	T	T	G	G
TPOX		Ptr_5	AATG[6]	T	G	A	A	T	G	A	A	T	G	A	A	T	G	A	A	T	G	A	A	T	G	A	A	T	G	T	T	T	G	G
TPOX		Ptr_6	AATG[8]	T	G	A	A	T	G	A	A	T	G	A	A	T	G	A	A	T	G	A	A	T	G	A	A	T	G	A	A	T	G	A	A	T	G	T	T	T	G	G
TPOX		Ptr_7	AATG[7]	T	G	A	A	T	G	A	A	T	G	A	A	T	G	A	A	T	G	A	A	T	G	A	A	T	G	A	A	T	G	T	T	T	G	G
TPOX		Ptr_14	AATG[9]	T	G	A	A	T	G	A	A	T	G	A	A	T	G	A	A	T	G	A	A	T	G	A	A	T	G	A	A	T	G	A	A	T	G	A	A	T	G	T	T	T	G	G
TPOX		Ptr_14	AATG[7]	T	G	A	A	T	G	A	A	T	G	A	A	T	G	A	A	T	G	A	A	T	G	A	A	T	G	A	A	T	G	T	T	T	G	G
TPOX		Ptr_15	AATG[6]	T	G	A	A	T	G	A	A	T	G	A	A	T	G	A	A	T	G	A	A	T	G	A	A	T	G	T	T	T	G	G
TPOX		Ptr_16	AATG[8]	T	G	A	A	T	G	A	A	T	G	A	A	T	G	A	A	T	G	A	A	T	G	A	A	T	G	A	A	T	G	A	A	T	G	T	T	T	G	G
TPOX		Ptr_17	GATG[1]AATG[8]	T	G	G	A	T	G	A	A	T	G	A	A	T	G	A	A	T	G	A	A	T	G	A	A	T	G	A	A	T	G	A	A	T	G	A	A	T	G	T	T	T	G	G
TPOX		Ptr_17	AATG[9]	T	G	A	A	T	G	A	A	T	G	A	A	T	G	A	A	T	G	A	A	T	G	A	A	T	G	A	A	T	G	A	A	T	G	A	A	T	G	T	T	T	G	G
TPOX		Ptr_18	AATG[8]	T	G	A	A	T	G	A	A	T	G	A	A	T	G	A	A	T	G	A	A	T	G	A	A	T	G	A	A	T	G	A	A	T	G	T	T	T	G	G
TPOX		Ptr_21	AATG[9]	T	G	A	A	T	G	A	A	T	G	A	A	T	G	A	A	T	G	A	A	T	G	A	A	T	G	A	A	T	G	A	A	T	G	A	A	T	G	T	T	T	G	G
TPOX		Ptr_22	AATG[9]	T	G	A	A	T	G	A	A	T	G	A	A	T	G	A	A	T	G	A	A	T	G	A	A	T	G	A	A	T	G	A	A	T	G	A	A	T	G	T	T	T	G	G
TPOX		Ptr_23	AATG[6]	T	G	A	A	T	G	A	A	T	G	A	A	T	G	A	A	T	G	A	A	T	G	A	A	T	G	T	T	T	G	G
TPOX		Ptr_23	AATG[9]	T	G	A	A	T	G	A	A	T	G	A	A	T	G	A	A	T	G	A	A	T	G	A	A	T	G	A	A	T	G	A	A	T	G	A	A	T	G	T	T	T	G	G
TPOX		Ptr_29	AATG[7]ACTG[1]	T	G	A	A	T	G	A	A	T	G	A	A	T	G	A	A	T	G	A	A	T	G	A	A	T	G	A	A	T	G	A	C	T	G	T	T	T	G	G
TPOX		Ptr_29	AATG[6]	T	G	A	A	T	G	A	A	T	G	A	A	T	G	A	A	T	G	A	A	T	G	A	A	T	G	T	T	T	G	G
vWA	TAGA[8-12]TAGA[2]CAGA[1]TAGA[1]	Ppa_1	TAGA[11]CAGA[1]TAGA[2]CAGA[1]TAGA[1]	A	A	T	A	C	A	T	A	G	G	A	T	G	G	A	T	G	G	A	T	A	G	A	T	A	G	A	T	A	G	A	T	A	G	A	T	A	G	A	T	A	G	A	T	A	G
vWA		Ppa_2	TAGA[12]CAGA[1]TAGA[2]CAGA[1]TAGA[1]	A	A	T	A	C	A	T	A	G	G	A	T	G	G	A	T	G	G	A	T	A	G	A	T	A	G	A	T	A	G	A	T	A	G	A	T	A	G	A	T	A	G	A	T	A	G
vWA		Ppa_19	TAGA[8]CAGA[1]TAGA[2]CAGA[1]TAGA[1]	A	A	T	A	C	A	T	A	G	G	A	T	G	G	A	T	G	G	A	T	G	G	A	T	A	G	A	T	A	G	A	T	A	G	A	T	A	G	A	T	A	G	A	T	A	G
vWA		Ppa_20	TAGA[8]CAGA[1]TAGA[2]CAGA[1]TAGA[1]	A	A	T	A	C	A	T	A	G	G	A	T	G	G	A	T	G	G	A	T	G	G	A	T	A	G	A	T	A	G	A	T	A	G	A	T	A	G	A	T	A	G	A	T	A	G
vWA		Ppa_20	TAGA[10]CAGA[1]TAGA[2]CAGA[1]TAGA[1]	A	A	T	A	C	A	T	A	G	G	A	T	G	G	A	T	G	G	A	T	G	G	A	T	A	G	A	T	A	G	A	T	A	G	A	T	A	G	A	T	A	G	A	T	A	G
vWA	TAGA[6-13]CAGA[0-1]TACA[0-1]TAGA[1-2]CAGA[1]TAGA[1-2]CAGA[1]TAGA[1-2]CAGA[0-1]TAGA[0-1]	Ptr_3	TAGA[9]CAGA[1]TAGA[2]CAGA[1]TAGA[1]	A	A	T	A	C	A	T	A	G	G	A	T	G	G	A	T	G	G	A	T	A	G	A	T	A	G	A	T	A	G	A	T	A	G	A	T	A	G	A	T	A	G	A	T	A	G
vWA		Ptr_3	TAGA[11]CAGA[1]TAGA[2]CAGA[1]TAGA[1]	A	A	T	A	C	A	T	A	G	G	A	T	G	G	A	T	G	G	A	T	A	G	A	T	A	G	A	T	A	G	A	T	A	G	A	T	A	G	A	T	A	G	A	T	A	G
vWA		Ptr_4	TAGA[9]CAGA[1]TAGA[2]CAGA[1]TAGA[1]	A	A	T	A	C	A	T	A	G	G	A	T	G	G	A	T	G	G	A	T	A	G	A	T	A	G	A	T	A	G	A	T	A	G	A	T	A	G	A	T	A	G	A	T	A	G
vWA		Ptr_4	TAGA[11]CAGA[1]TAGA[2]CAGA[1]TAGA[1]	A	A	T	A	C	A	T	A	G	G	A	T	G	G	A	T	G	G	A	T	A	G	A	T	A	G	A	T	A	G	A	T	A	G	A	T	A	G	A	T	A	G	A	T	A	G
vWA		Ptr_5	TAGA[8]CAGA[1]TAGA[2]CAGA[1]TAGA[1]	A	A	T	A	C	A	T	A	G	G	A	T	G	G	A	T	G	G	A	T	A	G	A	T	A	G	A	T	A	G	A	T	A	G	A	T	A	G	A	T	A	G	A	T	A	G
vWA		Ptr_5	TAGA[6]TACATAGACAGATAGATAGACAGATAGA[1]	A	A	T	A	C	A	T	A	G	G	A	T	G	G	A	T	G	G	A	T	A	G	A	T	A	G	A	T	A	G	A	T	A	G	A	T	A	G	A	T	A	G	A	T	A	C
vWA		Ptr_6	TAGA[8]CAGA[1]TAGA[2]CAGA[1]TAGA[1]	A	A	T	A	C	A	T	A	G	G	A	T	G	G	A	T	G	G	A	T	A	G	A	T	A	G	A	T	A	G	A	T	A	G	A	T	A	G	A	T	A	G	A	T	A	G
vWA		Ptr_6	TAGA[9]CAGA[1]TAGA[2]CAGA[1]TAGA[1]	A	A	T	A	C	A	T	A	G	G	A	T	G	G	A	T	G	G	A	T	A	G	A	T	A	G	A	T	A	G	A	T	A	G	A	T	A	G	A	T	A	G	A	T	A	G
vWA		Ptr_7	TAGA[8]CAGA[1]TAGA[2]CAGA[1]TAGA[1]	A	A	T	A	C	A	T	A	G	G	A	T	G	G	A	T	G	G	A	T	A	G	A	T	A	G	A	T	A	G	A	T	A	G	A	T	A	G	A	T	A	G	A	T	A	G
vWA		Ptr_7	TAGA[9]CAGA[2]TAGA[1]CAGA[2]TAGA[1]	A	A	T	A	C	A	T	A	G	G	A	T	G	G	A	T	G	G	A	T	A	G	A	T	A	G	A	T	A	G	A	T	A	G	A	T	A	G	A	T	A	G	A	T	A	G
vWA		Ptr_14	TAGA[8]CAGA[1]TAGA[2]CAGA[1]TAGA[1]	A	A	T	A	C	A	T	A	G	G	A	T	G	G	A	T	G	G	A	T	A	G	A	T	A	G	A	T	A	G	A	T	A	G	A	T	A	G	A	T	A	G	A	T	A	G
vWA		Ptr_14	TAGA[13]CAGA[1]TAGA[2]CAGA[1]TAGA[1]	A	A	T	A	C	A	T	A	G	G	A	T	G	G	A	T	G	G	A	T	G	G	A	T	A	G	A	T	A	G	A	T	A	G	A	T	A	G	A	T	A	G	A	T	A	G
vWA		Ptr_15	TAGA[10]CAGA[1]TAGA[2]CAGA[1]TAGA[1]	A	A	T	A	C	A	T	A	G	G	A	T	G	G	A	T	G	G	A	T	A	G	A	T	A	G	A	T	A	G	A	T	A	G	A	T	A	G	A	T	A	G	A	T	A	G
vWA		Ptr_16	TAGA[9]CAGA[1]TAGA[2]CAGA[1]TAGA[1]	A	A	T	A	C	A	T	A	G	G	A	T	G	G	A	T	G	G	A	T	A	G	A	T	A	G	A	T	A	G	A	T	A	G	A	T	A	G	A	T	A	G	A	T	A	G
vWA		Ptr_16	TAGA[11]CAGA[1]TAGA[2]CAGA[1]TAGA[1]	A	A	T	A	C	A	T	A	G	G	A	T	G	G	A	T	G	G	A	T	A	G	A	T	A	G	A	T	A	G	A	T	A	G	A	T	A	G	A	T	A	G	A	T	A	G
vWA		Ptr_17	TAGA[10]CAGA[1]TAGA[2]CAGA[1]TAGA[1]	A	A	T	A	C	A	T	A	G	G	A	T	G	G	A	T	G	G	A	T	A	G	A	T	A	G	A	T	A	G	A	T	A	G	A	T	A	G	A	T	A	G	A	T	A	G
vWA		Ptr_18	TAGA[8]CAGA[1]TAGA[2]CAGA[1]TAGA[1]	A	A	T	A	C	A	T	A	G	G	A	T	G	G	A	T	G	G	A	T	A	G	A	T	A	G	A	T	A	G	A	T	A	G	A	T	A	G	A	T	A	G	A	T	A	G
vWA		Ptr_18	TAGA[9]CAGA[1]TAGA[2]CAGA[1]TAGA[1]	A	A	T	A	C	A	T	A	G	G	A	T	G	G	A	T	G	G	A	T	A	G	A	T	A	G	A	T	A	G	A	T	A	G	A	T	A	G	A	T	A	G	A	T	A	G
vWA		Ptr_21	TAGA[11]CAGA[1]TAGA[2]CAGA[1]TAGA[1]	A	A	T	A	C	A	T	A	G	G	A	T	G	G	A	T	G	G	A	T	A	G	A	T	A	G	A	T	A	G	A	T	A	G	A	T	A	G	A	T	A	G	A	T	A	G
vWA		Ptr_21	TAGA[10]CAGA[1]TAGA[2]CAGA[1]TAGA[1]	A	A	T	A	C	A	T	A	G	G	A	T	G	G	A	T	G	G	A	T	A	G	A	T	A	G	A	T	A	G	A	T	A	G	A	T	A	G	A	T	A	G	A	T	A	G
vWA		Ptr_22	TAGA[10]CAGA[1]TAGA[2]CAGA[1]TAGA[1]	A	A	T	A	C	A	T	A	G	G	A	T	G	G	A	T	G	G	A	T	A	G	A	T	A	G	A	T	A	G	A	T	A	G	A	T	A	G	A	T	A	G	A	T	A	G
vWA		Ptr_22	TAGA[11]CAGA[1]TAGA[2]CAGA[1]TAGA[1]	A	A	T	A	C	A	T	A	G	G	A	T	G	G	A	T	G	G	A	T	A	G	A	T	A	G	A	T	A	G	A	T	A	G	A	T	A	G	A	T	A	G	A	T	A	G
vWA		Ptr_23	TAGA[11]CAGA[1]TAGA[2]CAGA[1]TAGA[1]	A	A	T	A	C	A	T	A	G	G	A	T	G	G	A	T	G	G	A	T	A	G	A	T	A	G	A	T	A	G	A	T	A	G	A	T	A	G	A	T	A	G	A	T	A	G
vWA		Ptr_23	TAGA[11]CAGA[1]TAGA[1]CAGA[1]TAGA[1]	A	A	T	A	C	A	T	A	G	G	A	T	G	G	A	T	G	G	A	T	A	G	A	T	A	G	A	T	A	G	A	T	A	G	A	T	A	G	A	T	A	G	A	T	A	G
vWA		Ptr_29	TAGA[9]CAGA[1]TAGA[2]CAGA[1]TAGA[1]	A	A	T	A	C	A	T	A	G	G	A	T	G	G	A	T	G	G	A	T	A	G	A	T	A	G	A	T	A	G	A	T	A	G	A	T	A	G	A	T	A	G	A	T	A	G
vWA		Ptr_29	TAGA[11]CAGA[1]TAGA[2]CAGA[1]TAGA[1]	A	A	T	A	C	A	T	A	G	G	A	T	G	G	A	T	G	G	A	T	A	G	A	T	A	G	A	T	A	G	A	T	A	G	A	T	A	G	A	T	A	G	A	T	A	G
[truncated: 128 more columns]

## Sheet: TableS3.3_GorillaSequences
Table S3: Autosomal STR sequences - Gorilla
Locus	Structure	ID	Sequence-based allele	Sequence
CSF1P0	GTCT[0-1]ATCT[3-14]ATCC[0-1]ATCT[0-13]	Ggg_8	ATCT[12]	C	T	T	C	C	T	A	T	C	T	A	T	C	T	A	T	C	T	A	T	C	T	A	T	C	T	A	T	C	T	A	T	C	T	A	T	C	T	A	T	C	T	A	T	C	T
CSF1P0		Ggg_8	GTCT[1]ATCT[14]	C	T	T	C	C	T	G	T	C	T	A	T	C	T	A	T	C	T	A	T	C	T	A	T	C	T	A	T	C	T	A	T	C	T	A	T	C	T	A	T	C	T	A	T	C	T
CSF1P0		Ggg_9	ATCT[13]	C	T	T	C	C	T	A	T	C	T	A	T	C	T	A	T	C	T	A	T	C	T	A	T	C	T	A	T	C	T	A	T	C	T	A	T	C	T	A	T	C	T	A	T	C	T
CSF1P0		Ggg_9	ATCT[3]ATCC[1]ATCT[13]	C	T	T	C	C	T	A	T	C	T	A	T	C	T	A	T	C	T	A	T	C	C	A	T	C	T	A	T	C	T	A	T	C	T	A	T	C	T	A	T	C	T	A	T	C	T
CSF1P0		Ggg_10	ATCT[13]	C	T	T	C	C	T	A	T	C	T	A	T	C	T	A	T	C	T	A	T	C	T	A	T	C	T	A	T	C	T	A	T	C	T	A	T	C	T	A	T	C	T	A	T	C	T
CSF1P0		Ggg_10	GTCT[1]ATCT[13]	C	T	T	C	C	T	G	T	C	T	A	T	C	T	A	T	C	T	A	T	C	T	A	T	C	T	A	T	C	T	A	T	C	T	A	T	C	T	A	T	C	T	A	T	C	T
CSF1P0		Ggg_11	ATCT[13]	C	T	T	C	C	T	A	T	C	T	A	T	C	T	A	T	C	T	A	T	C	T	A	T	C	T	A	T	C	T	A	T	C	T	A	T	C	T	A	T	C	T	A	T	C	T
CSF1P0		Ggg_11	ATCT[12]	C	T	T	C	C	T	A	T	C	T	A	T	C	T	A	T	C	T	A	T	C	T	A	T	C	T	A	T	C	T	A	T	C	T	A	T	C	T	A	T	C	T	A	T	C	T
CSF1P0		Ggg_26	ATCT[13]	C	T	T	C	C	T	A	T	C	T	A	T	C	T	A	T	C	T	A	T	C	T	A	T	C	T	A	T	C	T	A	T	C	T	A	T	C	T	A	T	C	T	A	T	C	T
CSF1P0		Ggg_26	ATCT[14]	C	T	T	C	C	T	A	T	C	T	A	T	C	T	A	T	C	T	A	T	C	T	A	T	C	T	A	T	C	T	A	T	C	T	A	T	C	T	A	T	C	T	A	T	C	T
CSF1P0		Ggg_28	ATCT[14]	C	T	T	C	C	T	A	T	C	T	A	T	C	T	A	T	C	T	A	T	C	T	A	T	C	T	A	T	C	T	A	T	C	T	A	T	C	T	A	T	C	T	A	T	C	T
CSF1P0		Ggg_28	ATCT[11]	C	T	T	C	C	T	A	T	C	T	A	T	C	T	A	T	C	T	A	T	C	T	A	T	C	T	A	T	C	T	A	T	C	T	A	T	C	T	A	T	C	T	A	T	C	T
CSF1P0		Ggg_31	ATCT[13]	C	T	T	C	C	T	A	T	C	T	A	T	C	T	A	T	C	T	A	T	C	T	A	T	C	T	A	T	C	T	A	T	C	T	A	T	C	T	A	T	C	T	A	T	C	T
CSF1P0		Ggg_31	GTCT[1]ATCT[11]	C	T	T	C	C	T	G	T	C	T	A	T	C	T	A	T	C	T	A	T	C	T	A	T	C	T	A	T	C	T	A	T	C	T	A	T	C	T	A	T	C	T	A	T	C	T
CSF1P0		Ggg_33	ATCT[13]	C	T	T	C	C	T	A	T	C	T	A	T	C	T	A	T	C	T	A	T	C	T	A	T	C	T	A	T	C	T	A	T	C	T	A	T	C	T	A	T	C	T	A	T	C	T
CSF1P0		Ggg_34	ATCT[12]	C	T	T	C	C	T	A	T	C	T	A	T	C	T	A	T	C	T	A	T	C	T	A	T	C	T	A	T	C	T	A	T	C	T	A	T	C	T	A	T	C	T	A	T	C	T
CSF1P0		Ggg_34	GTCT[1]ATCT[14]	C	T	T	C	C	T	G	T	C	T	A	T	C	T	A	T	C	T	A	T	C	T	A	T	C	T	A	T	C	T	A	T	C	T	A	T	C	T	A	T	C	T	A	T	C	T
CSF1P0		Ggg_35	ATCT[13]	C	T	T	C	C	T	A	T	C	T	A	T	C	T	A	T	C	T	A	T	C	T	A	T	C	T	A	T	C	T	A	T	C	T	A	T	C	T	A	T	C	T	A	T	C	T
CSF1P0		Ggg_36	ATCT[13]	C	T	T	C	C	T	A	T	C	T	A	T	C	T	A	T	C	T	A	T	C	T	A	T	C	T	A	T	C	T	A	T	C	T	A	T	C	T	A	T	C	T	A	T	C	T
CSF1P0		Ggg_37	ATCT[3]ATCC[1]ATCT[12]	C	T	T	C	C	T	A	T	C	T	A	T	C	T	A	T	C	T	A	T	C	C	A	T	C	T	A	T	C	T	A	T	C	T	A	T	C	T	A	T	C	T	A	T	C	T
CSF1P0		Ggg_37	ATCT[11]	C	T	T	C	C	T	A	T	C	T	A	T	C	T	A	T	C	T	A	T	C	T	A	T	C	T	A	T	C	T	A	T	C	T	A	T	C	T	A	T	C	T	A	T	C	T
CSF1P0		Ggg_38	ATCT[12]	C	T	T	C	C	T	A	T	C	T	A	T	C	T	A	T	C	T	A	T	C	T	A	T	C	T	A	T	C	T	A	T	C	T	A	T	C	T	A	T	C	T	A	T	C	T
CSF1P0		Ggg_38	ATCT[13]	C	T	T	C	C	T	A	T	C	T	A	T	C	T	A	T	C	T	A	T	C	T	A	T	C	T	A	T	C	T	A	T	C	T	A	T	C	T	A	T	C	T	A	T	C	T
CSF1P0		Ggg_39	GTCT[1]ATCT[14]	C	T	T	C	C	T	G	T	C	T	A	T	C	T	A	T	C	T	A	T	C	T	A	T	C	T	A	T	C	T	A	T	C	T	A	T	C	T	A	T	C	T	A	T	C	T
CSF1P0		Ggg_39	ATCT[12]	C	T	T	C	C	T	A	T	C	T	A	T	C	T	A	T	C	T	A	T	C	T	A	T	C	T	A	T	C	T	A	T	C	T	A	T	C	T	A	T	C	T	A	T	C	T
CSF1P0		Ggg_41	ATCT[12]	C	T	T	C	C	T	A	T	C	T	A	T	C	T	A	T	C	T	A	T	C	T	A	T	C	T	A	T	C	T	A	T	C	T	A	T	C	T	A	T	C	T	A	T	C	T
CSF1P0		Ggg_41	ATCT[13]	C	T	T	C	C	T	A	T	C	T	A	T	C	T	A	T	C	T	A	T	C	T	A	T	C	T	A	T	C	T	A	T	C	T	A	T	C	T	A	T	C	T	A	T	C	T
CSF1P0		Ggg_42	ATCT[11]	C	T	T	C	C	T	A	T	C	T	A	T	C	T	A	T	C	T	A	T	C	T	A	T	C	T	A	T	C	T	A	T	C	T	A	T	C	T	A	T	C	T	A	T	C	T
CSF1P0		Ggg_42	ATCT[12]	C	T	T	C	C	T	A	T	C	T	A	T	C	T	A	T	C	T	A	T	C	T	A	T	C	T	A	T	C	T	A	T	C	T	A	T	C	T	A	T	C	T	A	T	C	T
CSF1P0	GTCT[1]ATCT[11-14]	Gbg_43	GTCT[1]ATCT[11]	C	T	T	C	C	T	G	T	C	T	A	T	C	T	A	T	C	T	A	T	C	T	A	T	C	T	A	T	C	T	A	T	C	T	A	T	C	T	A	T	C	T	A	T	C	T
CSF1P0		Gbg_44	GTCT[1]ATCT[11]	C	T	T	C	C	T	G	T	C	T	A	T	C	T	A	T	C	T	A	T	C	T	A	T	C	T	A	T	C	T	A	T	C	T	A	T	C	T	A	T	C	T	A	T	C	T
CSF1P0		Gbg_44	GTCT[1]ATCT[12]	C	T	T	C	C	T	G	T	C	T	A	T	C	T	A	T	C	T	A	T	C	T	A	T	C	T	A	T	C	T	A	T	C	T	A	T	C	T	A	T	C	T	A	T	C	T
CSF1P0		Gbg_45	GTCT[1]ATCT[14]	C	T	T	C	C	T	G	T	C	T	A	T	C	T	A	T	C	T	A	T	C	T	A	T	C	T	A	T	C	T	A	T	C	T	A	T	C	T	A	T	C	T	A	T	C	T
CSF1P0		Gbg_46	GTCT[1]ATCT[11]	C	T	T	C	C	T	G	T	C	T	A	T	C	T	A	T	C	T	A	T	C	T	A	T	C	T	A	T	C	T	A	T	C	T	A	T	C	T	A	T	C	T	A	T	C	T
CSF1P0		Gbg_46	GTCT[1]ATCT[12]	C	T	T	C	C	T	G	T	C	T	A	T	C	T	A	T	C	T	A	T	C	T	A	T	C	T	A	T	C	T	A	T	C	T	A	T	C	T	A	T	C	T	A	T	C	T
CSF1P0		Gbg_47	GTCT[1]ATCT[11]	C	T	T	C	C	T	G	T	C	T	A	T	C	T	A	T	C	T	A	T	C	T	A	T	C	T	A	T	C	T	A	T	C	T	A	T	C	T	A	T	C	T	A	T	C	T
CSF1P0		Gbg_48	GTCT[1]ATCT[11]	C	T	T	C	C	T	G	T	C	T	A	T	C	T	A	T	C	T	A	T	C	T	A	T	C	T	A	T	C	T	A	T	C	T	A	T	C	T	A	T	C	T	A	T	C	T
CSF1P0		Gbg_48	GTCT[1]ATCT[12]	C	T	T	C	C	T	G	T	C	T	A	T	C	T	A	T	C	T	A	T	C	T	A	T	C	T	A	T	C	T	A	T	C	T	A	T	C	T	A	T	C	T	A	T	C	T
CSF1P0	GTCT[1]ATCT[11-16]	Gbb_49	GTCT[1]ATCT[11]	C	T	T	C	C	T	G	T	C	T	A	T	C	T	A	T	C	T	A	T	C	T	A	T	C	T	A	T	C	T	A	T	C	T	A	T	C	T	A	T	C	T	A	T	C	T
CSF1P0		Gbb_49	GTCT[1]ATCT[16]	C	T	T	C	C	T	G	T	C	T	A	T	C	T	A	T	C	T	A	T	C	T	A	T	C	T	A	T	C	T	A	T	C	T	A	T	C	T	A	T	C	T	A	T	C	T
CSF1P0		Gbb_50	GTCT[1]ATCT[12]	C	T	T	C	C	T	G	T	C	T	A	T	C	T	A	T	C	T	A	T	C	T	A	T	C	T	A	T	C	T	A	T	C	T	A	T	C	T	A	T	C	T	A	T	C	T
CSF1P0		Gbb_50	GTCT[1]ATCT[11]	C	T	T	C	C	T	G	T	C	T	A	T	C	T	A	T	C	T	A	T	C	T	A	T	C	T	A	T	C	T	A	T	C	T	A	T	C	T	A	T	C	T	A	T	C	T
CSF1P0		Gbb_51	GTCT[1]ATCT[13]	C	T	T	C	C	T	G	T	C	T	A	T	C	T	A	T	C	T	A	T	C	T	A	T	C	T	A	T	C	T	A	T	C	T	A	T	C	T	A	T	C	T	A	T	C	T
CSF1P0		Gbb_51	GTCT[1]ATCT[12]	C	T	T	C	C	T	G	T	C	T	A	T	C	T	A	T	C	T	A	T	C	T	A	T	C	T	A	T	C	T	A	T	C	T	A	T	C	T	A	T	C	T	A	T	C	T
CSF1P0		Gbb_53	GTCT[1]ATCT[12]	C	T	T	C	C	T	G	T	C	T	A	T	C	T	A	T	C	T	A	T	C	T	A	T	C	T	A	T	C	T	A	T	C	T	A	T	C	T	A	T	C	T	A	T	C	T
CSF1P0		Gbb_55	GTCT[1]ATCT[12]	C	T	T	C	C	T	G	T	C	T	A	T	C	T	A	T	C	T	A	T	C	T	A	T	C	T	A	T	C	T	A	T	C	T	A	T	C	T	A	T	C	T	A	T	C	T
CSF1P0		Gbb_56	GTCT[1]ATCT[12]	C	T	T	C	C	T	G	T	C	T	A	T	C	T	A	T	C	T	A	T	C	T	A	T	C	T	A	T	C	T	A	T	C	T	A	T	C	T	A	T	C	T	A	T	C	T
CSF1P0		Gbb_57	GTCT[1]ATCT[11]	C	T	T	C	C	T	G	T	C	T	A	T	C	T	A	T	C	T	A	T	C	T	A	T	C	T	A	T	C	T	A	T	C	T	A	T	C	T	A	T	C	T	A	T	C	T
CSF1P0		Gbb_57	GTCT[1]ATCT[12]	C	T	T	C	C	T	G	T	C	T	A	T	C	T	A	T	C	T	A	T	C	T	A	T	C	T	A	T	C	T	A	T	C	T	A	T	C	T	A	T	C	T	A	T	C	T
CSF1P0		Gbb_58	GTCT[1]ATCT[12]	C	T	T	C	C	T	G	T	C	T	A	T	C	T	A	T	C	T	A	T	C	T	A	T	C	T	A	T	C	T	A	T	C	T	A	T	C	T	A	T	C	T	A	T	C	T
CSF1P0		Gbb_59	GTCT[1]ATCT[11]	C	T	T	C	C	T	G	T	C	T	A	T	C	T	A	T	C	T	A	T	C	T	A	T	C	T	A	T	C	T	A	T	C	T	A	T	C	T	A	T	C	T	A	T	C	T
CSF1P0		Gbb_60	GTCT[1]ATCT[11]	C	T	T	C	C	T	G	T	C	T	A	T	C	T	A	T	C	T	A	T	C	T	A	T	C	T	A	T	C	T	A	T	C	T	A	T	C	T	A	T	C	T	A	T	C	T
CSF1P0		Gbb_60	GTCT[1]ATCT[12]	C	T	T	C	C	T	G	T	C	T	A	T	C	T	A	T	C	T	A	T	C	T	A	T	C	T	A	T	C	T	A	T	C	T	A	T	C	T	A	T	C	T	A	T	C	T
CSF1P0		Gbb_61	GTCT[1]ATCT[12]	C	T	T	C	C	T	G	T	C	T	A	T	C	T	A	T	C	T	A	T	C	T	A	T	C	T	A	T	C	T	A	T	C	T	A	T	C	T	A	T	C	T	A	T	C	T
CSF1P0		Gbb_62	GTCT[1]ATCT[12]	C	T	T	C	C	T	G	T	C	T	A	T	C	T	A	T	C	T	A	T	C	T	A	T	C	T	A	T	C	T	A	T	C	T	A	T	C	T	A	T	C	T	A	T	C	T
D10S1248	GGAA[12-17]GTAA[0-1]GGAA[0-4]	Ggg_8	GGAA[14]	T	T	G	A	A	C	A	A	A	T	G	A	G	T	G	A	A	T	G	G	A	A	G	G	A	A	G	G	A	A	G	G	A	A	G	G	A	A	G	G	A	A	G	G	A	A
D10S1248		Ggg_8	GGAA[17]	T	T	G	A	A	C	A	A	A	T	G	A	G	T	G	A	A	T	G	G	A	A	G	G	A	A	G	G	A	A	G	G	A	A	G	G	A	A	G	G	A	A	G	G	A	A
D10S1248		Ggg_9	GGAA[12]	T	T	G	A	A	C	A	A	A	T	G	A	G	T	G	A	A	T	G	G	A	A	G	G	A	A	G	G	A	A	G	G	A	A	G	G	A	A	G	G	A	A	G	G	A	A
D10S1248		Ggg_9	GGAA[13]	T	T	G	A	A	C	A	A	A	T	G	A	G	T	G	A	A	T	G	G	A	A	G	G	A	A	G	G	A	A	G	G	A	A	G	G	A	A	G	G	A	A	G	G	A	A
D10S1248		Ggg_10	GGAA[16]	T	T	G	A	A	C	A	A	A	T	G	A	G	T	G	A	A	T	G	G	A	A	G	G	A	A	G	G	A	A	G	G	A	A	G	G	A	A	G	G	A	A	G	G	A	A
D10S1248		Ggg_10	GGAA[17]	T	T	G	A	A	C	A	A	A	T	G	A	G	T	G	A	A	T	G	G	A	A	G	G	A	A	G	G	A	A	G	G	A	A	G	G	A	A	G	G	A	A	G	G	A	A
D10S1248		Ggg_11	GGAA[17]	T	T	G	A	A	C	A	A	A	T	G	A	G	T	G	A	A	T	G	G	A	A	G	G	A	A	G	G	A	A	G	G	A	A	G	G	A	A	G	G	A	A	G	G	A	A
D10S1248		Ggg_11	GGAA[13]	T	T	G	A	A	C	A	A	A	T	G	A	G	T	G	A	A	T	G	G	A	A	G	G	A	A	G	G	A	A	G	G	A	A	G	G	A	A	G	G	A	A	G	G	A	A
D10S1248		Ggg_26	GGAA[15]	T	T	G	A	A	C	A	A	A	T	G	A	G	T	G	A	A	T	G	G	A	A	G	G	A	A	G	G	A	A	G	G	A	A	G	G	A	A	G	G	A	A	G	G	A	A
D10S1248		Ggg_26	GGAA[13]	T	T	G	A	A	C	A	A	A	T	G	A	G	T	G	A	A	T	G	G	A	A	G	G	A	A	G	G	A	A	G	G	A	A	G	G	A	A	G	G	A	A	G	G	A	A
D10S1248		Ggg_28	GGAA[14]	T	T	G	A	A	C	A	A	A	T	G	A	G	T	G	A	A	T	G	G	A	A	G	G	A	A	G	G	A	A	G	G	A	A	G	G	A	A	G	G	A	A	G	G	A	A
D10S1248		Ggg_28	GGAA[17]	T	T	G	A	A	C	A	A	A	T	G	A	G	T	G	A	A	T	G	G	A	A	G	G	A	A	G	G	A	A	G	G	A	A	G	G	A	A	G	G	A	A	G	G	A	A
D10S1248		Ggg_31	GGAA[14]	T	T	G	A	A	C	A	A	A	T	G	A	G	T	G	A	A	T	G	G	A	A	G	G	A	A	G	G	A	A	G	G	A	A	G	G	A	A	G	G	A	A	G	G	A	A
D10S1248		Ggg_31	GGAA[16]	T	T	G	A	A	C	A	A	A	T	G	A	G	T	G	A	A	T	G	G	A	A	G	G	A	A	G	G	A	A	G	G	A	A	G	G	A	A	G	G	A	A	G	G	A	A
D10S1248		Ggg_33	GGAA[16]	T	T	G	A	A	C	A	A	A	T	G	A	G	T	G	A	A	T	G	G	A	A	G	G	A	A	G	G	A	A	G	G	A	A	G	G	A	A	G	G	A	A	G	G	A	A
D10S1248		Ggg_33	GGAA[12]GTAA[1]GGAA[4]	T	T	G	A	A	C	A	A	A	T	G	A	G	T	G	A	A	T	G	G	A	A	G	G	A	A	G	G	A	A	G	G	A	A	G	G	A	A	G	G	A	A	G	G	A	A
D10S1248		Ggg_34	GGAA[16]	T	T	G	A	A	C	A	A	A	T	G	A	G	T	G	A	A	T	G	G	A	A	G	G	A	A	G	G	A	A	G	G	A	A	G	G	A	A	G	G	A	A	G	G	A	A
D10S1248		Ggg_34	GGAA[13]	T	T	G	A	A	C	A	A	A	T	G	A	G	T	G	A	A	T	G	G	A	A	G	G	A	A	G	G	A	A	G	G	A	A	G	G	A	A	G	G	A	A	G	G	A	A
D10S1248		Ggg_35	GGAA[15]	T	T	G	A	A	C	A	A	A	T	G	A	G	T	G	A	A	T	G	G	A	A	G	G	A	A	G	G	A	A	G	G	A	A	G	G	A	A	G	G	A	A	G	G	A	A
D10S1248		Ggg_35	GGAA[17]	T	T	G	A	A	C	A	A	A	T	G	A	G	T	G	A	A	T	G	G	A	A	G	G	A	A	G	G	A	A	G	G	A	A	G	G	A	A	G	G	A	A	G	G	A	A
D10S1248		Ggg_36	GGAA[17]	T	T	G	A	A	C	A	A	A	T	G	A	G	T	G	A	A	T	G	G	A	A	G	G	A	A	G	G	A	A	G	G	A	A	G	G	A	A	G	G	A	A	G	G	A	A
D10S1248		Ggg_36	GGAA[16]	T	T	G	A	A	C	A	A	A	T	G	A	G	T	G	A	A	T	G	G	A	A	G	G	A	A	G	G	A	A	G	G	A	A	G	G	A	A	G	G	A	A	G	G	A	A
D10S1248		Ggg_37	GGAA[16]	T	T	G	A	A	C	A	A	A	T	G	A	G	T	G	A	A	T	G	G	A	A	G	G	A	A	G	G	A	A	G	G	A	A	G	G	A	A	G	G	A	A	G	G	A	A
D10S1248		Ggg_37	GGAA[13]	T	T	G	A	A	C	A	A	A	T	G	A	G	T	G	A	A	T	G	G	A	A	G	G	A	A	G	G	A	A	G	G	A	A	G	G	A	A	G	G	A	A	G	G	A	A
D10S1248		Ggg_38	GGAA[15]	T	T	G	A	A	C	A	A	A	T	G	A	G	T	G	A	A	T	G	G	A	A	G	G	A	A	G	G	A	A	G	G	A	A	G	G	A	A	G	G	A	A	G	G	A	A
D10S1248		Ggg_38	GGAA[17]	T	T	G	A	A	C	A	A	A	T	G	A	G	T	G	A	A	T	G	G	A	A	G	G	A	A	G	G	A	A	G	G	A	A	G	G	A	A	G	G	A	A	G	G	A	A
D10S1248		Ggg_39	GGAA[16]	T	T	G	A	A	C	A	A	A	T	G	A	G	T	G	A	A	T	G	G	A	A	G	G	A	A	G	G	A	A	G	G	A	A	G	G	A	A	G	G	A	A	G	G	A	A
D10S1248		Ggg_39	GGAA[13]	T	T	G	A	A	C	A	A	A	T	G	A	G	T	G	A	A	T	G	G	A	A	G	G	A	A	G	G	A	A	G	G	A	A	G	G	A	A	G	G	A	A	G	G	A	A
D10S1248		Ggg_41	GGAA[13]	T	T	G	A	A	C	A	A	A	T	G	A	G	T	G	A	A	T	G	G	A	A	G	G	A	A	G	G	A	A	G	G	A	A	G	G	A	A	G	G	A	A	G	G	A	A
D10S1248		Ggg_41	GGAA[16]	T	T	G	A	A	C	A	A	A	T	G	A	G	T	G	A	A	T	G	G	A	A	G	G	A	A	G	G	A	A	G	G	A	A	G	G	A	A	G	G	A	A	G	G	A	A
D10S1248		Ggg_42	GGAA[15]	T	T	G	A	A	C	A	A	A	T	G	A	G	T	G	A	A	T	G	G	A	A	G	G	A	A	G	G	A	A	G	G	A	A	G	G	A	A	G	G	A	A	G	G	A	A
D10S1248		Ggg_42	GGAA[13]	T	T	G	A	A	C	A	A	A	T	G	A	G	T	G	A	A	T	G	G	A	A	G	G	A	A	G	G	A	A	G	G	A	A	G	G	A	A	G	G	A	A	G	G	A	A
D10S1248	GGAA[15-17]	Gbg_43	GGAA[15]	T	T	G	A	A	C	A	A	A	T	G	A	G	T	G	A	A	T	G	G	A	A	G	G	A	A	G	G	A	A	G	G	A	A	G	G	A	A	G	G	A	A	G	G	A	A
D10S1248		Gbg_44	GGAA[15]	T	T	G	A	A	C	A	A	A	T	G	A	G	T	G	A	A	T	G	G	A	A	G	G	A	A	G	G	A	A	G	G	A	A	G	G	A	A	G	G	A	A	G	G	A	A
D10S1248		Gbg_44	GGAA[17]	T	T	G	A	A	C	A	A	A	T	G	A	G	T	G	A	A	T	G	G	A	A	G	G	A	A	G	G	A	A	G	G	A	A	G	G	A	A	G	G	A	A	G	G	A	A
D10S1248		Gbg_45	GGAA[15]	T	T	G	A	A	C	A	A	A	T	G	A	G	T	G	A	A	T	G	G	A	A	G	G	A	A	G	G	A	A	G	G	A	A	G	G	A	A	G	G	A	A	G	G	A	A
D10S1248		Gbg_45	GGAA[16]	T	T	G	A	A	C	A	A	A	T	G	A	G	T	G	A	A	T	G	G	A	A	G	G	A	A	G	G	A	A	G	G	A	A	G	G	A	A	G	G	A	A	G	G	A	A
D10S1248		Gbg_46	GGAA[17]	T	T	G	A	A	C	A	A	A	T	G	A	G	T	G	A	A	T	G	G	A	A	G	G	A	A	G	G	A	A	G	G	A	A	G	G	A	A	G	G	A	A	G	G	A	A
D10S1248		Gbg_47	GGAA[15]	T	T	G	A	A	C	A	A	A	T	G	A	G	T	G	A	A	T	G	G	A	A	G	G	A	A	G	G	A	A	G	G	A	A	G	G	A	A	G	G	A	A	G	G	A	A
D10S1248		Gbg_48	GGAA[15]	T	T	G	A	A	C	A	A	A	T	G	A	G	T	G	A	A	T	G	G	A	A	G	G	A	A	G	G	A	A	G	G	A	A	G	G	A	A	G	G	A	A	G	G	A	A
D10S1248		Gbg_48	GGAA[16]	T	T	G	A	A	C	A	A	A	T	G	A	G	T	G	A	A	T	G	G	A	A	G	G	A	A	G	G	A	A	G	G	A	A	G	G	A	A	G	G	A	A	G	G	A	A
D10S1248	GGAA[13-16]	Gbb_49	GGAA[15]	T	T	G	A	A	C	A	A	A	T	G	A	G	T	G	A	A	T	G	G	A	A	G	G	A	A	G	G	A	A	G	G	A	A	G	G	A	A	G	G	A	A	G	G	A	A
D10S1248		Gbb_50	GGAA[15]	T	T	G	A	A	C	A	A	A	T	G	A	G	T	G	A	A	T	G	G	A	A	G	G	A	A	G	G	A	A	G	G	A	A	G	G	A	A	G	G	A	A	G	G	A	A
D10S1248		Gbb_50	GGAA[16]	T	T	G	A	A	C	A	A	A	T	G	A	G	T	G	A	A	T	G	G	A	A	G	G	A	A	G	G	A	A	G	G	A	A	G	G	A	A	G	G	A	A	G	G	A	A
D10S1248		Gbb_51	GGAA[15]	T	T	G	A	A	C	A	A	A	T	G	A	G	T	G	A	A	T	G	G	A	A	G	G	A	A	G	G	A	A	G	G	A	A	G	G	A	A	G	G	A	A	G	G	A	A
D10S1248		Gbb_51	GGAA[13]	T	T	G	A	A	C	A	A	A	T	G	A	G	T	G	A	A	T	G	G	A	A	G	G	A	A	G	G	A	A	G	G	A	A	G	G	A	A	G	G	A	A	G	G	A	A
D10S1248		Gbb_53	GGAA[15]	T	T	G	A	A	C	A	A	A	T	G	A	G	T	G	A	A	T	G	G	A	A	G	G	A	A	G	G	A	A	G	G	A	A	G	G	A	A	G	G	A	A	G	G	A	A
D10S1248		Gbb_55	GGAA[15]	T	T	G	A	A	C	A	A	A	T	G	A	G	T	G	A	A	T	G	G	A	A	G	G	A	A	G	G	A	A	G	G	A	A	G	G	A	A	G	G	A	A	G	G	A	A
D10S1248		Gbb_55	GGAA[16]	T	T	G	A	A	C	A	A	A	T	G	A	G	T	G	A	A	T	G	G	A	A	G	G	A	A	G	G	A	A	G	G	A	A	G	G	A	A	G	G	A	A	G	G	A	A
D10S1248		Gbb_56	GGAA[16]	T	T	G	A	A	C	A	A	A	T	G	A	G	T	G	A	A	T	G	G	A	A	G	G	A	A	G	G	A	A	G	G	A	A	G	G	A	A	G	G	A	A	G	G	A	A
D10S1248		Gbb_57	GGAA[15]	T	T	G	A	A	C	A	A	A	T	G	A	G	T	G	A	A	T	G	G	A	A	G	G	A	A	G	G	A	A	G	G	A	A	G	G	A	A	G	G	A	A	G	G	A	A
D10S1248		Gbb_57	GGAA[16]	T	T	G	A	A	C	A	A	A	T	G	A	G	T	G	A	A	T	G	G	A	A	G	G	A	A	G	G	A	A	G	G	A	A	G	G	A	A	G	G	A	A	G	G	A	A
D10S1248		Gbb_58	GGAA[15]	T	T	G	A	A	C	A	A	A	T	G	A	G	T	G	A	A	T	G	G	A	A	G	G	A	A	G	G	A	A	G	G	A	A	G	G	A	A	G	G	A	A	G	G	A	A
D10S1248		Gbb_58	GGAA[14]	T	T	G	A	A	C	A	A	A	T	G	A	G	T	G	A	A	T	G	G	A	A	G	G	A	A	G	G	A	A	G	G	A	A	G	G	A	A	G	G	A	A	G	G	A	A
D10S1248		Gbb_59	GGAA[14]	T	T	G	A	A	C	A	A	A	T	G	A	G	T	G	A	A	T	G	G	A	A	G	G	A	A	G	G	A	A	G	G	A	A	G	G	A	A	G	G	A	A	G	G	A	A
D10S1248		Gbb_59	GGAA[15]	T	T	G	A	A	C	A	A	A	T	G	A	G	T	G	A	A	T	G	G	A	A	G	G	A	A	G	G	A	A	G	G	A	A	G	G	A	A	G	G	A	A	G	G	A	A
D10S1248		Gbb_60	GGAA[15]	T	T	G	A	A	C	A	A	A	T	G	A	G	T	G	A	A	T	G	G	A	A	G	G	A	A	G	G	A	A	G	G	A	A	G	G	A	A	G	G	A	A	G	G	A	A
D10S1248		Gbb_60	GGAA[16]	T	T	G	A	A	C	A	A	A	T	G	A	G	T	G	A	A	T	G	G	A	A	G	G	A	A	G	G	A	A	G	G	A	A	G	G	A	A	G	G	A	A	G	G	A	A
D10S1248		Gbb_61	GGAA[15]	T	T	G	A	A	C	A	A	A	T	G	A	G	T	G	A	A	T	G	G	A	A	G	G	A	A	G	G	A	A	G	G	A	A	G	G	A	A	G	G	A	A	G	G	A	A
D10S1248		Gbb_62	GGAA[15]	T	T	G	A	A	C	A	A	A	T	G	A	G	T	G	A	A	T	G	G	A	A	G	G	A	A	G	G	A	A	G	G	A	A	G	G	A	A	G	G	A	A	G	G	A	A
D10S1248		Gbb_62	GGAA[16]	T	T	G	A	A	C	A	A	A	T	G	A	G	T	G	A	A	T	G	G	A	A	G	G	A	A	G	G	A	A	G	G	A	A	G	G	A	A	G	G	A	A	G	G	A	A
D12S391	ATAT[1]AAGT[0-1]AGGT[3-6]AGAT[9-15]AGAC[6-12]	Ggg_8	ATAT[1]AGGT[4]AGAT[14]AGAC[7]	A	A	G	A	A	T	C	A	A	C	A	G	G	A	T	C	A	A	T	G	G	A	T	G	C	A	T	A	G	G	T	A	T	A	T	A	G	G	T	A	G	G	T	A	G	G
D12S391		Ggg_8	ATAT[1]AGGT[4]AGAT[13]AGAC[12]	A	A	G	A	A	T	C	A	A	C	A	G	G	A	T	C	A	A	T	G	G	A	T	G	C	A	T	A	G	G	T	A	T	A	T	A	G	G	T	A	G	G	T	A	G	G
D12S391		Ggg_9	ATAT[1]AGGT[4]AGAT[12]AGAC[7]	A	A	G	A	A	T	C	A	A	C	A	G	G	A	T	C	A	A	T	G	G	A	T	G	C	A	T	A	G	G	T	A	T	A	T	A	G	G	T	A	G	G	T	A	G	G
D12S391		Ggg_10	ATAT[1]AGGT[4]AGAT[12]AGAC[8]	A	A	G	A	A	T	C	A	A	C	A	G	G	A	T	C	A	A	T	G	G	A	T	G	C	A	T	A	G	G	T	A	T	A	T	A	G	G	T	A	G	G	T	A	G	G
D12S391		Ggg_10	ATAT[1]AGGT[4]AGAT[10]AGAC[7]	A	A	G	A	A	T	C	A	A	C	A	G	G	A	T	C	A	A	T	G	G	A	T	G	C	A	T	A	G	G	T	A	T	A	T	A	G	G	T	A	G	G	T	A	G	G
D12S391		Ggg_11	ATAT[1]AGGT[4]AGAT[10]AGAC[7]	A	A	G	A	A	T	C	A	A	C	A	G	G	A	T	C	A	A	T	G	G	A	T	G	C	A	T	A	G	G	T	A	T	A	T	A	G	G	T	A	G	G	T	A	G	G
D12S391		Ggg_26	ATAT[1]AGGT[4]AGAT[10]AGAC[7]	A	A	G	A	A	T	C	A	A	C	A	G	G	A	T	C	A	A	T	G	G	A	T	G	C	A	T	A	G	G	T	A	T	A	T	A	G	G	T	A	G	G	T	A	G	G
D12S391		Ggg_26	ATAT[1]AGGT[4]AGAT[13]AGAC[7]	A	A	G	A	A	T	C	A	A	C	A	G	G	A	T	C	A	A	T	G	G	A	T	G	C	A	T	A	G	G	T	A	T	A	T	A	G	G	T	A	G	G	T	A	G	G
D12S391		Ggg_28	ATAT[1]AGGT[4]AGAT[10]AGAC[7]	A	A	G	A	A	T	C	A	A	C	A	G	G	A	T	C	A	A	T	G	G	A	T	G	C	A	T	A	G	G	T	A	T	A	T	A	G	G	T	A	G	G	T	A	G	G
D12S391		Ggg_28	ATAT[1]AGGT[4]AGAT[11]AGAC[8]	A	A	G	A	A	T	C	A	A	C	A	G	G	A	T	C	A	A	T	G	G	A	T	G	C	A	T	A	G	G	T	A	T	A	T	A	G	G	T	A	G	G	T	A	G	G
D12S391		Ggg_31	ATAT[1]AGGT[4]AGAT[13]AGAC[11]	A	A	G	A	A	T	C	A	A	C	A	G	G	A	T	C	A	A	T	G	G	A	T	G	C	A	T	A	G	G	T	A	T	A	T	A	G	G	T	A	G	G	T	A	G	G
D12S391		Ggg_31	ATAT[1]AGGT[4]AGAT[15]AGAC[7]	A	A	G	A	A	T	C	A	A	C	A	G	G	A	T	C	A	A	T	G	G	A	T	G	C	A	T	A	G	G	T	A	T	A	T	A	G	G	T	A	G	G	T	A	G	G
D12S391		Ggg_33	ATAT[1]AGGT[4]AGAT[12]AGAC[7]	A	A	G	A	A	T	C	A	A	C	A	G	G	A	T	C	A	A	T	G	G	A	T	G	C	A	T	A	G	G	T	A	T	A	T	A	G	G	T	A	G	G	T	A	G	G
D12S391		Ggg_33	ATAT[1]AGGT[5]AGAT[9]AGAC[12]	A	A	G	A	A	T	C	A	A	C	A	G	G	A	T	C	A	A	T	G	G	A	T	G	C	A	T	A	G	G	T	A	T	A	T	A	G	G	T	A	G	G	T	A	G	G
D12S391		Ggg_34	ATAT[1]AGGT[4]AGAT[10]AGAC[7]	A	A	G	A	A	T	C	A	A	C	A	G	G	A	T	C	A	A	T	G	G	A	T	G	C	A	T	A	G	G	T	A	T	A	T	A	G	G	T	A	G	G	T	A	G	G
D12S391		Ggg_34	ATAT[1]AGGT[4]AGAT[11]AGAC[7]	A	A	G	A	A	T	C	A	A	C	A	G	G	A	T	C	A	A	T	G	G	A	T	G	C	A	T	A	G	G	T	A	T	A	T	A	G	G	T	A	G	G	T	A	G	G
D12S391		Ggg_36	ATAT[1]AAGT[1]AGGT[3]AGAT[14]AGAC[11]	A	A	G	A	A	T	C	A	A	C	A	G	G	A	T	C	A	A	T	G	G	A	T	G	C	A	T	A	G	G	T	A	T	A	T	A	A	G	T	A	G	G	T	A	G	G
D12S391		Ggg_36	ATAT[1]AGGT[6]AGAT[12]AGAC[6]	A	A	G	A	A	T	C	A	A	C	A	G	G	A	T	C	A	A	T	G	G	A	T	G	C	A	T	A	G	G	T	A	T	A	T	A	G	G	T	A	G	G	T	A	G	G
D12S391		Ggg_37	ATAT[1]AGGT[4]AGAT[13]AGAC[7]	A	A	G	A	A	T	C	A	A	C	A	G	G	A	T	C	A	A	T	G	G	A	T	G	C	A	T	A	G	G	T	A	T	A	T	A	G	G	T	A	G	G	T	A	G	G
D12S391		Ggg_37	ATAT[1]AGGT[4]AGAT[14]AGAC[7]	A	A	G	A	A	T	C	A	A	C	A	G	G	A	T	C	A	A	T	G	G	A	T	G	C	A	T	A	G	G	T	A	T	A	T	A	G	G	T	A	G	G	T	A	G	G
D12S391		Ggg_38	ATAT[1]AGGT[4]AGAT[10]AGAC[7]	A	A	G	A	A	T	C	A	A	C	A	G	G	A	T	C	A	A	T	G	G	A	T	G	C	A	T	A	G	G	T	A	T	A	T	A	G	G	T	A	G	G	T	A	G	G
D12S391		Ggg_38	ATAT[1]AGGT[4]AGAT[11]AGAC[7]	A	A	G	A	A	T	C	A	A	C	A	G	G	A	T	C	A	A	T	G	G	A	T	G	C	A	T	A	G	G	T	A	T	A	T	A	G	G	T	A	G	G	T	A	G	G
D12S391		Ggg_39	ATAT[1]AGGT[4]AGAT[11]AGAC[7]	A	A	G	A	A	T	C	A	A	C	A	G	G	A	T	C	A	A	T	G	G	A	T	G	C	A	T	A	G	G	T	A	T	A	T	A	G	G	T	A	G	G	T	A	G	G
D12S391		Ggg_39	ATAT[1]AGGT[4]AGAT[10]AGAC[7]	A	A	G	A	A	T	C	A	A	C	A	G	G	A	T	C	A	A	T	G	G	A	T	G	C	A	T	A	G	G	T	A	T	A	T	A	G	G	T	A	G	G	T	A	G	G
D12S391		Ggg_41	ATAT[1]AGGT[4]AGAT[11]AGAC[7]	A	A	G	A	A	T	C	A	A	C	A	G	G	A	T	C	A	A	T	G	G	A	T	G	C	A	T	A	G	G	T	A	T	A	T	A	G	G	T	A	G	G	T	A	G	G
D12S391		Ggg_41	ATAT[1]AGGT[6]AGAT[12]AGAC[6]	A	A	G	A	A	T	C	A	A	C	A	G	G	A	T	C	A	A	T	G	G	A	T	G	C	A	T	A	G	G	T	A	T	A	T	A	G	G	T	A	G	G	T	A	G	G
D12S391		Ggg_42	ATAT[1]AGGT[4]AGAT[10]AGAC[7]	A	A	G	A	A	T	C	A	A	C	A	G	G	A	T	C	A	A	T	G	G	A	T	G	C	A	T	A	G	G	T	A	T	A	T	A	G	G	T	A	G	G	T	A	G	G
D12S391		Ggg_42	ATAT[1]AGGT[6]AGAT[12]AGAC[6]	A	A	G	A	A	T	C	A	A	C	A	G	G	A	T	C	A	A	T	G	G	A	T	G	C	A	T	A	G	G	T	A	T	A	T	A	G	G	T	A	G	G	T	A	G	G
D12S391	ATAT[1]AAGT[0-1]AGGT[3-4]AGAT[10-13]AGAC[4-14]	Gbg_43	ATAT[1]AGGT[4]AGAT[10]AGAC[8]	A	A	G	A	A	T	C	A	A	C	A	G	G	A	T	C	A	A	T	G	G	A	T	G	C	A	T	A	G	G	T	A	T	A	T	A	G	G	T	A	G	G	T	A	G	G
D12S391		Gbg_43	ATAT[1]AAGT[1]AGGT[3]AGAT[13]AGAC[13]	A	A	G	A	A	T	C	A	A	C	A	G	G	A	T	C	A	A	T	G	G	A	T	G	C	A	T	A	G	G	T	A	T	A	T	A	A	G	T	A	G	G	T	A	G	G
D12S391		Gbg_44	ATAT[1]AGGT[4]AGAT[10]AGAC[8]	A	A	G	A	A	T	C	A	A	C	A	G	G	A	T	C	A	A	T	G	G	A	T	G	C	A	T	A	G	G	T	A	T	A	T	A	G	G	T	A	G	G	T	A	G	G
D12S391		Gbg_44	ATAT[1]AAGT[1]AGGT[3]AGAT[12]AGAC[12]	A	A	G	A	A	T	C	A	A	C	A	G	G	A	T	C	A	A	T	G	G	A	T	G	C	A	T	A	G	G	T	A	T	A	T	A	A	G	T	A	G	G	T	A	G	G
D12S391		Gbg_45	ATAT[1]AGGT[4]AGAT[10]AGAC[8]	A	A	G	A	A	T	C	A	A	C	A	G	G	A	T	C	A	A	T	G	G	A	T	G	C	A	T	A	G	G	T	A	T	A	T	A	G	G	T	A	G	G	T	A	G	G
D12S391		Gbg_46	ATAT[1]AAGT[1]AGGT[3]AGAT[13]AGAC[14]	A	A	G	A	A	T	C	A	A	C	A	G	G	A	T	C	A	A	T	G	G	A	T	G	C	A	T	A	G	G	T	A	T	A	T	A	A	G	T	A	G	G	T	A	G	G
D12S391		Gbg_46	ATAT[1]AAGT[1]AGGT[3]AGAT[12]AGAC[12]	A	A	G	A	A	T	C	A	A	C	A	G	G	A	T	C	A	A	T	G	G	A	T	G	C	A	T	A	G	G	T	A	T	A	T	A	A	G	T	A	G	G	T	A	G	G
D12S391		Gbg_47	ATAT[1]AAGT[1]AGGT[3]AGAT[12]AGAC[12]	A	A	G	A	A	T	C	A	A	C	A	G	G	A	T	C	A	A	T	G	G	A	T	G	C	A	T	A	G	G	T	A	T	A	T	A	A	G	T	A	G	G	T	A	G	G
D12S391		Gbg_47	ATAT[1]AGGT[4]AGAT[10]AGAC[8]	A	A	G	A	A	T	C	A	A	C	A	G	G	A	T	C	A	A	T	G	G	A	T	G	C	A	T	A	G	G	T	A	T	A	T	A	G	G	T	A	G	G	T	A	G	G
D12S391		Gbg_48	ATAT[1]AGGT[4]AGAT[10]AGAC[8]	A	A	G	A	A	T	C	A	A	C	A	G	G	A	T	C	A	A	T	G	G	A	T	G	C	A	T	A	G	G	T	A	T	A	T	A	G	G	T	A	G	G	T	A	G	G
D12S391		Gbg_48	ATAT[1]AAGT[1]AGGT[3]AGAT[13]AGAC[14]	A	A	G	A	A	T	C	A	A	C	A	G	G	A	T	C	A	A	T	G	G	A	T	G	C	A	T	A	G	G	T	A	T	A	T	A	A	G	T	A	G	G	T	A	G	G
D12S391	ATAT[1]AAGT[0-1]AGGT[2-6]AGAT[10-13]AGAC[6-13]	Gbb_49	ATAT[1]AAGT[1]AGGT[3]AGAT[12]AGAC[10]	A	A	G	A	A	T	C	A	A	C	A	G	G	A	T	C	A	A	T	G	G	A	T	G	C	A	T	A	G	G	T	A	T	A	T	A	A	G	T	A	G	G	T	A	G	G
D12S391		Gbb_51	ATAT[1]AAGT[1]AGGT[3]AGAT[12]AGAC[10]	A	A	G	A	A	T	C	A	A	C	A	G	G	A	T	C	A	A	T	G	G	A	T	G	C	A	T	A	G	G	T	A	T	A	T	A	A	G	T	A	G	G	T	A	G	G
D12S391		Gbb_53	ATAT[1]AAGT[1]AGGT[3]AGAT[13]AGAC[10]	A	A	G	A	A	T	C	A	A	C	A	G	G	A	T	C	A	A	T	G	G	A	T	G	C	A	T	A	G	G	T	A	T	A	T	A	A	G	T	A	G	G	T	A	G	G
D12S391		Gbb_53	ATAT[1]AAGT[1]AGGT[3]AGAT[12]AGAC[10]	A	A	G	A	A	T	C	A	A	C	A	G	G	A	T	C	A	A	T	G	G	A	T	G	C	A	T	A	G	G	T	A	T	A	T	A	A	G	T	A	G	G	T	A	G	G
D12S391		Gbb_55	ATAT[1]AAGT[1]AGGT[3]AGAT[12]AGAC[10]	A	A	G	A	A	T	C	A	A	C	A	G	G	A	T	C	A	A	T	G	G	A	T	G	C	A	T	A	G	G	T	A	T	A	T	A	A	G	T	A	G	G	T	A	G	G
D12S391		Gbb_55	ATAT[1]AAGT[1]AGGT[3]AGAT[12]AGAC[13]	A	A	G	A	A	T	C	A	A	C	A	G	G	A	T	C	A	A	T	G	G	A	T	G	C	A	T	A	G	G	T	A	T	A	T	A	A	G	T	A	G	G	T	A	G	G
D12S391		Gbb_56	ATAT[1]AAGT[1]AGGT[3]AGAT[12]AGAC[10]	A	A	G	A	A	T	C	A	A	C	A	G	G	A	T	C	A	A	T	G	G	A	T	G	C	A	T	A	G	G	T	A	T	A	T	A	A	G	T	A	G	G	T	A	G	G
D12S391		Gbb_56	ATAT[1]AAGT[1]AGGT[3]AGAT[13]AGAC[13]	A	A	G	A	A	T	C	A	A	C	A	G	G	A	T	C	A	A	T	G	G	A	T	G	C	A	T	A	G	G	T	A	T	A	T	A	A	G	T	A	G	G	T	A	G	G
D12S391		Gbb_57	ATAT[1]AAGT[1]AGGT[3]AGAT[12]AGAC[10]	A	A	G	A	A	T	C	A	A	C	A	G	G	A	T	C	A	A	T	G	G	A	T	G	C	A	T	A	G	G	T	A	T	A	T	A	A	G	T	A	G	G	T	A	G	G
D12S391		Gbb_57	ATAT[1]AAGT[1]AGGT[3]AGAT[12]AGAC[13]	A	A	G	A	A	T	C	A	A	C	A	G	G	A	T	C	A	A	T	G	G	A	T	G	C	A	T	A	G	G	T	A	T	A	T	A	A	G	T	A	G	G	T	A	G	G
D12S391		Gbb_58	ATAT[1]AAGT[1]AGGT[3]AGAT[12]AGAC[10]	A	A	G	A	A	T	C	A	A	C	A	G	G	A	T	C	A	A	T	G	G	A	T	G	C	A	T	A	G	G	T	A	T	A	T	A	A	G	T	A	G	G	T	A	G	G
D12S391		Gbb_58	ATAT[1]AGGT[6]AGAT[13]AGAC[6]	A	A	G	A	A	T	C	A	A	C	A	G	G	A	T	C	A	A	T	G	G	A	T	G	C	A	T	A	G	G	T	A	T	A	T	A	G	G	T	A	G	G	T	A	G	G
D12S391		Gbb_59	ATAT[1]AGGT[6]AGAT[13]AGAC[6]	A	A	G	A	A	T	C	A	A	C	A	G	G	A	T	C	A	A	T	G	G	A	T	G	C	A	T	A	G	G	T	A	T	A	T	A	G	G	T	A	G	G	T	A	G	G
D12S391		Gbb_59	ATAT[1]AAGT[1]AGGT[3]AGAT[12]AGAC[10]	A	A	G	A	A	T	C	A	A	C	A	G	G	A	T	C	A	A	T	G	G	A	T	G	C	A	T	A	G	G	T	A	T	A	T	A	A	G	T	A	G	G	T	A	G	G
D12S391		Gbb_60	ATAT[1]AAGT[1]AGGT[3]AGAT[12]AGAC[10]	A	A	G	A	A	T	C	A	A	C	A	G	G	A	T	C	A	A	T	G	G	A	T	G	C	A	T	A	G	G	T	A	T	A	T	A	A	G	T	A	G	G	T	A	G	G
D12S391		Gbb_60	ATAT[1]AGGT[4]AGAT[10]AGAC[8]	A	A	G	A	A	T	C	A	A	C	A	G	G	A	T	C	A	A	T	G	G	A	T	G	C	A	T	A	G	G	T	A	T	A	T	A	G	G	T	A	G	G	T	A	G	G
D12S391		Gbb_61	ATAT[1]AAGT[1]AGGT[3]AGAT[12]AGAC[10]	A	A	G	A	A	T	C	A	A	C	A	G	G	A	T	C	A	A	T	G	G	A	T	G	C	A	T	A	G	G	T	A	T	A	T	A	A	G	T	A	G	G	T	A	G	G
D12S391		Gbb_62	ATAT[1]AAGT[1]AGGT[3]AGAT[12]AGAC[13]	A	A	G	A	A	T	C	A	A	C	A	G	G	A	T	C	A	A	T	G	G	A	T	G	C	A	T	A	G	G	T	A	T	A	T	A	A	G	T	A	G	G	T	A	G	G
D13S317	TATC[6-20]T[0-1]ATC[0-1]TATC[0-14]	Ggg_8	TATC[16]	T	C	T	A	A	C	C	C	A	T	C	T	A	A	C	G	C	C	T	A	T	C	T	G	T	A	T	T	T	A	C	A	A	A	T	A	C	A	T	T	A	T	C	T	A	T
D13S317		Ggg_9	TATC[17]	T	C	T	A	A	C	C	C	A	T	C	T	A	A	C	G	C	C	T	A	T	C	T	G	T	A	T	T	T	A	C	A	A	A	T	A	C	A	T	T	A	T	C	T	A	T
D13S317		Ggg_9	TATC[9]ATC[1]TATC[14]	T	C	T	A	A	C	C	C	A	T	C	T	A	A	C	G	C	C	T	A	T	C	T	G	T	A	T	T	T	A	C	A	A	A	T	A	C	A	T	T	A	T	C	T	A	T
D13S317		Ggg_10	TATC[8]	T	C	T	A	A	C	C	C	A	T	C	T	A	A	C	G	C	C	T	A	T	C	T	G	T	A	T	T	T	A	C	A	A	A	T	A	C	A	T	T	A	T	C	T	A	T
D13S317		Ggg_10	TATC[18]	T	C	T	A	A	C	C	C	A	T	C	T	A	A	C	G	C	C	T	A	T	C	T	G	T	A	T	T	T	A	C	A	A	A	T	A	C	A	T	T	A	T	C	T	A	T
D13S317		Ggg_11	TATC[17]	T	C	T	A	A	C	C	C	A	T	C	T	A	A	C	G	C	C	T	A	T	C	T	G	T	A	T	T	T	A	C	A	A	A	T	A	C	A	T	T	A	T	C	T	A	T
D13S317		Ggg_11	TATC[9]ATC[1]TATC[14]	T	C	T	A	A	C	C	C	A	T	C	T	A	A	C	G	C	C	T	A	T	C	T	G	T	A	T	T	T	A	C	A	A	A	T	A	C	A	T	T	A	T	C	T	A	T
D13S317		Ggg_26	TATC[17]	T	C	T	A	A	C	C	C	A	T	C	T	A	A	C	G	C	C	T	A	T	C	T	G	T	A	T	T	T	A	C	A	A	A	T	A	C	A	T	T	A	T	C	T	A	T
D13S317		Ggg_28	TATC[18]	T	C	T	A	A	C	C	C	A	T	C	T	A	A	C	G	C	C	T	A	T	C	T	G	T	A	T	T	T	A	C	A	A	A	T	A	C	A	T	T	A	T	C	T	A	T
D13S317		Ggg_31	TATC[20]	T	C	T	A	A	C	C	C	A	T	C	T	A	A	C	G	C	C	T	A	T	C	T	G	T	A	T	T	T	A	C	A	A	A	T	A	C	A	T	T	A	T	C	T	A	T
D13S317		Ggg_33	TATC[18]	T	C	T	A	A	C	C	C	A	T	C	T	A	A	C	G	C	C	T	A	T	C	T	G	T	A	T	T	T	A	C	A	A	A	T	A	C	A	T	T	A	T	C	T	A	T
D13S317		Ggg_33	TATC[7]T[1]	T	C	T	A	A	C	C	C	A	T	C	T	A	A	C	G	C	C	T	A	T	C	T	G	T	A	T	T	T	A	C	A	A	A	T	A	C	A	T	T	A	T	C	T	A	T
D13S317		Ggg_34	TATC[18]	T	C	T	A	A	C	C	C	A	T	C	T	A	A	C	G	C	C	T	A	T	C	T	G	T	A	T	T	T	A	C	A	A	A	T	A	C	A	T	T	A	T	C	T	A	T
D13S317		Ggg_35	TATC[18]	T	C	T	A	A	C	C	C	A	T	C	T	A	A	C	G	C	C	T	A	T	C	T	G	T	A	T	T	T	A	C	A	A	A	T	A	C	A	T	T	A	T	C	T	A	T
D13S317		Ggg_36	TATC[7]T[1]	T	C	T	A	A	C	C	C	A	T	C	T	A	A	C	G	C	C	T	A	T	C	T	G	T	A	T	T	T	A	C	A	A	A	T	A	C	A	T	T	A	T	C	T	A	T
D13S317		Ggg_36	TATC[18]	T	C	T	A	A	C	C	C	A	T	C	T	A	A	C	G	C	C	T	A	T	C	T	G	T	A	T	T	T	A	C	A	A	A	T	A	C	A	T	T	A	T	C	T	A	T
D13S317		Ggg_37	TATC[19]	T	C	T	A	A	C	C	C	A	T	C	T	A	A	C	G	C	C	T	A	T	C	T	G	T	A	T	T	T	A	C	A	A	A	T	A	C	A	T	T	A	T	C	T	A	T
D13S317		Ggg_37	TATC[20]	T	C	T	A	A	C	C	C	A	T	C	T	A	A	C	G	C	C	T	A	T	C	T	G	T	A	T	T	T	A	C	A	A	A	T	A	C	A	T	T	A	T	C	T	A	T
D13S317		Ggg_38	TATC[17]	T	C	T	A	A	C	C	C	A	T	C	T	A	A	C	G	C	C	T	A	T	C	T	G	T	A	T	T	T	A	C	A	A	A	T	A	C	A	T	T	A	T	C	T	A	T
D13S317		Ggg_38	TATC[9]ATC[1]TATC[12]	T	C	T	A	A	C	C	C	A	T	C	T	A	A	C	G	C	C	T	A	T	C	T	G	T	A	T	T	T	A	C	A	A	A	T	A	C	A	T	T	A	T	C	T	A	T
D13S317		Ggg_39	TATC[18]	T	C	T	A	A	C	C	C	A	T	C	T	A	A	C	G	C	C	T	A	T	C	T	G	T	A	T	T	T	A	C	A	A	A	T	A	C	A	T	T	A	T	C	T	A	T
D13S317		Ggg_41	TATC[18]	T	C	T	A	A	C	C	C	A	T	C	T	A	A	C	G	C	C	T	A	T	C	T	G	T	A	T	T	T	A	C	A	A	A	T	A	C	A	T	T	A	T	C	T	A	T
D13S317		Ggg_41	TATC[9]ATC[1]TATC[14]	T	C	T	A	A	C	C	C	A	T	C	T	A	A	C	G	C	C	T	A	T	C	T	G	T	A	T	T	T	A	C	A	A	A	T	A	C	A	T	T	A	T	C	T	A	T
D13S317		Ggg_42	TATC[19]	T	C	T	A	A	C	C	C	A	T	C	T	A	A	C	G	C	C	T	A	T	C	T	G	T	A	T	T	T	A	C	A	A	A	T	A	C	A	T	T	A	T	C	T	A	T
D13S317		Ggg_42	TATC[10]ATC[1]TATC[12]	T	C	T	A	A	C	C	C	A	T	C	T	A	A	C	G	C	C	T	A	T	C	T	G	T	A	T	T	T	A	C	A	A	A	T	A	C	A	T	T	A	T	C	T	A	T
D13S317	TATC[15-19]	Gbg_43	TATC[15]	T	C	T	A	A	C	C	C	A	T	C	T	A	A	C	G	C	C	T	A	T	C	T	G	T	A	T	T	T	A	C	A	A	A	T	A	C	A	T	T	A	T	C	T	A	T
D13S317		Gbg_43	TATC[17]	T	C	T	A	A	C	C	C	A	T	C	T	A	A	C	G	C	C	T	A	T	C	T	G	T	A	T	T	T	A	C	A	A	A	T	A	C	A	T	T	A	T	C	T	A	T
D13S317		Gbg_44	TATC[15]	T	C	T	A	A	C	C	C	A	T	C	T	A	A	C	G	C	C	T	A	T	C	T	G	T	A	T	T	T	A	C	A	A	A	T	A	C	A	T	T	A	T	C	T	A	T
D13S317		Gbg_44	TATC[16]	T	C	T	A	A	C	C	C	A	T	C	T	A	A	C	G	C	C	T	A	T	C	T	G	T	A	T	T	T	A	C	A	A	A	T	A	C	A	T	T	A	T	C	T	A	T
D13S317		Gbg_45	TATC[16]	T	C	T	A	A	C	C	C	A	T	C	T	A	A	C	G	C	C	T	A	T	C	T	G	T	A	T	T	T	A	C	A	A	A	T	A	C	A	T	T	A	T	C	T	A	T
D13S317		Gbg_45	TATC[18]	T	C	T	A	A	C	C	C	A	T	C	T	A	A	C	G	C	C	T	A	T	C	T	G	T	A	T	T	T	A	C	A	A	A	T	A	C	A	T	T	A	T	C	T	A	T
D13S317		Gbg_46	TATC[15]	T	C	T	A	A	C	C	C	A	T	C	T	A	A	C	G	C	C	T	A	T	C	T	G	T	A	T	T	T	A	C	A	A	A	T	A	C	A	T	T	A	T	C	T	A	T
D13S317		Gbg_46	TATC[19]	T	C	T	A	A	C	C	C	A	T	C	T	A	A	C	G	C	C	T	A	T	C	T	G	T	A	T	T	T	A	C	A	A	A	T	A	C	A	T	T	A	T	C	T	A	T
D13S317		Gbg_47	TATC[15]	T	C	T	A	A	C	C	C	A	T	C	T	A	A	C	G	C	C	T	A	T	C	T	G	T	A	T	T	T	A	C	A	A	A	T	A	C	A	T	T	A	T	C	T	A	T
D13S317		Gbg_48	TATC[17]	T	C	T	A	A	C	C	C	A	T	C	T	A	A	C	G	C	C	T	A	T	C	T	G	T	A	T	T	T	A	C	A	A	A	T	A	C	A	T	T	A	T	C	T	A	T
D13S317		Gbg_48	TATC[15]	T	C	T	A	A	C	C	C	A	T	C	T	A	A	C	G	C	C	T	A	T	C	T	G	T	A	T	T	T	A	C	A	A	A	T	A	C	A	T	T	A	T	C	T	A	T
D13S317	TATC[15-20]	Gbb_49	TATC[17]	T	C	T	A	A	C	C	C	A	T	C	T	A	A	C	G	C	C	T	A	T	C	T	G	T	A	T	T	T	A	C	A	A	A	T	A	C	A	T	T	A	T	C	T	A	T
D13S317		Gbb_50	TATC[16]	T	C	T	A	A	C	C	C	A	T	C	T	A	A	C	G	C	C	T	A	T	C	T	G	T	A	T	T	T	A	C	A	A	A	T	A	C	A	T	T	A	T	C	T	A	T
D13S317		Gbb_51	TATC[16]	T	C	T	A	A	C	C	C	A	T	C	T	A	A	C	G	C	C	T	A	T	C	T	G	T	A	T	T	T	A	C	A	A	A	T	A	C	A	T	T	A	T	C	T	A	T
D13S317		Gbb_51	TATC[17]	T	C	T	A	A	C	C	C	A	T	C	T	A	A	C	G	C	C	T	A	T	C	T	G	T	A	T	T	T	A	C	A	A	A	T	A	C	A	T	T	A	T	C	T	A	T
D13S317		Gbb_53	TATC[16]	T	C	T	A	A	C	C	C	A	T	C	T	A	A	C	G	C	C	T	A	T	C	T	G	T	A	T	T	T	A	C	A	A	A	T	A	C	A	T	T	A	T	C	T	A	T
D13S317		Gbb_55	TATC[16]	T	C	T	A	A	C	C	C	A	T	C	T	A	A	C	G	C	C	T	A	T	C	T	G	T	A	T	T	T	A	C	A	A	A	T	A	C	A	T	T	A	T	C	T	A	T
D13S317		Gbb_56	TATC[17]	T	C	T	A	A	C	C	C	A	T	C	T	A	A	C	G	C	C	T	A	T	C	T	G	T	A	T	T	T	A	C	A	A	A	T	A	C	A	T	T	A	T	C	T	A	T
D13S317		Gbb_56	TATC[16]	T	C	T	A	A	C	C	C	A	T	C	T	A	A	C	G	C	C	T	A	T	C	T	G	T	A	T	T	T	A	C	A	A	A	T	A	C	A	T	T	A	T	C	T	A	T
D13S317		Gbb_57	TATC[18]	T	C	T	A	A	C	C	C	A	T	C	T	A	A	C	G	C	C	T	A	T	C	T	G	T	A	T	T	T	A	C	A	A	A	T	A	C	A	T	T	A	T	C	T	A	T
D13S317		Gbb_57	TATC[16]	T	C	T	A	A	C	C	C	A	T	C	T	A	A	C	G	C	C	T	A	T	C	T	G	T	A	T	T	T	A	C	A	A	A	T	A	C	A	T	T	A	T	C	T	A	T
D13S317		Gbb_58	TATC[20]	T	C	T	A	A	C	C	C	A	T	C	T	A	A	C	G	C	C	T	A	T	C	T	G	T	A	T	T	T	A	C	A	A	A	T	A	C	A	T	T	A	T	C	T	A	T
D13S317		Gbb_58	TATC[18]	T	C	T	A	A	C	C	C	A	T	C	T	A	A	C	G	C	C	T	A	T	C	T	G	T	A	T	T	T	A	C	A	A	A	T	A	C	A	T	T	A	T	C	T	A	T
D13S317		Gbb_59	TATC[18]	T	C	T	A	A	C	C	C	A	T	C	T	A	A	C	G	C	C	T	A	T	C	T	G	T	A	T	T	T	A	C	A	A	A	T	A	C	A	T	T	A	T	C	T	A	T
D13S317		Gbb_59	TATC[19]	T	C	T	A	A	C	C	C	A	T	C	T	A	A	C	G	C	C	T	A	T	C	T	G	T	A	T	T	T	A	C	A	A	A	T	A	C	A	T	T	A	T	C	T	A	T
D13S317		Gbb_60	TATC[16]	T	C	T	A	A	C	C	C	A	T	C	T	A	A	C	G	C	C	T	A	T	C	T	G	T	A	T	T	T	A	C	A	A	A	T	A	C	A	T	T	A	T	C	T	A	T
D13S317		Gbb_60	TATC[19]	T	C	T	A	A	C	C	C	A	T	C	T	A	A	C	G	C	C	T	A	T	C	T	G	T	A	T	T	T	A	C	A	A	A	T	A	C	A	T	T	A	T	C	T	A	T
D13S317		Gbb_61	TATC[19]	T	C	T	A	A	C	C	C	A	T	C	T	A	A	C	G	C	C	T	A	T	C	T	G	T	A	T	T	T	A	C	A	A	A	T	A	C	A	T	T	A	T	C	T	A	T
D13S317		Gbb_61	TATC[16]	T	C	T	A	A	C	C	C	A	T	C	T	A	A	C	G	C	C	T	A	T	C	T	G	T	A	T	T	T	A	C	A	A	A	T	A	C	A	T	T	A	T	C	T	A	T
D13S317		Gbb_62	TATC[16]	T	C	T	A	A	C	C	C	A	T	C	T	A	A	C	G	C	C	T	A	T	C	T	G	T	A	T	T	T	A	C	A	A	A	T	A	C	A	T	T	A	T	C	T	A	T
D13S317		Gbb_62	TATC[15]	T	C	T	A	A	C	C	C	A	T	C	T	A	A	C	G	C	C	T	A	T	C	T	G	T	A	T	T	T	A	C	A	A	A	T	A	C	A	T	T	A	T	C	T	A	T
D16S539	GATA[4-14]CATA[0-1]GATA[0-6]TAGA[0-1]	Ggg_9	GATA[14]TAGA[1]	T	T	C	T	C	T	T	C	C	C	T	A	G	A	T	C	A	G	T	A	C	A	G	A	C	A	G	A	C	A	G	A	C	A	G	G	T	G	G	A	T	A	G	A	T	A
D16S539		Ggg_10	GATA[12]TAGA[1]	T	T	C	T	C	T	T	C	C	C	T	A	G	A	T	C	A	G	T	A	C	A	G	A	C	A	G	A	C	A	G	A	C	A	G	G	T	G	G	A	T	A	G	A	T	A
D16S539		Ggg_10	GATA[4]CATA[1]GATA[6]TAGA[1]	T	T	C	T	C	T	T	C	C	C	T	A	G	A	T	C	A	G	T	A	C	A	G	A	C	A	G	A	C	A	G	A	C	A	G	G	T	G	G	A	T	A	G	A	T	A
D16S539		Ggg_26	GATA[4]CATA[1]GATA[6]TAGA[1]	T	T	C	T	C	T	T	C	C	C	T	A	G	A	T	C	A	G	T	A	C	A	G	A	C	A	G	A	C	A	G	A	C	A	G	G	T	G	G	A	T	A	G	A	T	A
D16S539		Ggg_28	GATA[11]TAGA[1]	T	T	C	T	C	T	T	C	C	C	T	A	G	A	T	C	A	G	T	A	C	A	G	A	C	A	G	A	C	A	G	A	C	A	G	G	T	G	G	A	T	A	G	A	T	A
D16S539		Ggg_31	GATA[4]CATA[1]GATA[6]TAGA[1]	T	T	C	T	C	T	T	C	C	C	T	A	G	A	T	C	A	G	T	A	C	A	G	A	C	A	G	A	C	A	G	A	C	A	G	G	T	G	G	A	T	A	G	A	T	A
D16S539		Ggg_31	GATA[12]TAGA[1]	T	T	C	T	C	T	T	C	C	C	T	A	G	A	T	C	A	G	T	A	C	A	G	A	C	A	G	A	C	A	G	A	C	A	G	G	T	G	G	A	T	A	G	A	T	A
D16S539		Ggg_33	GATA[11]TAGA[1]	T	T	C	T	C	T	T	C	C	C	T	A	G	A	T	C	A	G	T	A	C	A	G	A	C	A	G	A	C	A	G	A	C	A	G	G	T	G	G	A	T	A	G	A	T	A
D16S539		Ggg_37	GATA[14]TAGA[1]	T	T	C	T	C	T	T	C	C	C	T	A	G	A	T	C	A	G	T	A	C	A	G	A	C	A	G	A	C	A	G	A	C	A	G	G	T	G	G	A	T	A	G	A	T	A
D16S539		Ggg_38	GATA[11]TAGA[1]	T	T	C	T	C	T	T	C	C	C	T	A	G	A	T	C	A	G	T	A	C	A	G	A	C	A	G	A	C	A	G	A	C	A	G	G	T	G	G	A	T	A	G	A	T	A
D16S539		Ggg_41	GATA[12]TAGA[1]	T	T	C	T	C	T	T	C	C	C	T	A	G	A	T	C	A	G	T	A	C	A	G	A	C	A	G	A	C	A	G	A	C	A	G	G	T	G	G	A	T	A	G	A	T	A
D16S539		Ggg_41	GATA[13]TAGA[1]	T	T	C	T	C	T	T	C	C	C	T	A	G	A	T	C	A	G	T	A	C	A	G	A	C	A	G	A	C	A	G	A	C	A	G	G	T	G	G	A	T	A	G	A	T	A
D16S539		Ggg_42	GATA[12]TAGA[1]	T	T	C	T	C	T	T	C	C	C	T	A	G	A	T	C	A	G	T	A	C	A	G	A	C	A	G	A	C	A	G	A	C	A	G	G	T	G	G	A	T	A	G	A	T	A
D16S539	GATA[4-14]CATA[0-1]GATA[0-10]TAGA[1]	Gbg_43	GATA[14]TAGA[1]	T	T	C	T	C	T	T	C	C	C	T	A	G	A	T	C	A	G	T	A	C	A	G	A	C	A	G	A	C	A	G	G	T	G	G	A	T	A	G	A	T	A	G	A	T	A
D16S539		Gbg_43	GATA[12]TAGA[1]	T	T	C	T	C	T	T	C	C	C	T	A	G	A	T	C	A	G	T	A	C	A	G	A	C	A	G	A	C	A	G	G	T	G	G	A	T	A	G	A	T	A	G	A	T	A
D16S539		Gbg_45	GATA[4]CATA[1]GATA[10]TAGA[1]	T	T	C	T	C	T	T	C	C	C	T	A	G	A	T	C	A	G	T	A	C	A	G	A	C	A	G	A	C	T	G	A	C	A	G	G	T	G	G	A	T	A	G	A	T	A
D16S539		Gbg_46	GATA[4]CATA[1]GATA[10]TAGA[1]	T	T	C	T	C	T	T	C	C	C	T	A	G	A	T	C	A	G	T	A	C	A	G	A	C	A	G	A	C	T	G	A	C	A	G	G	T	G	G	A	T	A	G	A	T	A
D16S539		Gbg_46	GATA[13]TAGA[1]	T	T	C	T	C	T	T	C	C	C	T	A	G	A	T	C	A	G	T	A	C	A	G	A	C	A	G	A	C	A	G	G	T	G	G	A	T	A	G	A	T	A	G	A	T	A
D16S539		Gbg_47	GATA[13]TAGA[1]	T	T	C	T	C	T	T	C	C	C	T	A	G	A	T	C	A	G	T	A	C	A	G	A	C	A	G	A	C	A	G	G	T	G	G	A	T	A	G	A	T	A	G	A	T	A
D16S539	GATA[4-13]CATA[0-1]GATA[0-10]TAGA[1]	Gbb_53	GATA[13]TAGA[1]	T	T	C	T	C	T	T	C	C	C	T	A	G	A	T	C	A	G	T	A	C	A	G	A	C	A	G	A	C	A	G	G	T	G	G	A	T	A	G	A	T	A	G	A	T	A
D16S539		Gbb_56	GATA[4]CATA[1]GATA[10]TAGA[1]	T	T	C	T	C	T	T	C	C	C	T	A	G	A	T	C	A	G	T	A	C	A	G	A	C	A	G	A	C	T	G	A	C	A	G	G	T	G	G	A	T	A	G	A	T	A
D16S539		Gbb_59	GATA[4]CATA[1]GATA[9]TAGA[1]	T	T	C	T	C	T	T	C	C	C	T	A	G	A	T	C	A	G	T	A	C	A	G	A	C	A	G	A	C	T	G	A	C	A	G	G	T	G	G	A	T	A	G	A	T	A
D16S539		Gbb_59	GATA[13]TAGA[1]	T	T	C	T	C	T	T	C	C	C	T	A	G	A	T	C	A	G	T	A	C	A	G	A	C	A	G	A	C	A	G	G	T	G	G	A	T	A	G	A	T	A	G	A	T	A
D16S539		Gbb_61	GATA[4]CATA[1]GATA[10]TAGA[1]	T	T	C	T	C	T	T	C	C	C	T	A	G	A	T	C	A	G	T	A	C	A	G	A	C	A	G	A	C	T	G	A	C	A	G	G	T	G	G	A	T	A	G	A	T	A
D17S1301	AGAT[6-14]AAAT[0-1]AGAT[0-2]AGAA[0-1]AGAT[0-14]	Ggg_8	AGAT[7]AGAA[1]AGAT[10]	A	T	A	T	G	T	G	T	G	A	G	A	T	A	G	A	T	A	G	A	T	A	G	A	T	A	G	A	T	A	G	A	T	A	G	A	T	A	G	A	A	A	G	A	T	A
D17S1301		Ggg_8	AGAT[7]AAAT[1]AGAT[2]AGAA[1]AGAT[13]	A	T	A	T	G	T	G	T	G	A	G	A	T	A	G	A	T	A	G	A	T	A	G	A	T	A	G	A	T	A	G	A	T	A	G	A	T	A	A	A	T	A	G	A	T	A
D17S1301		Ggg_9	AGAT[12]	A	T	A	T	G	T	G	T	G	A	G	A	T	A	G	A	T	A	G	A	T	A	G	A	T	A	G	A	T	A	G	A	T	A	G	A	T	A	G	A	T	A	G	A	T	A
D17S1301		Ggg_9	AGAT[7]AAAT[1]AGAT[2]AGAA[1]AGAT[12]	A	T	A	T	G	T	G	T	G	A	G	A	T	A	G	A	T	A	G	A	T	A	G	A	T	A	G	A	T	A	G	A	T	A	G	A	T	A	A	A	T	A	G	A	T	A
D17S1301		Ggg_10	AGAT[12]	A	T	A	T	G	T	G	T	G	A	G	A	T	A	G	A	T	A	G	A	T	A	G	A	T	A	G	A	T	A	G	A	T	A	G	A	T	A	G	A	T	A	G	A	T	A
D17S1301		Ggg_10	AGAT[8]AAAT[1]AGAT[2]AGAA[1]AGAT[12]	A	T	A	T	G	T	G	T	G	A	G	A	T	A	G	A	T	A	G	A	T	A	G	A	T	A	G	A	T	A	G	A	T	A	G	A	T	A	G	A	T	A	A	A	T	A
D17S1301		Ggg_11	AGAT[12]	A	T	A	T	G	T	G	T	G	A	G	A	T	A	G	A	T	A	G	A	T	A	G	A	T	A	G	A	T	A	G	A	T	A	G	A	T	A	G	A	T	A	G	A	T	A
D17S1301		Ggg_11	AGAT[7]AGAA[1]AGAT[13]	A	T	A	T	G	T	G	T	G	A	G	A	T	A	G	A	T	A	G	A	T	A	G	A	T	A	G	A	T	A	G	A	T	A	G	A	T	A	G	A	A	A	G	A	T	A
D17S1301		Ggg_26	AGAT[12]	A	T	A	T	G	T	G	T	G	A	G	A	T	A	G	A	T	A	G	A	T	A	G	A	T	A	G	A	T	A	G	A	T	A	G	A	T	A	G	A	T	A	G	A	T	A
D17S1301		Ggg_26	AGAT[14]	A	T	A	T	G	T	G	T	G	A	G	A	T	A	G	A	T	A	G	A	T	A	G	A	T	A	G	A	T	A	G	A	T	A	G	A	T	A	G	A	T	A	G	A	T	A
D17S1301		Ggg_28	AGAT[13]	A	T	A	T	G	T	G	T	G	A	G	A	T	A	G	A	T	A	G	A	T	A	G	A	T	A	G	A	T	A	G	A	T	A	G	A	T	A	G	A	T	A	G	A	T	A
D17S1301		Ggg_28	AGAT[12]	A	T	A	T	G	T	G	T	G	A	G	A	T	A	G	A	T	A	G	A	T	A	G	A	T	A	G	A	T	A	G	A	T	A	G	A	T	A	G	A	T	A	G	A	T	A
D17S1301		Ggg_31	AGAT[13]	A	T	A	T	G	T	G	T	G	A	G	A	T	A	G	A	T	A	G	A	T	A	G	A	T	A	G	A	T	A	G	A	T	A	G	A	T	A	G	A	T	A	G	A	T	A
D17S1301		Ggg_31	AGAT[6]AAAT[1]AGAT[2]AGAA[1]AGAT[12]	A	T	A	T	G	T	G	T	G	A	G	A	T	A	G	A	T	A	G	A	T	A	G	A	T	A	G	A	T	A	G	A	T	A	A	A	T	A	G	A	T	A	G	A	T	A
D17S1301		Ggg_33	AGAT[12]	A	T	A	T	G	T	G	T	G	A	G	A	T	A	G	A	T	A	G	A	T	A	G	A	T	A	G	A	T	A	G	A	T	A	G	A	T	A	G	A	T	A	G	A	T	A
D17S1301		Ggg_33	AGAT[6]AAAT[1]AGAT[2]AGAA[1]AGAT[13]	A	T	A	T	G	T	G	T	G	A	G	A	T	A	G	A	T	A	G	A	T	A	G	A	T	A	G	A	T	A	G	A	T	A	A	A	T	A	G	A	T	A	G	A	T	A
D17S1301		Ggg_34	AGAT[7]AAAT[1]AGAT[2]AGAA[1]AGAT[12]	A	T	A	T	G	T	G	T	G	A	G	A	T	A	G	A	T	A	G	A	T	A	G	A	T	A	G	A	T	A	G	A	T	A	G	A	T	A	A	A	T	A	G	A	T	A
D17S1301		Ggg_34	AGAT[11]AAAT[1]AGAT[2]AGAA[1]AGAT[14]	A	T	A	T	G	T	G	T	G	A	G	A	T	A	G	A	T	A	G	A	T	A	G	A	T	A	G	A	T	A	G	A	T	A	G	A	T	A	G	A	T	A	G	A	T	A
D17S1301		Ggg_35	AGAT[12]	A	T	A	T	G	T	G	T	G	A	G	A	T	A	G	A	T	A	G	A	T	A	G	A	T	A	G	A	T	A	G	A	T	A	G	A	T	A	G	A	T	A	G	A	T	A
D17S1301		Ggg_35	AGAT[14]	A	T	A	T	G	T	G	T	G	A	G	A	T	A	G	A	T	A	G	A	T	A	G	A	T	A	G	A	T	A	G	A	T	A	G	A	T	A	G	A	T	A	G	A	T	A
D17S1301		Ggg_36	AGAT[12]	A	T	A	T	G	T	G	T	G	A	G	A	T	A	G	A	T	A	G	A	T	A	G	A	T	A	G	A	T	A	G	A	T	A	G	A	T	A	G	A	T	A	G	A	T	A
D17S1301		Ggg_36	AGAT[6]AAAT[1]AGAT[2]AGAA[1]AGAT[11]	A	T	A	T	G	T	G	T	G	A	G	A	T	A	G	A	T	A	G	A	T	A	G	A	T	A	G	A	T	A	G	A	T	A	A	A	T	A	G	A	T	A	G	A	T	A
D17S1301		Ggg_37	AGAT[12]	A	T	A	T	G	T	G	T	G	A	G	A	T	A	G	A	T	A	G	A	T	A	G	A	T	A	G	A	T	A	G	A	T	A	G	A	T	A	G	A	T	A	G	A	T	A
D17S1301		Ggg_37	AGAT[13]	A	T	A	T	G	T	G	T	G	A	G	A	T	A	G	A	T	A	G	A	T	A	G	A	T	A	G	A	T	A	G	A	T	A	G	A	T	A	G	A	T	A	G	A	T	A
D17S1301		Ggg_38	AGAT[6]AAAT[1]AGAT[2]AGAA[1]AGAT[10]	A	T	A	T	G	T	G	T	G	A	G	A	T	A	G	A	T	A	G	A	T	A	G	A	T	A	G	A	T	A	G	A	T	A	A	A	T	A	G	A	T	A	G	A	T	A
D17S1301		Ggg_38	AGAT[7]AAAT[1]AGAT[2]AGAA[1]AGAT[11]	A	T	A	T	G	T	G	T	G	A	G	A	T	A	G	A	T	A	G	A	T	A	G	A	T	A	G	A	T	A	G	A	T	A	G	A	T	A	A	A	T	A	G	A	T	A
D17S1301		Ggg_39	AGAT[7]AAAT[1]AGAT[2]AGAA[1]AGAT[12]	A	T	A	T	G	T	G	T	G	A	G	A	T	A	G	A	T	A	G	A	T	A	G	A	T	A	G	A	T	A	G	A	T	A	G	A	T	A	A	A	T	A	G	A	T	A
D17S1301		Ggg_39	AGAT[11]AAAT[1]AGAT[2]AGAA[1]AGAT[14]	A	T	A	T	G	T	G	T	G	A	G	A	T	A	G	A	T	A	G	A	T	A	G	A	T	A	G	A	T	A	G	A	T	A	G	A	T	A	G	A	T	A	G	A	T	A
D17S1301		Ggg_41	AGAT[6]AAAT[1]AGAT[2]AGAA[1]AGAT[12]	A	T	A	T	G	T	G	T	G	A	G	A	T	A	G	A	T	A	G	A	T	A	G	A	T	A	G	A	T	A	G	A	T	A	A	A	T	A	G	A	T	A	G	A	T	A
D17S1301		Ggg_41	AGAT[11]AAAT[1]AGAT[2]AGAA[1]AGAT[14]	A	T	A	T	G	T	G	T	G	A	G	A	T	A	G	A	T	A	G	A	T	A	G	A	T	A	G	A	T	A	G	A	T	A	G	A	T	A	G	A	T	A	G	A	T	A
D17S1301		Ggg_42	AGAT[13]	A	T	A	T	G	T	G	T	G	A	G	A	T	A	G	A	T	A	G	A	T	A	G	A	T	A	G	A	T	A	G	A	T	A	G	A	T	A	G	A	T	A	G	A	T	A
D17S1301		Ggg_42	AGAT[6]AAAT[1]AGAT[2]AGAA[1]AGAT[12]	A	T	A	T	G	T	G	T	G	A	G	A	T	A	G	A	T	A	G	A	T	A	G	A	T	A	G	A	T	A	G	A	T	A	A	A	T	A	G	A	T	A	G	A	T	A
D17S1301	AGAT[12-13]	Gbg_43	AGAT[12]	A	T	A	T	G	T	G	T	G	A	G	A	T	A	G	A	T	A	G	A	T	A	G	A	T	A	G	A	T	A	G	A	T	A	G	A	T	A	G	A	T	A	G	A	T	A
D17S1301		Gbg_44	AGAT[12]	A	T	A	T	G	T	G	T	G	A	G	A	T	A	G	A	T	A	G	A	T	A	G	A	T	A	G	A	T	A	G	A	T	A	G	A	T	A	G	A	T	A	G	A	T	A
D17S1301		Gbg_45	AGAT[12]	A	T	A	T	G	T	G	T	G	A	G	A	T	A	G	A	T	A	G	A	T	A	G	A	T	A	G	A	T	A	G	A	T	A	G	A	T	A	G	A	T	A	G	A	T	A
D17S1301		Gbg_46	AGAT[12]	A	T	A	T	G	T	G	T	G	A	G	A	T	A	G	A	T	A	G	A	T	A	G	A	T	A	G	A	T	A	G	A	T	A	G	A	T	A	G	A	T	A	G	A	T	A
D17S1301		Gbg_47	AGAT[13]	A	T	A	T	G	T	G	T	G	A	G	A	T	A	G	A	T	A	G	A	T	A	G	A	T	A	G	A	T	A	G	A	T	A	G	A	T	A	G	A	T	A	G	A	T	A
D17S1301		Gbg_48	AGAT[13]	A	T	A	T	G	T	G	T	G	A	G	A	T	A	G	A	T	A	G	A	T	A	G	A	T	A	G	A	T	A	G	A	T	A	G	A	T	A	G	A	T	A	G	A	T	A
D17S1301		Gbg_48	AGAT[12]	A	T	A	T	G	T	G	T	G	A	G	A	T	A	G	A	T	A	G	A	T	A	G	A	T	A	G	A	T	A	G	A	T	A	G	A	T	A	G	A	T	A	G	A	T	A
D17S1301	AGAT[6-13]	Gbb_49	AGAT[6]AGAA[2]AGAT[8]A[1]AGAT[6]	A	T	A	T	G	T	G	T	G	A	G	A	T	A	G	A	T	A	G	A	T	A	G	A	T	A	G	A	T	A	G	A	T	A	G	A	A	A	G	A	A	A	G	A	T	A
D17S1301		Gbb_50	AGAT[13]	A	T	A	T	G	T	G	T	G	A	G	A	T	A	G	A	T	A	G	A	T	A	G	A	T	A	G	A	T	A	G	A	T	A	G	A	T	A	G	A	T	A	G	A	T	A
D17S1301		Gbb_51	AGAT[6]AGAA[2]AGAT[8]A[1]AGAT[6]	A	T	A	T	G	T	G	T	G	A	G	A	T	A	G	A	T	A	G	A	T	A	G	A	T	A	G	A	T	A	G	A	T	A	G	A	A	A	G	A	A	A	G	A	T	A
D17S1301		Gbb_51	AGAT[13]	A	T	A	T	G	T	G	T	G	A	G	A	T	A	G	A	T	A	G	A	T	A	G	A	T	A	G	A	T	A	G	A	T	A	G	A	T	A	G	A	T	A	G	A	T	A
D17S1301		Gbb_53	AGAT[13]	A	T	A	T	G	T	G	T	G	A	G	A	T	A	G	A	T	A	G	A	T	A	G	A	T	A	G	A	T	A	G	A	T	A	G	A	T	A	G	A	T	A	G	A	T	A
D17S1301		Gbb_55	AGAT[13]	A	T	A	T	G	T	G	T	G	A	G	A	T	A	G	A	T	A	G	A	T	A	G	A	T	A	G	A	T	A	G	A	T	A	G	A	T	A	G	A	T	A	G	A	T	A
D17S1301		Gbb_56	AGAT[13]	A	T	A	T	G	T	G	T	G	A	G	A	T	A	G	A	T	A	G	A	T	A	G	A	T	A	G	A	T	A	G	A	T	A	G	A	T	A	G	A	T	A	G	A	T	A
D17S1301		Gbb_57	AGAT[13]	A	T	A	T	G	T	G	T	G	A	G	A	T	A	G	A	T	A	G	A	T	A	G	A	T	A	G	A	T	A	G	A	T	A	G	A	T	A	G	A	T	A	G	A	T	A
D17S1301		Gbb_58	AGAT[13]	A	T	A	T	G	T	G	T	G	A	G	A	T	A	G	A	T	A	G	A	T	A	G	A	T	A	G	A	T	A	G	A	T	A	G	A	T	A	G	A	T	A	G	A	T	A
D17S1301		Gbb_59	AGAT[13]	A	T	A	T	G	T	G	T	G	A	G	A	T	A	G	A	T	A	G	A	T	A	G	A	T	A	G	A	T	A	G	A	T	A	G	A	T	A	G	A	T	A	G	A	T	A
D17S1301		Gbb_60	AGAT[13]	A	T	A	T	G	T	G	T	G	A	G	A	T	A	G	A	T	A	G	A	T	A	G	A	T	A	G	A	T	A	G	A	T	A	G	A	T	A	G	A	T	A	G	A	T	A
D17S1301		Gbb_61	AGAT[13]	A	T	A	T	G	T	G	T	G	A	G	A	T	A	G	A	T	A	G	A	T	A	G	A	T	A	G	A	T	A	G	A	T	A	G	A	T	A	G	A	T	A	G	A	T	A
D17S1301		Gbb_62	AGAT[13]	A	T	A	T	G	T	G	T	G	A	G	A	T	A	G	A	T	A	G	A	T	A	G	A	T	A	G	A	T	A	G	A	T	A	G	A	T	A	G	A	T	A	G	A	T	A
D18S51	AGAA[4-5]AGAG[2]AGGA[1]AAGA[2]	Ggg_8	AGAA[4]AGAG[2]AGGA[1]AAGA[2]	G	T	C	T	C	A	G	A	A	A	G	A	A	A	G	A	A	A	G	A	A	A	G	A	G	A	G	A	G	A	G	G	A	A	A	G	A	A	A	G	A	G	A	A	A	A
D18S51		Ggg_9	AGAA[4]AGAG[2]AGGA[1]AAGA[2]	G	T	C	T	C	A	G	A	A	A	G	A	A	A	G	A	A	A	G	A	A	A	G	A	G	A	G	A	G	A	G	G	A	A	A	G	A	A	A	G	A	G	A	A	A	A
D18S51		Ggg_10	AGAA[4]AGAG[2]AGGA[1]AAGA[2]	G	T	C	T	C	A	G	A	A	A	G	A	A	A	G	A	A	A	G	A	A	A	G	A	G	A	G	A	G	A	G	G	A	A	A	G	A	A	A	G	A	G	A	A	A	A
D18S51		Ggg_11	AGAA[4]AGAG[2]AGGA[1]AAGA[2]	G	T	C	T	C	A	G	A	A	A	G	A	A	A	G	A	A	A	G	A	A	A	G	A	G	A	G	A	G	A	G	G	A	A	A	G	A	A	A	G	A	G	A	A	A	A
D18S51		Ggg_26	AGAA[4]AGAG[2]AGGA[1]AAGA[2]	G	T	C	T	C	A	G	A	A	A	G	A	A	A	G	A	A	A	G	A	A	A	G	A	G	A	G	A	G	A	G	G	A	A	A	G	A	A	A	G	A	G	A	A	A	A
D18S51		Ggg_26	AGAA[5]AGAG[2]AGGA[1]AAGA[2]	G	T	C	T	C	A	G	A	A	A	G	A	A	A	G	A	A	A	G	A	A	A	G	A	A	A	G	A	G	A	G	A	G	A	G	G	A	A	A	G	A	A	A	G	A	G
D18S51		Ggg_28	AGAA[4]AGAG[2]AGGA[1]AAGA[2]	G	T	C	T	C	A	G	A	A	A	G	A	A	A	G	A	A	A	G	A	A	A	G	A	G	A	G	A	G	A	G	G	A	A	A	G	A	A	A	G	A	G	A	A	A	A
D18S51		Ggg_31	AGAA[5]AGAG[2]AGGA[1]AAGA[2]	G	T	C	T	C	A	G	A	A	A	G	A	A	A	G	A	A	A	G	A	A	A	G	A	A	A	G	A	G	A	G	A	G	A	G	G	A	A	A	G	A	A	A	G	A	G
D18S51		Ggg_33	AGAA[4]AGAG[2]AGGA[1]AAGA[2]	G	T	C	T	C	A	G	A	A	A	G	A	A	A	G	A	A	A	G	A	A	A	G	A	G	A	G	A	G	A	G	G	A	A	A	G	A	A	A	G	A	G	A	A	A	A
D18S51		Ggg_33	AGAA[5]AGAG[2]AGGA[1]AAGA[2]	G	T	C	T	C	A	G	A	A	A	G	A	A	A	G	A	A	A	G	A	A	A	G	A	A	A	G	A	G	A	G	A	G	A	G	G	A	A	A	G	A	A	A	G	A	G
D18S51		Ggg_34	AGAA[4]AGAG[2]AGGA[1]AAGA[2]	G	T	C	T	C	A	G	A	A	A	G	A	A	A	G	A	A	A	G	A	A	A	G	A	G	A	G	A	G	A	G	G	A	A	A	G	A	A	A	G	A	G	A	A	A	A
D18S51		Ggg_34	AGAA[5]AGAG[2]AGGA[1]AAGA[2]	G	T	C	T	C	A	G	A	A	A	G	A	A	A	G	A	A	A	G	A	A	A	G	A	A	A	G	A	G	A	G	A	G	A	G	G	A	A	A	G	A	A	A	G	A	G
D18S51		Ggg_35	AGAA[4]AGAG[2]AGGA[1]AAGA[2]	G	T	C	T	C	A	G	A	A	A	G	A	A	A	G	A	A	A	G	A	A	A	G	A	G	A	G	A	G	A	G	G	A	A	A	G	A	A	A	G	A	G	A	A	A	A
D18S51		Ggg_36	AGAA[4]AGAG[2]AGGA[1]AAGA[2]	G	T	C	T	C	A	G	A	A	A	G	A	A	A	G	A	A	A	G	A	A	A	G	A	G	A	G	A	G	A	G	G	A	A	A	G	A	A	A	G	A	G	A	A	A	A
D18S51		Ggg_36	AGAA[5]AGAG[2]AGGA[1]AAGA[2]	G	T	C	T	C	A	G	A	A	A	G	A	A	A	G	A	A	A	G	A	A	A	G	A	A	A	G	A	G	A	G	A	G	A	G	G	A	A	A	G	A	A	A	G	A	G
D18S51		Ggg_37	AGAA[5]AGAG[2]AGGA[1]AAGA[2]	G	T	C	T	C	A	G	A	A	A	G	A	A	A	G	A	A	A	G	A	A	A	G	A	A	A	G	A	G	A	G	A	G	A	G	G	A	A	A	G	A	A	A	G	A	G
D18S51		Ggg_37	AGAA[4]AGAG[2]AGGA[1]AAGA[2]	G	T	C	T	C	A	G	A	A	A	G	A	A	A	G	A	A	A	G	A	A	A	G	A	G	A	G	A	G	A	G	G	A	A	A	G	A	A	A	G	A	G	A	A	A	A
D18S51		Ggg_38	AGAA[4]AGAG[2]AGGA[1]AAGA[2]	G	T	C	T	C	A	G	A	A	A	G	A	A	A	G	A	A	A	G	A	A	A	G	A	G	A	G	A	G	A	G	G	A	A	A	G	A	A	A	G	A	G	A	A	A	A
D18S51		Ggg_39	AGAA[4]AGAG[2]AGGA[1]AAGA[2]	G	T	C	T	C	A	G	A	A	A	G	A	A	A	G	A	A	A	G	A	A	A	G	A	G	A	G	A	G	A	G	G	A	A	A	G	A	A	A	G	A	G	A	A	A	A
D18S51		Ggg_39	AGAA[5]AGAG[2]AGGA[1]AAGA[2]	G	T	C	T	C	A	G	A	A	A	G	A	A	A	G	A	A	A	G	A	A	A	G	A	A	A	G	A	G	A	G	A	G	A	G	G	A	A	A	G	A	A	A	G	A	G
D18S51		Ggg_41	AGAA[4]AGAG[2]AGGA[1]AAGA[2]	G	T	C	T	C	A	G	A	A	A	G	A	A	A	G	A	A	A	G	A	A	A	G	A	G	A	G	A	G	A	G	G	A	A	A	G	A	A	A	G	A	G	A	A	A	A
D18S51		Ggg_41	AGAA[5]AGAG[2]AGGA[1]AAGA[2]	G	T	C	T	C	A	G	A	A	A	G	A	A	A	G	A	A	A	G	A	A	A	G	A	A	A	G	A	G	A	G	A	G	A	G	G	A	A	A	G	A	A	A	G	A	G
D18S51		Ggg_42	AGAA[5]AGAG[2]AGGA[1]AAGA[2]	G	T	C	T	C	A	G	A	A	A	G	A	A	A	G	A	A	A	G	A	A	A	G	A	A	A	G	A	G	A	G	A	G	A	G	G	A	A	A	G	A	A	A	G	A	G
D18S51		Ggg_42	AGAA[4]AGAG[2]AGGA[1]AAGA[2]	G	T	C	T	C	A	G	A	A	A	G	A	A	A	G	A	A	A	G	A	A	A	G	A	G	A	G	A	G	A	G	G	A	A	A	G	A	A	A	G	A	G	A	A	A	A
D18S51	AGAA[5]AGAG[2]AGGA[1]AAGA[2]	Gbg_43	AGAA[5]AGAG[2]AGGA[1]AAGA[2]	G	T	C	T	C	A	G	A	A	A	G	A	A	A	G	A	A	A	G	A	A	A	G	A	A	A	G	A	G	A	G	A	G	A	G	G	A	A	A	G	A	A	A	G	A	G
D18S51		Gbg_44	AGAA[5]AGAG[2]AGGA[1]AAGA[2]	G	T	C	T	C	A	G	A	A	A	G	A	A	A	G	A	A	A	G	A	A	A	G	A	A	A	G	A	G	A	G	A	G	A	G	G	A	A	A	G	A	A	A	G	A	G
D18S51		Gbg_45	AGAA[5]AGAG[2]AGGA[1]AAGA[2]	G	T	C	T	C	A	G	A	A	A	G	A	A	A	G	A	A	A	G	A	A	A	G	A	A	A	G	A	G	A	G	A	G	A	G	G	A	A	A	G	A	A	A	G	A	G
D18S51		Gbg_46	AGAA[5]AGAG[2]AGGA[1]AAGA[2]	G	T	C	T	C	A	G	A	A	A	G	A	A	A	G	A	A	A	G	A	A	A	G	A	A	A	G	A	G	A	G	A	G	A	G	G	A	A	A	G	A	A	A	G	A	G
D18S51		Gbg_47	AGAA[5]AGAG[2]AGGA[1]AAGA[2]	G	T	C	T	C	A	G	A	A	A	G	A	A	A	G	A	A	A	G	A	A	A	G	A	A	A	G	A	G	A	G	A	G	A	G	G	A	A	A	G	A	A	A	G	A	G
D18S51		Gbg_48	AGAA[5]AGAG[2]AGGA[1]AAGA[2]	G	T	C	T	C	A	G	A	A	A	G	A	A	A	G	A	A	A	G	A	A	A	G	A	A	A	G	A	G	A	G	A	G	A	G	G	A	A	A	G	A	A	A	G	A	G
D18S51	AGAA[4-5]AGAG[1-2]AGGA[1]AAGA[2]	Gbb_49	AGAA[5]AGAG[2]AGGA[1]AAGA[2]	G	T	C	T	C	A	G	A	A	A	G	A	A	A	G	A	A	A	G	A	A	A	G	A	A	A	G	A	G	A	G	A	G	A	G	G	A	A	A	G	A	A	A	G	A	G
D18S51		Gbb_49	AGAA[4]AGAG[2]AGGA[1]AAGA[2]	G	T	C	T	C	A	G	A	A	A	G	A	A	A	G	A	A	A	G	A	A	A	G	A	G	A	G	A	G	A	G	G	A	A	A	G	A	A	A	G	A	G	A	A	A	A
D18S51		Gbb_50	AGAA[5]AGAG[1]AGGA[1]AAGA[2]	G	T	C	T	C	A	G	A	A	A	G	A	A	A	G	A	A	A	G	A	A	A	G	A	A	A	G	A	G	A	G	G	A	A	A	G	A	A	A	G	A	G	A	A	A	A
D18S51		Gbb_50	AGAA[4]AGAG[2]AGGA[1]AAGA[2]	G	T	C	T	C	A	G	A	A	A	G	A	A	A	G	A	A	A	G	A	A	A	G	A	G	A	G	A	G	A	G	G	A	A	A	G	A	A	A	G	A	G	A	A	A	A
D18S51		Gbb_51	AGAA[4]AGAG[2]AGGA[1]AAGA[2]	G	T	C	T	C	A	G	A	A	A	G	A	A	A	G	A	A	A	G	A	A	A	G	A	G	A	G	A	G	A	G	G	A	A	A	G	A	A	A	G	A	G	A	A	A	A
D18S51		Gbb_51	AGAA[5]AGAG[1]AGGA[1]AAGA[2]	G	T	C	T	C	A	G	A	A	A	G	A	A	A	G	A	A	A	G	A	A	A	G	A	A	A	G	A	G	A	G	G	A	A	A	G	A	A	A	G	A	G	A	A	A	A
D18S51		Gbb_53	AGAA[5]AGAG[1]AGGA[1]AAGA[2]	G	T	C	T	C	A	G	A	A	A	G	A	A	A	G	A	A	A	G	A	A	A	G	A	A	A	G	A	G	A	G	G	A	A	A	G	A	A	A	G	A	G	A	A	A	A
D18S51		Gbb_55	AGAA[4]AGAG[2]AGGA[1]AAGA[2]	G	T	C	T	C	A	G	A	A	A	G	A	A	A	G	A	A	A	G	A	A	A	G	A	G	A	G	A	G	A	G	G	A	A	A	G	A	A	A	G	A	G	A	A	A	A
D18S51		Gbb_56	AGAA[4]AGAG[2]AGGA[1]AAGA[2]	G	T	C	T	C	A	G	A	A	A	G	A	A	A	G	A	A	A	G	A	A	A	G	A	G	A	G	A	G	A	G	G	A	A	A	G	A	A	A	G	A	G	A	A	A	A
D18S51		Gbb_57	AGAA[4]AGAG[2]AGGA[1]AAGA[2]	G	T	C	T	C	A	G	A	A	A	G	A	A	A	G	A	A	A	G	A	A	A	G	A	G	A	G	A	G	A	G	G	A	A	A	G	A	A	A	G	A	G	A	A	A	A
D18S51		Gbb_58	AGAA[4]AGAG[2]AGGA[1]AAGA[2]	G	T	C	T	C	A	G	A	A	A	G	A	A	A	G	A	A	A	G	A	A	A	G	A	G	A	G	A	G	A	G	G	A	A	A	G	A	A	A	G	A	G	A	A	A	A
D18S51		Gbb_58	AGAA[5]AGAG[1]AGGA[1]AAGA[2]	G	T	C	T	C	A	G	A	A	A	G	A	A	A	G	A	A	A	G	A	A	A	G	A	A	A	G	A	G	A	G	G	A	A	A	G	A	A	A	G	A	G	A	A	A	A
D18S51		Gbb_59	AGAA[5]AGAG[1]AGGA[1]AAGA[2]	G	T	C	T	C	A	G	A	A	A	G	A	A	A	G	A	A	A	G	A	A	A	G	A	A	A	G	A	G	A	G	G	A	A	A	G	A	A	A	G	A	G	A	A	A	A
D18S51		Gbb_59	AGAA[4]AGAG[2]AGGA[1]AAGA[2]	G	T	C	T	C	A	G	A	A	A	G	A	A	A	G	A	A	A	G	A	A	A	G	A	G	A	G	A	G	A	G	G	A	A	A	G	A	A	A	G	A	G	A	A	A	A
D18S51		Gbb_60	AGAA[4]AGAG[2]AGGA[1]AAGA[2]	G	T	C	T	C	A	G	A	A	A	G	A	A	A	G	A	A	A	G	A	A	A	G	A	G	A	G	A	G	A	G	G	A	A	A	G	A	A	A	G	A	G	A	A	A	A
D18S51		Gbb_61	AGAA[4]AGAG[2]AGGA[1]AAGA[2]	G	T	C	T	C	A	G	A	A	A	G	A	A	A	G	A	A	A	G	A	A	A	G	A	G	A	G	A	G	A	G	G	A	A	A	G	A	A	A	G	A	G	A	A	A	A
D18S51		Gbb_62	AGAA[4]AGAG[2]AGGA[1]AAGA[2]	G	T	C	T	C	A	G	A	A	A	G	A	A	A	G	A	A	A	G	A	A	A	G	A	G	A	G	A	G	A	G	G	A	A	A	G	A	A	A	G	A	G	A	A	A	A
D18S51		Gbb_62	AGAA[5]AGAG[1]AGGA[1]AAGA[2]	G	T	C	T	C	A	G	A	A	A	G	A	A	A	G	A	A	A	G	A	A	A	G	A	A	A	G	A	G	A	G	G	A	A	A	G	A	A	A	G	A	G	A	A	A	A
D19S433	CCTT[4-6]	Ggg_8	CCTT[5]	A	A	T	A	A	A	A	A	T	G	T	T	C	T	C	T	C	T	T	T	C	T	T	C	C	T	C	T	C	T	C	C	T	T	C	C	T	T	C	C	T	T	C	C	T	T
D19S433		Ggg_9	CCTT[5]	A	A	T	A	A	A	A	A	T	G	T	T	C	T	C	T	C	T	T	T	C	T	T	C	C	T	C	T	C	T	C	C	T	T	C	C	T	T	C	C	T	T	C	C	T	T
D19S433		Ggg_9	CCTT[6]	A	A	T	A	A	A	A	A	T	G	T	T	C	T	C	T	C	T	T	T	C	T	T	C	C	T	C	T	C	T	C	C	T	T	C	C	T	T	C	C	T	T	C	C	T	T
D19S433		Ggg_10	CCTT[5]	A	A	T	A	A	A	A	A	T	G	T	T	C	T	C	T	C	T	T	T	C	T	T	C	C	T	C	T	C	T	C	C	T	T	C	C	T	T	C	C	T	T	C	C	T	T
D19S433		Ggg_11	CCTT[5]	A	A	T	A	A	A	A	A	T	G	T	T	C	T	C	T	C	T	T	T	C	T	T	C	C	T	C	T	C	T	C	C	T	T	C	C	T	T	C	C	T	T	C	C	T	T
D19S433		Ggg_11	CCTT[6]	A	A	T	A	A	A	A	A	T	G	T	T	C	T	C	T	C	T	T	T	C	T	T	C	C	T	C	T	C	T	C	C	T	T	C	C	T	T	C	C	T	T	C	C	T	T
D19S433		Ggg_26	CCTT[5]	A	A	T	A	A	A	A	A	T	G	T	T	C	T	C	T	C	T	T	T	C	T	T	C	C	T	C	T	C	T	C	C	T	T	C	C	T	T	C	C	T	T	C	C	T	T
D19S433		Ggg_26	CCTT[4]	A	A	T	A	A	A	A	A	T	G	T	T	C	T	C	T	C	T	T	T	C	T	T	C	C	T	C	T	C	T	C	C	T	T	C	C	T	T	C	C	T	T	C	C	T	T
D19S433		Ggg_28	CCTT[5]	A	A	T	A	A	A	A	A	T	G	T	T	C	T	C	T	C	T	T	T	C	T	T	C	C	T	C	T	C	T	C	C	T	T	C	C	T	T	C	C	T	T	C	C	T	T
D19S433		Ggg_31	CCTT[5]	A	A	T	A	A	A	A	A	T	G	T	T	C	T	C	T	C	T	T	T	C	T	T	C	C	T	C	T	C	T	C	C	T	T	C	C	T	T	C	C	T	T	C	C	T	T
D19S433		Ggg_33	CCTT[5]	A	A	T	A	A	A	A	A	T	G	T	T	C	T	C	T	C	T	T	T	C	T	T	C	C	T	C	T	C	T	C	C	T	T	C	C	T	T	C	C	T	T	C	C	T	T
D19S433		Ggg_34	CCTT[4]	A	A	T	A	A	A	A	A	T	G	T	T	C	T	C	T	C	T	T	T	C	T	T	C	C	T	C	T	C	T	C	C	T	T	C	C	T	T	C	C	T	T	C	C	T	T
D19S433		Ggg_34	CCTT[5]	A	A	T	A	A	A	A	A	T	G	T	T	C	T	C	T	C	T	T	T	C	T	T	C	C	T	C	T	C	T	C	C	T	T	C	C	T	T	C	C	T	T	C	C	T	T
D19S433		Ggg_35	CCTT[5]	A	A	T	A	A	A	A	A	T	G	T	T	C	T	C	T	C	T	T	T	C	T	T	C	C	T	C	T	C	T	C	C	T	T	C	C	T	T	C	C	T	T	C	C	T	T
D19S433		Ggg_36	CCTT[6]	A	A	T	A	A	A	A	A	T	G	T	T	C	T	C	T	C	T	T	T	C	T	T	C	C	T	C	T	C	T	C	C	T	T	C	C	T	T	C	C	T	T	C	C	T	T
D19S433		Ggg_36	CCTT[5]	A	A	T	A	A	A	A	A	T	G	T	T	C	T	C	T	C	T	T	T	C	T	T	C	C	T	C	T	C	T	C	C	T	T	C	C	T	T	C	C	T	T	C	C	T	T
D19S433		Ggg_37	CCTT[5]	A	A	T	A	A	A	A	A	T	G	T	T	C	T	C	T	C	T	T	T	C	T	T	C	C	T	C	T	C	T	C	C	T	T	C	C	T	T	C	C	T	T	C	C	T	T
D19S433		Ggg_37	CCTT[4]	A	A	T	A	A	A	A	A	T	G	T	T	C	T	C	T	C	T	T	T	C	T	T	C	C	T	C	T	C	T	C	C	T	T	C	C	T	T	C	C	T	T	C	C	T	T
D19S433		Ggg_38	CCTT[5]	A	A	T	A	A	A	A	A	T	G	T	T	C	T	C	T	C	T	T	T	C	T	T	C	C	T	C	T	C	T	C	C	T	T	C	C	T	T	C	C	T	T	C	C	T	T
D19S433		Ggg_39	CCTT[5]	A	A	T	A	A	A	A	A	T	G	T	T	C	T	C	T	C	T	T	T	C	T	T	C	C	T	C	T	C	T	C	C	T	T	C	C	T	T	C	C	T	T	C	C	T	T
D19S433		Ggg_39	CCTT[4]	A	A	T	A	A	A	A	A	T	G	T	T	C	T	C	T	C	T	T	T	C	T	T	C	C	T	C	T	C	T	C	C	T	T	C	C	T	T	C	C	T	T	C	C	T	T
D19S433		Ggg_41	CCTT[5]	A	A	T	A	A	A	A	A	T	G	T	T	C	T	C	T	C	T	T	T	C	T	T	C	C	T	C	T	C	T	C	C	T	T	C	C	T	T	C	C	T	T	C	C	T	T
D19S433		Ggg_42	CCTT[5]	A	A	T	A	A	A	A	A	T	G	T	T	C	T	C	T	C	T	T	T	C	T	T	C	C	T	C	T	C	T	C	C	T	T	C	C	T	T	C	C	T	T	C	C	T	T
D19S433		Ggg_42	CCTT[6]	A	A	T	A	A	A	A	A	T	G	T	T	C	T	C	T	C	T	T	T	C	T	T	C	C	T	C	T	C	T	C	C	T	T	C	C	T	T	C	C	T	T	C	C	T	T
D19S433	CCTT[5-6]	Gbg_43	CCTT[5]	A	A	T	A	A	A	A	A	T	G	T	T	C	T	C	T	C	T	T	T	C	T	T	C	C	T	C	T	C	T	C	C	T	T	C	C	T	T	C	C	T	T	C	C	T	T
D19S433		Gbg_44	CCTT[5]	A	A	T	A	A	A	A	A	T	G	T	T	C	T	C	T	C	T	T	T	C	T	T	C	C	T	C	T	C	T	C	C	T	T	C	C	T	T	C	C	T	T	C	C	T	T
D19S433		Gbg_45	CCTT[5]	A	A	T	A	A	A	A	A	T	G	T	T	C	T	C	T	C	T	T	T	C	T	T	C	C	T	C	T	C	T	C	C	T	T	C	C	T	T	C	C	T	T	C	C	T	T
D19S433		Gbg_46	CCTT[5]	A	A	T	A	A	A	A	A	T	G	T	T	C	T	C	T	C	T	T	T	C	T	T	C	C	T	C	T	C	T	C	C	T	T	C	C	T	T	C	C	T	T	C	C	T	T
D19S433		Gbg_47	CCTT[5]	A	A	T	A	A	A	A	A	T	G	T	T	C	T	C	T	C	T	T	T	C	T	T	C	C	T	C	T	C	T	C	C	T	T	C	C	T	T	C	C	T	T	C	C	T	T
D19S433		Gbg_47	CCTT[6]	A	A	T	A	A	A	A	A	T	G	T	T	C	T	C	T	C	T	T	T	C	T	T	C	C	T	C	T	C	T	C	C	T	T	C	C	T	T	C	C	T	T	C	C	T	T
D19S433		Gbg_48	CCTT[5]	A	A	T	A	A	A	A	A	T	G	T	T	C	T	C	T	C	T	T	T	C	T	T	C	C	T	C	T	C	T	C	C	T	T	C	C	T	T	C	C	T	T	C	C	T	T
D19S433	CCTT[5-6]	Gbb_49	CCTT[5]	A	A	T	A	A	A	A	A	T	G	T	T	C	T	C	T	C	T	T	T	C	T	T	C	C	T	C	T	C	T	C	C	T	T	C	C	T	T	C	C	T	T	C	C	T	T
D19S433		Gbb_49	CCTT[6]	A	A	T	A	A	A	A	A	T	G	T	T	C	T	C	T	C	T	T	T	C	T	T	C	C	T	C	T	C	T	C	C	T	T	C	C	T	T	C	C	T	T	C	C	T	T
D19S433		Gbb_50	CCTT[5]	A	A	T	A	A	A	A	A	T	G	T	T	C	T	C	T	C	T	T	T	C	T	T	C	C	T	C	T	C	T	C	C	T	T	C	C	T	T	C	C	T	T	C	C	T	T
D19S433		Gbb_50	CCTT[6]	A	A	T	A	A	A	A	A	T	G	T	T	C	T	C	T	C	T	T	T	C	T	T	C	C	T	C	T	C	T	C	C	T	T	C	C	T	T	C	C	T	T	C	C	T	T
D19S433		Gbb_51	CCTT[5]	A	A	T	A	A	A	A	A	T	G	T	T	C	T	C	T	C	T	T	T	C	T	T	C	C	T	C	T	C	T	C	C	T	T	C	C	T	T	C	C	T	T	C	C	T	T
D19S433		Gbb_53	CCTT[5]	A	A	T	A	A	A	A	A	T	G	T	T	C	T	C	T	C	T	T	T	C	T	T	C	C	T	C	T	C	T	C	C	T	T	C	C	T	T	C	C	T	T	C	C	T	T
D19S433		Gbb_55	CCTT[5]	A	A	T	A	A	A	A	A	T	G	T	T	C	T	C	T	C	T	T	T	C	T	T	C	C	T	C	T	C	T	C	C	T	T	C	C	T	T	C	C	T	T	C	C	T	T
D19S433		Gbb_56	CCTT[5]	A	A	T	A	A	A	A	A	T	G	T	T	C	T	C	T	C	T	T	T	C	T	T	C	C	T	C	T	C	T	C	C	T	T	C	C	T	T	C	C	T	T	C	C	T	T
D19S433		Gbb_57	CCTT[5]	A	A	T	A	A	A	A	A	T	G	T	T	C	T	C	T	C	T	T	T	C	T	T	C	C	T	C	T	C	T	C	C	T	T	C	C	T	T	C	C	T	T	C	C	T	T
D19S433		Gbb_57	CCTT[6]	A	A	T	A	A	A	A	A	T	G	T	T	C	T	C	T	C	T	T	T	C	T	T	C	C	T	C	T	C	T	C	C	T	T	C	C	T	T	C	C	T	T	C	C	T	T
D19S433		Gbb_58	CCTT[5]	A	A	T	A	A	A	A	A	T	G	T	T	C	T	C	T	C	T	T	T	C	T	T	C	C	T	C	T	C	T	C	C	T	T	C	C	T	T	C	C	T	T	C	C	T	T
D19S433		Gbb_59	CCTT[5]	A	A	T	A	A	A	A	A	T	G	T	T	C	T	C	T	C	T	T	T	C	T	T	C	C	T	C	T	C	T	C	C	T	T	C	C	T	T	C	C	T	T	C	C	T	T
D19S433		Gbb_60	CCTT[5]	A	A	T	A	A	A	A	A	T	G	T	T	C	T	C	T	C	T	T	T	C	T	T	C	C	T	C	T	C	T	C	C	T	T	C	C	T	T	C	C	T	T	C	C	T	T
D19S433		Gbb_60	CCTT[6]	A	A	T	A	A	A	A	A	T	G	T	T	C	T	C	T	C	T	T	T	C	T	T	C	C	T	C	T	C	T	C	C	T	T	C	C	T	T	C	C	T	T	C	C	T	T
D19S433		Gbb_61	CCTT[6]	A	A	T	A	A	A	A	A	T	G	T	T	C	T	C	T	C	T	T	T	C	T	T	C	C	T	C	T	C	T	C	C	T	T	C	C	T	T	C	C	T	T	C	C	T	T
D19S433		Gbb_61	CCTT[5]	A	A	T	A	A	A	A	A	T	G	T	T	C	T	C	T	C	T	T	T	C	T	T	C	C	T	C	T	C	T	C	C	T	T	C	C	T	T	C	C	T	T	C	C	T	T
D19S433		Gbb_62	CCTT[5]	A	A	T	A	A	A	A	A	T	G	T	T	C	T	C	T	C	T	T	T	C	T	T	C	C	T	C	T	C	T	C	C	T	T	C	C	T	T	C	C	T	T	C	C	T	T
D19S433		Gbb_62	CCTT[6]	A	A	T	A	A	A	A	A	T	G	T	T	C	T	C	T	C	T	T	T	C	T	T	C	C	T	C	T	C	T	C	C	T	T	C	C	T	T	C	C	T	T	C	C	T	T
D1S1656		Ggg_8	ATCT[14]	T	T	C	A	G	A	G	A	A	A	T	A	G	A	A	T	C	A	C	T	A	G	G	G	A	A	C	A	A	A	A	T	A	T	A	T	A	T	A	C	A	T	A	C	A	A
D1S1656		Ggg_10	ATCT[11]	T	T	C	A	G	A	G	A	A	A	T	A	G	A	A	T	C	A	C	T	A	G	G	G	A	A	C	A	A	A	A	T	A	T	A	T	A	T	A	C	A	T	A	C	A	A
D1S1656		Ggg_10	ATCT[13]	T	T	C	A	G	A	G	A	A	A	T	A	G	A	A	T	C	A	C	T	A	G	G	G	A	A	C	A	A	A	A	T	A	T	A	T	A	T	A	C	A	T	A	C	A	A
D1S1656		Ggg_11	ATCT[10]	T	T	C	A	G	A	G	A	A	A	T	A	G	A	A	T	C	A	C	T	A	G	G	G	A	A	C	A	A	A	A	T	A	T	A	T	A	T	A	C	A	T	A	C	A	A
D1S1656		Ggg_11	ATCT[18]	T	T	C	A	G	A	G	A	A	A	T	A	G	A	A	T	C	A	C	T	A	G	G	G	A	A	C	A	A	A	A	T	A	T	A	T	A	T	A	C	A	T	A	C	A	A
D1S1656		Ggg_26	ATCT[10]	T	T	C	A	G	A	G	A	A	A	T	A	G	A	A	T	C	A	C	T	A	G	G	G	A	A	C	A	A	A	A	T	A	T	A	T	A	T	A	C	A	T	A	C	A	A
D1S1656		Ggg_26	ATCT[14]	T	T	C	A	G	A	G	A	A	A	T	A	G	A	A	T	C	A	C	T	A	G	G	G	A	A	C	A	A	A	A	T	A	T	A	T	A	T	A	C	A	T	A	C	A	A
D1S1656		Ggg_28	ATCT[11]	T	T	C	A	G	A	G	A	A	A	T	A	G	A	A	T	C	A	C	T	A	G	G	G	A	A	C	A	A	A	A	T	A	T	A	T	A	T	A	C	A	T	A	C	A	A
D1S1656		Ggg_28	ATCT[14]	T	T	C	A	G	A	G	A	A	A	T	A	G	A	A	T	C	A	C	T	A	G	G	G	A	A	C	A	A	A	A	T	A	T	A	T	A	T	A	C	A	T	A	C	A	A
D1S1656		Ggg_31	ATCT[13]	T	T	C	A	G	A	G	A	A	A	T	A	G	A	A	T	C	A	C	T	A	G	G	G	A	A	C	A	A	A	A	T	A	T	A	T	A	T	A	C	A	T	A	C	A	A
D1S1656		Ggg_31	ATCT[15]	T	T	C	A	G	A	G	A	A	A	T	A	G	A	A	T	C	A	C	T	A	G	G	G	A	A	C	A	A	A	A	T	A	T	A	T	A	T	A	C	A	T	A	C	A	A
D1S1656		Ggg_33	ATCT[15]	T	T	C	A	G	A	G	A	A	A	T	A	G	A	A	T	C	A	C	T	A	G	G	G	A	A	C	A	A	A	A	T	A	T	A	T	A	T	A	C	A	T	A	C	A	A
D1S1656		Ggg_34	ATCT[16]	T	T	C	A	G	A	G	A	A	A	T	A	G	A	A	T	C	A	C	T	A	G	G	G	A	A	C	A	A	A	A	T	A	T	A	T	A	T	A	C	A	T	A	C	A	A
D1S1656		Ggg_34	ATCT[9]AT[1]ATCT[5]	T	T	C	A	G	A	G	A	A	A	T	A	G	A	A	T	C	A	C	T	A	G	G	G	A	A	C	A	A	A	A	T	A	T	A	T	A	T	A	C	A	T	A	C	A	A
D1S1656		Ggg_35	ATCT[11]	T	T	C	A	G	A	G	A	A	A	T	A	G	A	A	T	C	A	C	T	A	G	G	G	A	A	C	A	A	A	A	T	A	T	A	T	A	T	A	C	A	T	A	C	A	A
D1S1656		Ggg_36	ATCT[14]	T	T	C	A	G	A	G	A	A	A	T	A	G	A	A	T	C	A	C	T	A	G	G	G	A	A	C	A	A	A	A	T	A	T	A	T	A	T	A	C	A	T	A	C	A	A
D1S1656		Ggg_37	ATCT[14]	T	T	C	A	G	A	G	A	A	A	T	A	G	A	A	T	C	A	C	T	A	G	G	G	A	A	C	A	A	A	A	T	A	T	A	T	A	T	A	C	A	T	A	C	A	A
D1S1656		Ggg_37	ATCT[15]	T	T	C	A	G	A	G	A	A	A	T	A	G	A	A	T	C	A	C	T	A	G	G	G	A	A	C	A	A	A	A	T	A	T	A	T	A	T	A	C	A	T	A	C	A	A
D1S1656		Ggg_38	ATCT[10]	T	T	C	A	G	A	G	A	A	A	T	A	G	A	A	T	C	A	C	T	A	G	G	G	A	A	C	A	A	A	A	T	A	T	A	T	A	T	A	C	A	T	A	C	A	A
D1S1656		Ggg_38	ATCT[12]	T	T	C	A	G	A	G	A	A	A	T	A	G	A	A	T	C	A	C	T	A	G	G	G	A	A	C	A	A	A	A	T	A	T	A	T	A	T	A	C	A	T	A	C	A	A
D1S1656		Ggg_41	ATCT[11]	T	T	C	A	G	A	G	A	A	A	T	A	G	A	A	T	C	A	C	T	A	G	G	G	A	A	C	A	A	A	A	T	A	T	A	T	A	T	A	C	A	T	A	C	A	A
D1S1656		Ggg_41	ATCT[9]AT[1]ATCT[5]	T	T	C	A	G	A	G	A	A	A	T	A	G	A	A	T	C	A	C	T	A	G	G	G	A	A	C	A	A	A	A	T	A	T	A	T	A	T	A	C	A	T	A	C	A	A
D1S1656		Ggg_42	ATCT[16]	T	T	C	A	G	A	G	A	A	A	T	A	G	A	A	T	C	A	C	T	A	G	G	G	A	A	C	A	A	A	A	T	A	T	A	T	A	T	A	C	A	T	A	C	A	A
D1S1656		Ggg_42	ATCT[13]	T	T	C	A	G	A	G	A	A	A	T	A	G	A	A	T	C	A	C	T	A	G	G	G	A	A	C	A	A	A	A	T	A	T	A	T	A	T	A	C	A	T	A	C	A	A
D1S1656		Gbg_43	ATCT[8]	T	T	C	A	G	A	G	A	A	A	T	A	G	A	A	T	C	A	C	T	A	G	G	G	A	A	C	A	A	A	A	T	A	T	A	T	A	T	A	C	A	T	A	C	A	A
D1S1656		Gbg_43	ATCT[13]	T	T	C	A	G	A	G	A	A	A	T	A	G	A	A	T	C	A	C	T	A	G	G	G	A	A	C	A	A	A	A	T	A	T	A	T	A	T	A	C	A	T	A	C	A	A
D1S1656		Gbg_44	ATCT[13]	T	T	C	A	G	A	G	A	A	A	T	A	G	A	A	T	C	A	C	T	A	G	G	G	A	A	C	A	A	A	A	T	A	T	A	T	A	T	A	C	A	T	A	C	A	A
D1S1656		Gbg_44	ATCT[8]	T	T	C	A	G	A	G	A	A	A	T	A	G	A	A	T	C	A	C	T	A	G	G	G	A	A	C	A	A	A	A	T	A	T	A	T	A	T	A	C	A	T	A	C	A	A
D1S1656		Gbg_45	ATCT[8]	T	T	C	A	G	A	G	A	A	A	T	A	G	A	A	T	C	A	C	T	A	G	G	G	A	A	C	A	A	A	A	T	A	T	A	T	A	T	A	C	A	T	A	C	A	A
D1S1656		Gbg_45	ATCT[13]	T	T	C	A	G	A	G	A	A	A	T	A	G	A	A	T	C	A	C	T	A	G	G	G	A	A	C	A	A	A	A	T	A	T	A	T	A	T	A	C	A	T	A	C	A	A
D1S1656		Gbg_46	ATCT[8]	T	T	C	A	G	A	G	A	A	A	T	A	G	A	A	T	C	A	C	T	A	G	G	G	A	A	C	A	A	A	A	T	A	T	A	T	A	T	A	C	A	T	A	C	A	A
D1S1656		Gbg_46	ATCT[13]	T	T	C	A	G	A	G	A	A	A	T	A	G	A	A	T	C	A	C	T	A	G	G	G	A	A	C	A	A	A	A	T	A	T	A	T	A	T	A	C	A	T	A	C	A	A
D1S1656		Gbg_47	ATCT[8]	T	T	C	A	G	A	G	A	A	A	T	A	G	A	A	T	C	A	C	T	A	G	G	G	A	A	C	A	A	A	A	T	A	T	A	T	A	T	A	C	A	T	A	C	A	A
D1S1656		Gbg_48	ATCT[8]	T	T	C	A	G	A	G	A	A	A	T	A	G	A	A	T	C	A	C	T	A	G	G	G	A	A	C	A	A	A	A	T	A	T	A	T	A	T	A	C	A	T	A	C	A	A
D1S1656		Gbb_49	ATCT[13]	T	T	C	A	G	A	G	A	A	A	T	A	G	A	A	T	C	A	C	T	A	G	G	G	A	A	C	A	A	A	A	T	A	T	A	T	A	T	A	C	A	T	A	C	A	A
D1S1656		Gbb_50	ATCT[14]	T	T	C	A	G	A	G	A	A	A	T	A	G	A	A	T	C	A	C	T	A	G	G	G	A	A	C	A	A	A	A	T	A	T	A	T	A	T	A	C	A	T	A	C	A	A
D1S1656		Gbb_50	ATCT[13]	T	T	C	A	G	A	G	A	A	A	T	A	G	A	A	T	C	A	C	T	A	G	G	G	A	A	C	A	A	A	A	T	A	T	A	T	A	T	A	C	A	T	A	C	A	A
D1S1656		Gbb_51	ATCT[13]	T	T	C	A	G	A	G	A	A	A	T	A	G	A	A	T	C	A	C	T	A	G	G	G	A	A	C	A	A	A	A	T	A	T	A	T	A	T	A	C	A	T	A	C	A	A
D1S1656		Gbb_53	ATCT[13]	T	T	C	A	G	A	G	A	A	A	T	A	G	A	A	T	C	A	C	T	A	G	G	G	A	A	C	A	A	A	A	T	A	T	A	T	A	T	A	C	A	T	A	C	A	A
D1S1656		Gbb_55	ATCT[9]	T	T	C	A	G	A	G	A	A	A	T	A	G	A	A	T	C	A	C	T	A	G	G	G	A	A	C	A	A	A	A	T	A	T	A	T	A	T	A	C	A	T	A	C	A	A
D1S1656		Gbb_56	ATCT[9]	T	T	C	A	G	A	G	A	A	A	T	A	G	A	A	T	C	A	C	T	A	G	G	G	A	A	C	A	A	A	A	T	A	T	A	T	A	T	A	C	A	T	A	C	A	A
D1S1656		Gbb_57	ATCT[15]	T	T	C	A	G	A	G	A	A	A	T	A	G	A	A	T	C	A	C	T	A	G	G	G	A	A	C	A	A	A	A	T	A	T	A	T	A	T	A	C	A	T	A	C	A	A
D1S1656		Gbb_58	ATCT[8]	T	T	C	A	G	A	G	A	A	A	T	A	G	A	A	T	C	A	C	T	A	G	G	G	A	A	C	A	A	A	A	T	A	T	A	T	A	T	A	C	A	T	A	C	A	A
D1S1656		Gbb_58	ATCT[9]	T	T	C	A	G	A	G	A	A	A	T	A	G	A	A	T	C	A	C	T	A	G	G	G	A	A	C	A	A	A	A	T	A	T	A	T	A	T	A	C	A	T	A	C	A	A
D1S1656		Gbb_59	ATCT[8]	T	T	C	A	G	A	G	A	A	A	T	A	G	A	A	T	C	A	C	T	A	G	G	G	A	A	C	A	A	A	A	T	A	T	A	T	A	T	A	C	A	T	A	C	A	A
D1S1656		Gbb_59	ATCT[9]	T	T	C	A	G	A	G	A	A	A	T	A	G	A	A	T	C	A	C	T	A	G	G	G	A	A	C	A	A	A	A	T	A	T	A	T	A	T	A	C	A	T	A	C	A	A
D1S1656		Gbb_60	ATCT[8]	T	T	C	A	G	A	G	A	A	A	T	A	G	A	A	T	C	A	C	T	A	G	G	G	A	A	C	A	A	A	A	T	A	T	A	T	A	T	A	C	A	T	A	C	A	A
D1S1656		Gbb_60	ATCT[15]	T	T	C	A	G	A	G	A	A	A	T	A	G	A	A	T	C	A	C	T	A	G	G	G	A	A	C	A	A	A	A	T	A	T	A	T	A	T	A	C	A	T	A	C	A	A
D1S1656		Gbb_61	ATCT[9]	T	T	C	A	G	A	G	A	A	A	T	A	G	A	A	T	C	A	C	T	A	G	G	G	A	A	C	A	A	A	A	T	A	T	A	T	A	T	A	C	A	T	A	C	A	A
D1S1656		Gbb_61	ATCT[15]	T	T	C	A	G	A	G	A	A	A	T	A	G	A	A	T	C	A	C	T	A	G	G	G	A	A	C	A	A	A	A	T	A	T	A	T	A	T	A	C	A	T	A	C	A	A
D1S1656		Gbb_62	ATCT[15]	T	T	C	A	G	A	G	A	A	A	T	A	G	A	A	T	C	A	C	T	A	G	G	G	A	A	C	A	A	A	A	T	A	T	A	T	A	T	A	C	A	T	A	C	A	A
D20S482	AGAT[10-18]GGAT[0-2]AGAT[11-14]	Ggg_8	AGAT[10]GGAT[2]AGAT[11]	A	C	A	C	C	G	A	A	C	C	A	A	T	A	A	G	A	G	A	T	A	G	A	T	A	G	A	T	A	G	A	T	A	G	A	T	A	G	A	T	A	G	A	T	A	G
D20S482		Ggg_8	AGAT[17]GGAT[2]AGAT[12]	A	C	A	C	C	A	A	A	C	C	A	A	T	A	A	G	A	G	A	T	A	G	A	T	A	G	A	T	A	G	A	T	A	G	A	T	A	G	A	T	A	G	A	T	A	G
D20S482		Ggg_9	AGAT[10]GGAT[2]AGAT[11]	A	C	A	C	C	G	A	A	C	C	A	A	T	A	A	G	A	G	A	T	A	G	A	T	A	G	A	T	A	G	A	T	A	G	A	T	A	G	A	T	A	G	A	T	A	G
D20S482		Ggg_9	AGAT[11]GGAT[2]AGAT[11]	A	C	A	C	C	G	A	A	C	C	A	A	T	A	A	G	A	G	A	T	A	G	A	T	A	G	A	T	A	G	A	T	A	G	A	T	A	G	A	T	A	G	A	T	A	G
D20S482		Ggg_10	AGAT[13]GGAT[2]AGAT[11]	A	C	A	C	C	G	A	A	C	C	A	A	T	A	A	G	A	G	A	T	A	G	A	T	A	G	A	T	A	G	A	T	A	G	A	T	A	G	A	T	A	G	A	T	A	G
D20S482		Ggg_10	AGAT[17]GGAT[2]AGAT[14]	A	C	A	C	C	A	A	A	C	C	A	A	T	A	A	G	A	G	A	T	A	G	A	T	A	G	A	T	A	G	A	T	A	G	A	T	A	G	A	T	A	G	A	T	A	G
D20S482		Ggg_11	AGAT[16]	A	C	A	C	C	A	A	A	C	C	A	A	T	A	A	G	A	G	A	T	A	G	A	T	A	G	A	T	A	G	A	T	A	G	A	T	A	G	A	T	A	G	A	T	A	G
D20S482		Ggg_11	AGAT[11]GGAT[2]AGAT[11]	A	C	A	C	C	G	A	A	C	C	A	A	T	A	A	G	A	G	A	T	A	G	A	T	A	G	A	T	A	G	A	T	A	G	A	T	A	G	A	T	A	G	A	T	A	G
D20S482		Ggg_26	AGAT[15]	A	C	A	C	C	A	A	A	C	C	A	A	T	A	A	G	A	G	A	T	A	G	A	T	A	G	A	T	A	G	A	T	A	G	A	T	A	G	A	T	A	G	A	T	A	G
D20S482		Ggg_26	AGAT[17]GGAT[2]AGAT[11]	A	C	A	C	C	A	A	A	C	C	A	A	T	A	A	G	A	G	A	T	A	G	A	T	A	G	A	T	A	G	A	T	A	G	A	T	A	G	A	T	A	G	A	T	A	G
D20S482		Ggg_28	AGAT[16]	A	C	A	C	C	A	A	A	C	C	A	A	T	A	A	G	A	G	A	T	A	G	A	T	A	G	A	T	A	G	A	T	A	G	A	T	A	G	A	T	A	G	A	T	A	G
D20S482		Ggg_28	AGAT[17]	A	C	A	C	C	A	A	A	C	C	A	A	T	A	A	G	A	G	A	T	A	G	A	T	A	G	A	T	A	G	A	T	A	G	A	T	A	G	A	T	A	G	A	T	A	G
D20S482		Ggg_31	AGAT[15]	A	C	A	C	C	A	A	A	C	C	A	A	T	A	A	G	A	G	A	T	A	G	A	T	A	G	A	T	A	G	A	T	A	G	A	T	A	G	A	T	A	G	A	T	A	G
D20S482		Ggg_31	AGAT[10]GGAT[2]AGAT[11]	A	C	A	C	C	G	A	A	C	C	A	A	T	A	A	G	A	G	A	T	A	G	A	T	A	G	A	T	A	G	A	T	A	G	A	T	A	G	A	T	A	G	A	T	A	G
D20S482		Ggg_33	AGAT[15]	A	C	A	C	C	A	A	A	C	C	A	A	T	A	A	G	A	G	A	T	A	G	A	T	A	G	A	T	A	G	A	T	A	G	A	T	A	G	A	T	A	G	A	T	A	G
D20S482		Ggg_33	AGAT[17]	A	C	A	C	C	A	A	A	C	C	A	A	T	A	A	G	A	G	A	T	A	G	A	T	A	G	A	T	A	G	A	T	A	G	A	T	A	G	A	T	A	G	A	T	A	G
D20S482		Ggg_34	AGAT[16]	A	C	A	C	C	A	A	A	C	C	A	A	T	A	A	G	A	G	A	T	A	G	A	T	A	G	A	T	A	G	A	T	A	G	A	T	A	G	A	T	A	G	A	T	A	G
D20S482		Ggg_34	AGAT[17]	A	C	A	C	C	G	A	A	C	C	A	A	T	A	A	G	A	G	A	T	A	G	A	T	A	G	A	T	A	G	A	T	A	G	A	T	A	G	A	T	A	G	A	T	A	G
D20S482		Ggg_35	AGAT[13]	A	C	A	C	C	A	A	A	C	C	A	A	T	A	A	G	A	G	A	T	A	G	A	T	A	G	A	T	A	G	A	T	A	G	A	T	A	G	A	T	A	G	A	T	A	G
D20S482		Ggg_35	AGAT[15]	A	C	A	C	C	A	A	A	C	C	A	A	T	A	A	G	A	G	A	T	A	G	A	T	A	G	A	T	A	G	A	T	A	G	A	T	A	G	A	T	A	G	A	T	A	G
D20S482		Ggg_36	AGAT[17]	A	C	A	C	C	A	A	A	C	C	A	A	T	A	A	G	A	G	A	T	A	G	A	T	A	G	A	T	A	G	A	T	A	G	A	T	A	G	A	T	A	G	A	T	A	G
D20S482		Ggg_36	AGAT[10]GGAT[2]AGAT[12]	A	C	A	C	C	G	A	A	C	C	A	A	T	A	A	G	A	G	A	T	A	G	A	T	A	G	A	T	A	G	A	T	A	G	A	T	A	G	A	T	A	G	A	T	A	G
D20S482		Ggg_37	AGAT[16]	A	C	A	C	C	G	A	A	C	C	A	A	T	A	A	G	A	G	A	T	A	G	A	T	A	G	A	T	A	G	A	T	A	G	A	T	A	G	A	T	A	G	A	T	A	G
D20S482		Ggg_37	AGAT[18]GGAT[2]AGAT[14]	A	C	A	C	C	A	A	A	C	C	A	A	T	A	A	G	A	G	A	T	A	G	A	T	A	G	A	T	A	G	A	T	A	G	A	T	A	G	A	T	A	G	A	T	A	G
D20S482		Ggg_38	AGAT[16]	A	C	A	C	C	A	A	A	C	C	A	A	T	A	A	G	A	G	A	T	A	G	A	T	A	G	A	T	A	G	A	T	A	G	A	T	A	G	A	T	A	G	A	T	A	G
D20S482		Ggg_38	AGAT[17]GGAT[3]AGAT[14]	A	C	A	C	C	A	A	A	C	C	A	A	T	A	A	G	A	G	A	T	A	G	A	T	A	G	A	T	A	G	A	T	A	G	A	T	A	G	A	T	A	G	A	T	A	G
D20S482		Ggg_39	AGAT[16]	A	C	A	C	C	A	A	A	C	C	A	A	T	A	A	G	A	G	A	T	A	G	A	T	A	G	A	T	A	G	A	T	A	G	A	T	A	G	A	T	A	G	A	T	A	G
D20S482		Ggg_39	AGAT[17]	A	C	A	C	C	G	A	A	C	C	A	A	T	A	A	G	A	G	A	T	A	G	A	T	A	G	A	T	A	G	A	T	A	G	A	T	A	G	A	T	A	G	A	T	A	G
D20S482		Ggg_41	AGAT[17]	A	C	A	C	C	G	A	A	C	C	A	A	T	A	A	G	A	G	A	T	A	G	A	T	A	G	A	T	A	G	A	T	A	G	A	T	A	G	A	T	A	G	A	T	A	G
D20S482		Ggg_41	AGAT[15]GGAT[2]AGAT[13]	A	C	A	C	C	A	A	A	C	C	A	A	T	A	A	G	A	G	A	T	A	G	A	T	A	G	A	T	A	G	A	T	A	G	A	T	A	G	A	T	A	G	A	T	A	G
D20S482		Ggg_42	AGAT[15]GGAT[2]AGAT[13]	A	C	A	C	C	A	A	A	C	C	A	A	T	A	A	G	A	G	A	T	A	G	A	T	A	G	A	T	A	G	A	T	A	G	A	T	A	G	A	T	A	G	A	T	A	G
D20S482		Ggg_42	AGAT[16]GGAT[2]AGAT[13]	A	C	A	C	C	A	A	A	C	C	A	A	T	A	A	G	A	G	A	T	A	G	A	T	A	G	A	T	A	G	A	T	A	G	A	T	A	G	A	T	A	G	A	T	A	G
D20S482	AGAT[15-19]	Gbg_43	AGAT[15]	A	C	A	C	C	A	A	A	C	C	A	A	T	A	A	G	A	G	A	T	A	G	A	T	A	G	A	T	A	G	A	T	A	G	A	T	A	G	A	T	A	G	A	T	A	G
D20S482		Gbg_43	AGAT[16]	A	C	A	C	C	A	A	A	C	C	A	A	T	A	A	G	A	G	A	T	A	G	A	T	A	G	A	T	A	G	A	T	A	G	A	T	A	G	A	T	A	G	A	T	A	G
D20S482		Gbg_44	AGAT[15]	A	C	A	C	C	A	A	A	C	C	A	A	T	A	A	G	A	G	A	T	A	G	A	T	A	G	A	T	A	G	A	T	A	G	A	T	A	G	A	T	A	G	A	T	A	G
D20S482		Gbg_44	AGAT[18]	A	C	A	C	C	A	A	A	C	C	A	A	T	A	A	G	A	G	A	T	A	G	A	T	A	G	A	T	A	G	A	T	A	G	A	T	A	G	A	T	A	G	A	T	A	G
D20S482		Gbg_45	AGAT[15]	A	C	A	C	C	A	A	A	C	C	A	A	T	A	A	G	A	G	A	T	A	G	A	T	A	G	A	T	A	G	A	T	A	G	A	T	A	G	A	T	A	G	A	T	A	G
D20S482		Gbg_46	AGAT[18]	A	C	A	C	C	A	A	A	C	C	A	A	T	A	A	G	A	G	A	T	A	G	A	T	A	G	A	T	A	G	A	T	A	G	A	T	A	G	A	T	A	G	A	T	A	G
D20S482		Gbg_46	AGAT[17]	A	C	A	C	C	A	A	A	C	C	A	A	T	A	A	G	A	G	A	T	A	G	A	T	A	G	A	T	A	G	A	T	A	G	A	T	A	G	A	T	A	G	A	T	A	G
D20S482		Gbg_47	AGAT[16]	A	C	A	C	C	A	A	A	C	C	A	A	T	A	A	G	A	G	A	T	A	G	A	T	A	G	A	T	A	G	A	T	A	G	A	T	A	G	A	T	A	G	A	T	A	G
D20S482		Gbg_47	AGAT[18]	A	C	A	C	C	A	A	A	C	C	A	A	T	A	A	G	A	G	A	T	A	G	A	T	A	G	A	T	A	G	A	T	A	G	A	T	A	G	A	T	A	G	A	T	A	G
D20S482		Gbg_48	AGAT[17]	A	C	A	C	C	A	A	A	C	C	A	A	T	A	A	G	A	G	A	T	A	G	A	T	A	G	A	T	A	G	A	T	A	G	A	T	A	G	A	T	A	G	A	T	A	G
D20S482		Gbg_48	AGAT[19]	A	C	A	C	C	A	A	A	C	C	A	A	T	A	A	G	A	G	A	T	A	G	A	T	A	G	A	T	A	G	A	T	A	G	A	T	A	G	A	T	A	G	A	T	A	G
D20S482	AGAT[14-19]	Gbb_49	AGAT[19]	A	C	A	C	C	A	A	A	C	C	A	A	T	A	A	G	A	G	A	T	A	G	A	T	A	G	A	T	A	G	A	T	A	G	A	T	A	G	A	T	A	G	A	T	A	G
D20S482		Gbb_50	AGAT[18]	A	C	A	C	C	A	A	A	C	C	A	A	T	A	A	G	A	G	A	T	A	G	A	T	A	G	A	T	A	G	A	T	A	G	A	T	A	G	A	T	A	G	A	T	A	G
D20S482		Gbb_50	AGAT[19]	A	C	A	C	C	A	A	A	C	C	A	A	T	A	A	G	A	G	A	T	A	G	A	T	A	G	A	T	A	G	A	T	A	G	A	T	A	G	A	T	A	G	A	T	A	G
D20S482		Gbb_51	AGAT[14]	A	C	A	C	C	A	A	A	C	C	A	A	T	A	A	G	A	G	A	T	A	G	A	T	A	G	A	T	A	G	A	T	A	G	A	T	A	G	A	T	A	G	A	T	A	G
D20S482		Gbb_51	AGAT[18]	A	C	A	C	C	A	A	A	C	C	A	A	T	A	A	G	A	G	A	T	A	G	A	T	A	G	A	T	A	G	A	T	A	G	A	T	A	G	A	T	A	G	A	T	A	G
D20S482		Gbb_53	AGAT[17]	A	C	A	C	C	A	A	A	C	C	A	A	T	A	A	G	A	G	A	T	A	G	A	T	A	G	A	T	A	G	A	T	A	G	A	T	A	G	A	T	A	G	A	T	A	G
D20S482		Gbb_53	AGAT[18]	A	C	A	C	C	A	A	A	C	C	A	A	T	A	A	G	A	G	A	T	A	G	A	T	A	G	A	T	A	G	A	T	A	G	A	T	A	G	A	T	A	G	A	T	A	G
D20S482		Gbb_55	AGAT[16]	A	C	A	C	C	A	A	A	C	C	A	A	T	A	A	G	A	G	A	T	A	G	A	T	A	G	A	T	A	G	A	T	A	G	A	T	A	G	A	T	A	G	A	T	A	G
D20S482		Gbb_56	AGAT[15]	A	C	A	C	C	A	A	A	C	C	A	A	T	A	A	G	A	G	A	T	A	G	A	T	A	G	A	T	A	G	A	T	A	G	A	T	A	G	A	T	A	G	A	T	A	G
D20S482		Gbb_56	AGAT[16]	A	C	A	C	C	A	A	A	C	C	A	A	T	A	A	G	A	G	A	T	A	G	A	T	A	G	A	T	A	G	A	T	A	G	A	T	A	G	A	T	A	G	A	T	A	G
D20S482		Gbb_57	AGAT[15]	A	C	A	C	C	A	A	A	C	C	A	A	T	A	A	G	A	G	A	T	A	G	A	T	A	G	A	T	A	G	A	T	A	G	A	T	A	G	A	T	A	G	A	T	A	G
D20S482		Gbb_57	AGAT[16]	A	C	A	C	C	A	A	A	C	C	A	A	T	A	A	G	A	G	A	T	A	G	A	T	A	G	A	T	A	G	A	T	A	G	A	T	A	G	A	T	A	G	A	T	A	G
D20S482		Gbb_58	AGAT[15]	A	C	A	C	C	A	A	A	C	C	A	A	T	A	A	G	A	G	A	T	A	G	A	T	A	G	A	T	A	G	A	T	A	G	A	T	A	G	A	T	A	G	A	T	A	G
D20S482		Gbb_59	AGAT[15]	A	C	A	C	C	A	A	A	C	C	A	A	T	A	A	G	A	G	A	T	A	G	A	T	A	G	A	T	A	G	A	T	A	G	A	T	A	G	A	T	A	G	A	T	A	G
D20S482		Gbb_60	AGAT[16]	A	C	A	C	C	A	A	A	C	C	A	A	T	A	A	G	A	G	A	T	A	G	A	T	A	G	A	T	A	G	A	T	A	G	A	T	A	G	A	T	A	G	A	T	A	G
D20S482		Gbb_61	AGAT[15]	A	C	A	C	C	A	A	A	C	C	A	A	T	A	A	G	A	G	A	T	A	G	A	T	A	G	A	T	A	G	A	T	A	G	A	T	A	G	A	T	A	G	A	T	A	G
D20S482		Gbb_61	AGAT[16]	A	C	A	C	C	A	A	A	C	C	A	A	T	A	A	G	A	G	A	T	A	G	A	T	A	G	A	T	A	G	A	T	A	G	A	T	A	G	A	T	A	G	A	T	A	G
D20S482		Gbb_62	AGAT[16]	A	C	A	C	C	A	A	A	C	C	A	A	T	A	A	G	A	G	A	T	A	G	A	T	A	G	A	T	A	G	A	T	A	G	A	T	A	G	A	T	A	G	A	T	A	G
D20S482		Gbb_62	AGAT[15]	A	C	A	C	C	A	A	A	C	C	A	A	T	A	A	G	A	G	A	T	A	G	A	T	A	G	A	T	A	G	A	T	A	G	A	T	A	G	A	T	A	G	A	T	A	G
D21S11	TCTA[9-14]	Ggg_8	TCTA[13]	A	T	A	A	A	T	A	T	G	T	G	A	G	C	C	A	A	T	T	C	C	C	C	A	A	G	T	G	A	A	T	T	G	C	C	A	T	C	T	A	T	C	T	A	T	C
D21S11		Ggg_8	TCTA[14]	A	T	A	A	A	T	A	T	G	T	G	A	G	C	C	A	A	T	T	C	C	C	C	A	A	G	T	G	A	A	T	T	G	C	C	A	T	C	T	A	T	C	T	A	T	C
D21S11		Ggg_9	TCTA[12]	A	T	A	A	A	T	A	T	G	T	G	A	G	C	C	A	A	T	T	C	C	C	C	A	A	G	T	G	A	A	T	T	G	C	C	A	T	C	T	A	T	C	T	A	T	C
D21S11		Ggg_10	TCTA[11]	A	T	A	A	A	T	A	T	G	T	G	A	G	C	C	A	A	T	T	C	C	C	C	A	A	G	T	G	A	A	T	T	G	C	C	A	T	C	T	A	T	C	T	A	T	C
D21S11		Ggg_10	TCTA[13]	A	T	A	A	A	T	A	T	G	T	G	A	G	C	C	A	A	T	T	C	C	C	C	A	A	G	T	G	A	A	T	T	G	C	C	A	T	C	T	A	T	C	T	A	T	C
D21S11		Ggg_11	TCTA[10]	A	T	A	A	A	T	A	T	G	T	G	A	G	C	C	A	A	T	T	C	C	C	C	A	A	G	T	G	A	A	T	T	G	C	C	A	T	C	T	A	T	C	T	A	T	C
D21S11		Ggg_11	TCTA[12]	A	T	A	A	A	T	A	T	G	T	G	A	G	C	C	A	A	T	T	C	C	C	C	A	A	G	T	G	A	A	T	T	G	C	C	A	T	C	T	A	T	C	T	A	T	C
D21S11		Ggg_26	TCTA[10]	A	T	A	A	A	T	A	T	G	T	G	A	G	C	C	A	A	T	T	C	C	C	C	A	A	G	T	G	A	A	T	T	G	C	C	A	T	C	T	A	T	C	T	A	T	C
D21S11		Ggg_26	TCTA[11]	A	T	A	A	A	T	A	T	G	T	G	A	G	C	C	A	A	T	T	C	C	C	C	A	A	G	T	G	A	A	T	T	G	C	C	A	T	C	T	A	T	C	T	A	T	C
D21S11		Ggg_28	TCTA[10]	A	T	A	A	A	T	A	T	G	T	G	A	G	C	C	A	A	T	T	C	C	C	C	A	A	G	T	G	A	A	T	T	G	C	C	A	T	C	T	A	T	C	T	A	T	C
D21S11		Ggg_28	TCTA[11]	A	T	A	A	A	T	A	T	G	T	G	A	G	C	C	A	A	T	T	C	C	C	C	A	A	G	T	G	A	A	T	T	G	C	C	A	T	C	T	A	T	C	T	A	T	C
D21S11		Ggg_31	TCTA[12]	A	T	A	A	A	T	A	T	G	T	G	A	G	C	C	A	A	T	T	C	C	C	C	A	A	G	T	G	A	A	T	T	G	C	C	A	T	C	T	A	T	C	T	A	T	C
D21S11		Ggg_31	TCTA[13]	A	T	A	A	A	T	A	T	G	T	G	A	G	C	C	A	A	T	T	C	C	C	C	A	A	G	T	G	A	A	T	T	G	C	C	A	T	C	T	A	T	C	T	A	T	C
D21S11		Ggg_33	TCTA[11]	A	T	A	A	A	T	A	T	G	T	G	A	G	C	C	A	A	T	T	C	C	C	C	A	A	G	T	G	A	A	T	T	G	C	C	A	T	C	T	A	T	C	T	A	T	C
D21S11		Ggg_34	TCTA[12]	A	T	A	A	A	T	A	T	G	T	G	A	G	C	C	A	A	T	T	C	C	C	C	A	A	G	T	G	A	A	T	T	G	C	C	A	T	C	T	A	T	C	T	A	T	C
D21S11		Ggg_35	TCTA[11]	A	T	A	A	A	T	A	T	G	T	G	A	G	C	C	A	A	T	T	C	C	C	C	A	A	G	T	G	A	A	T	T	G	C	C	A	T	C	T	A	T	C	T	A	T	C
D21S11		Ggg_35	TCTA[14]	A	T	A	A	A	T	A	T	G	T	G	A	G	C	C	A	A	T	T	C	C	C	C	A	A	G	T	G	A	A	T	T	G	C	C	A	T	C	T	A	T	C	T	A	T	C
D21S11		Ggg_36	TCTA[13]	A	T	A	A	A	T	A	T	G	T	G	A	G	C	C	A	A	T	T	C	C	C	C	A	A	G	T	G	A	A	T	T	G	C	C	A	T	C	T	A	T	C	T	A	T	C
D21S11		Ggg_37	TCTA[11]	A	T	A	A	A	T	A	T	G	T	G	A	G	C	C	A	A	T	T	C	C	C	C	A	A	G	T	G	A	A	T	T	G	C	C	A	T	C	T	A	T	C	T	A	T	C
D21S11		Ggg_38	TCTA[11]	A	T	A	A	A	T	A	T	G	T	G	A	G	C	C	A	A	T	T	C	C	C	C	A	A	G	T	G	A	A	T	T	G	C	C	A	T	C	T	A	T	C	T	A	T	C
D21S11		Ggg_38	TCTA[12]	A	T	A	A	A	T	A	T	G	T	G	A	G	C	C	A	A	T	T	C	C	C	C	A	A	G	T	G	A	A	T	T	G	C	C	A	T	C	T	A	T	C	T	A	T	C
D21S11		Ggg_39	TCTA[12]	A	T	A	A	A	T	A	T	G	T	G	A	G	C	C	A	A	T	T	C	C	C	C	A	A	G	T	G	A	A	T	T	G	C	C	A	T	C	T	A	T	C	T	A	T	C
D21S11		Ggg_41	TCTA[9]	A	T	A	A	A	T	A	T	G	T	G	A	G	C	C	A	A	T	T	C	C	C	C	A	A	G	T	G	A	A	T	T	G	C	C	A	T	C	T	A	T	C	T	A	T	C
D21S11		Ggg_41	TCTA[14]	A	T	A	A	A	T	A	T	G	T	G	A	G	C	C	A	A	T	T	C	C	C	C	A	A	G	T	G	A	A	T	T	G	C	C	A	T	C	T	A	T	C	T	A	T	C
D21S11		Ggg_42	TCTA[12]	A	T	A	A	A	T	A	T	G	T	G	A	G	C	C	A	A	T	T	C	C	C	C	A	A	G	T	G	A	A	T	T	G	C	C	A	T	C	T	A	T	C	T	A	T	C
D21S11		Ggg_42	TCTA[13]	A	T	A	A	A	T	A	T	G	T	G	A	G	C	C	A	A	T	T	C	C	C	C	A	A	G	T	G	A	A	T	T	G	C	C	A	T	C	T	A	T	C	T	A	T	C
D21S11	TCTA[13-15]	Gbg_43	TCTA[14]	A	T	A	A	A	T	A	T	G	T	G	A	G	C	C	A	A	T	T	C	C	C	C	A	A	G	T	G	A	A	T	T	G	C	C	A	T	C	T	A	T	C	T	A	T	C
D21S11		Gbg_44	TCTA[14]	A	T	A	A	A	T	A	T	G	T	G	A	G	C	C	A	A	T	T	C	C	C	C	A	A	G	T	G	A	A	T	T	G	C	C	A	T	C	T	A	T	C	T	A	T	C
D21S11		Gbg_45	TCTA[14]	A	T	A	A	A	T	A	T	G	T	G	A	G	C	C	A	A	T	T	C	C	C	C	A	A	G	T	G	A	A	T	T	G	C	C	A	T	C	T	A	T	C	T	A	T	C
D21S11		Gbg_45	TCTA[13]	A	T	A	A	A	T	A	T	G	T	G	A	G	C	C	A	A	T	T	C	C	C	C	A	A	G	T	G	A	A	T	T	G	C	C	A	T	C	T	A	T	C	T	A	T	C
D21S11		Gbg_46	TCTA[13]	A	T	A	A	A	T	A	T	G	T	G	A	G	C	C	A	A	T	T	C	C	C	C	A	A	G	T	G	A	A	T	T	G	C	C	A	T	C	T	A	T	C	T	A	T	C
D21S11		Gbg_46	TCTA[14]	A	T	A	A	A	T	A	T	G	T	G	A	G	C	C	A	A	T	T	C	C	C	C	A	A	G	T	G	A	A	T	T	G	C	C	A	T	C	T	A	T	C	T	A	T	C
D21S11		Gbg_47	TCTA[11]	A	T	A	A	A	T	A	T	G	T	G	A	G	C	C	A	A	T	T	C	C	C	C	A	A	G	T	G	A	A	T	T	G	C	C	A	T	C	T	A	T	C	T	A	T	C
D21S11		Gbg_47	TCTA[15]	A	T	A	A	A	T	A	T	G	T	G	A	G	C	C	A	A	T	T	C	C	C	C	A	A	G	T	G	A	A	T	T	G	C	C	A	T	C	T	A	T	C	T	A	T	C
D21S11		Gbg_48	TCTA[13]	A	T	A	A	A	T	A	T	G	T	G	A	G	C	C	A	A	T	T	C	C	C	C	A	A	G	T	G	A	A	T	T	G	C	C	A	T	C	T	A	T	C	T	A	T	C
D21S11		Gbg_48	TCTA[11]	A	T	A	A	A	T	A	T	G	T	G	A	G	C	C	A	A	T	T	C	C	C	C	A	A	G	T	G	A	A	T	T	G	C	C	A	T	C	T	A	T	C	T	A	T	C
D21S11	TCTA[12-15]	Gbb_49	TCTA[14]	A	T	A	A	A	T	A	T	G	T	G	A	G	C	C	A	A	T	T	C	C	C	C	A	A	G	T	G	A	A	T	T	G	C	C	A	T	C	T	A	T	C	T	A	T	C
D21S11		Gbb_50	TCTA[13]	A	T	A	A	A	T	A	T	G	T	G	A	G	C	C	A	A	T	T	C	C	C	C	A	A	G	T	G	A	A	T	T	G	C	C	A	T	C	T	A	T	C	T	A	T	C
D21S11		Gbb_50	TCTA[14]	A	T	A	A	A	T	A	T	G	T	G	A	G	C	C	A	A	T	T	C	C	C	C	A	A	G	T	G	A	A	T	T	G	C	C	A	T	C	T	A	T	C	T	A	T	C
D21S11		Gbb_51	TCTA[14]	A	T	A	A	A	T	A	T	G	T	G	A	G	C	C	A	A	T	T	C	C	C	C	A	A	G	T	G	A	A	T	T	G	C	C	A	T	C	T	A	T	C	T	A	T	C
D21S11		Gbb_51	TCTA[15]	A	T	A	A	A	T	A	T	G	T	G	A	G	C	C	A	A	T	T	C	C	C	C	A	A	G	T	G	A	A	T	T	G	C	C	A	T	C	T	A	T	C	T	A	T	C
D21S11		Gbb_53	TCTA[13]	A	T	A	A	A	T	A	T	G	T	G	A	G	C	C	A	A	T	T	C	C	C	C	A	A	G	T	G	A	A	T	T	G	C	C	A	T	C	T	A	T	C	T	A	T	C
D21S11		Gbb_55	TCTA[12]	A	T	A	A	A	T	A	T	G	T	G	A	G	C	C	A	A	T	T	C	C	C	C	A	A	G	T	G	A	A	T	T	G	C	C	A	T	C	T	A	T	C	T	A	T	C
D21S11		Gbb_55	TCTA[13]	A	T	A	A	A	T	A	T	G	T	G	A	G	C	C	A	A	T	T	C	C	C	C	A	A	G	T	G	A	A	T	T	G	C	C	A	T	C	T	A	T	C	T	A	T	C
D21S11		Gbb_56	TCTA[13]	A	T	A	A	A	T	A	T	G	T	G	A	G	C	C	A	A	T	T	C	C	C	C	A	A	G	T	G	A	A	T	T	G	C	C	A	T	C	T	A	T	C	T	A	T	C
D21S11		Gbb_57	TCTA[14]	A	T	A	A	A	T	A	T	G	T	G	A	G	C	C	A	A	T	T	C	C	C	C	A	A	G	T	G	A	A	T	T	G	C	C	A	T	C	T	A	T	C	T	A	T	C
D21S11		Gbb_58	TCTA[13]	A	T	A	A	A	T	A	T	G	T	G	A	G	C	C	A	A	T	T	C	C	C	C	A	A	G	T	G	A	A	T	T	G	C	C	A	T	C	T	A	T	C	T	A	T	C
D21S11		Gbb_58	TCTA[14]	A	T	A	A	A	T	A	T	G	T	G	A	G	C	C	A	A	T	T	C	C	C	C	A	A	G	T	G	A	A	T	T	G	C	C	A	T	C	T	A	T	C	T	A	T	C
D21S11		Gbb_59	TCTA[13]	A	T	A	A	A	T	A	T	G	T	G	A	G	C	C	A	A	T	T	C	C	C	C	A	A	G	T	G	A	A	T	T	G	C	C	A	T	C	T	A	T	C	T	A	T	C
D21S11		Gbb_60	TCTA[14]	A	T	A	A	A	T	A	T	G	T	G	A	G	C	C	A	A	T	T	C	C	C	C	A	A	G	T	G	A	A	T	T	G	C	C	A	T	C	T	A	T	C	T	A	T	C
D21S11		Gbb_60	TCTA[13]	A	T	A	A	A	T	A	T	G	T	G	A	G	C	C	A	A	T	T	C	C	C	C	A	A	G	T	G	A	A	T	T	G	C	C	A	T	C	T	A	T	C	T	A	T	C
D21S11		Gbb_61	TCTA[13]	A	T	A	A	A	T	A	T	G	T	G	A	G	C	C	A	A	T	T	C	C	C	C	A	A	G	T	G	A	A	T	T	G	C	C	A	T	C	T	A	T	C	T	A	T	C
D21S11		Gbb_62	TCTA[13]	A	T	A	A	A	T	A	T	G	T	G	A	G	C	C	A	A	T	T	C	C	C	C	A	A	G	T	G	A	A	T	T	G	C	C	A	T	C	T	A	T	C	T	A	T	C
D22S1045	ATT[3]GTT[1]ATT[3]	Ggg_8	ATT[3]GTT[1]ATT[3]	C	T	A	T	G	G	G	G	G	C	T	A	G	A	T	T	T	T	C	C	C	C	G	A	T	G	A	T	A	G	T	A	G	T	C	T	C	A	T	T	A	T	T	A	T	T
D22S1045		Ggg_10	ATT[3]GTT[1]ATT[3]	C	T	A	T	G	G	G	G	G	C	T	A	G	A	T	T	T	T	C	C	C	C	G	A	T	G	A	T	A	G	T	A	G	T	C	T	C	A	T	T	A	T	T	A	T	T
D22S1045		Ggg_11	ATT[3]GTT[1]ATT[3]	C	T	A	T	G	G	G	G	G	C	T	A	G	A	T	T	T	T	C	C	C	C	G	A	T	G	A	T	A	G	T	A	G	T	C	T	C	A	T	T	A	T	T	A	T	T
D22S1045		Ggg_26	ATT[3]GTT[1]ATT[3]	C	T	A	T	G	G	G	G	G	C	T	A	G	A	T	T	T	T	C	C	C	C	G	A	T	G	A	T	A	G	T	A	G	T	C	T	C	A	T	T	A	T	T	A	T	T
D22S1045		Ggg_28	ATT[3]GTT[1]ATT[3]	C	T	A	T	G	G	G	G	G	C	T	A	G	A	T	T	T	T	C	C	C	C	G	A	T	G	A	T	A	G	T	A	G	T	C	T	C	A	T	T	A	T	T	A	T	T
D22S1045		Ggg_31	ATT[3]GTT[1]ATT[3]	C	T	A	T	G	G	G	G	G	C	T	A	G	A	T	T	T	T	C	C	C	C	G	A	T	G	A	T	A	G	T	A	G	T	C	T	C	A	T	T	A	T	T	A	T	T
D22S1045		Ggg_33	ATT[3]GTT[1]ATT[3]	C	T	A	T	G	G	G	G	G	C	T	A	G	A	T	T	T	T	C	C	C	C	G	A	T	G	A	T	A	G	T	A	G	T	C	T	C	A	T	T	A	T	T	A	T	T
D22S1045		Ggg_34	ATT[3]GTT[1]ATT[3]	C	T	A	T	G	G	G	G	G	C	T	A	G	A	T	T	T	T	C	C	C	C	G	A	T	G	A	T	A	G	T	A	G	T	C	T	C	A	T	T	A	T	T	A	T	T
D22S1045		Ggg_35	ATT[3]GTT[1]ATT[3]	C	T	A	T	G	G	G	G	G	C	T	A	G	A	T	T	T	T	C	C	C	C	G	A	T	G	A	T	A	G	T	A	G	T	C	T	C	A	T	T	A	T	T	A	T	T
D22S1045		Ggg_36	ATT[3]GTT[1]ATT[3]	C	T	A	T	G	G	G	G	G	C	T	A	G	A	T	T	T	T	C	C	C	C	G	A	T	G	A	T	A	G	T	A	G	T	C	T	C	A	T	T	A	T	T	A	T	T
D22S1045		Ggg_37	ATT[3]GTT[1]ATT[3]	C	T	A	T	G	G	G	G	G	C	T	A	G	A	T	T	T	T	C	C	C	C	G	A	T	G	A	T	A	G	T	A	G	T	C	T	C	A	T	T	A	T	T	A	T	T
D22S1045		Ggg_38	ATT[3]GTT[1]ATT[3]	C	T	A	T	G	G	G	G	G	C	T	A	G	A	T	T	T	T	C	C	C	C	G	A	T	G	A	T	A	G	T	A	G	T	C	T	C	A	T	T	A	T	T	A	T	T
D22S1045		Ggg_39	ATT[3]GTT[1]ATT[3]	C	T	A	T	G	G	G	G	G	C	T	A	G	A	T	T	T	T	C	C	C	C	G	A	T	G	A	T	A	G	T	A	G	T	C	T	C	A	T	T	A	T	T	A	T	T
D22S1045		Ggg_41	ATT[3]GTT[1]ATT[3]	C	T	A	T	G	G	G	G	G	C	T	A	G	A	T	T	T	T	C	C	C	C	G	A	T	G	A	T	A	G	T	A	G	T	C	T	C	A	T	T	A	T	T	A	T	T
D22S1045		Ggg_42	ATT[3]GTT[1]ATT[3]	C	T	A	T	G	G	G	G	G	C	T	A	G	A	T	T	T	T	C	C	C	C	G	A	T	G	A	T	A	G	T	A	G	T	C	T	C	A	T	T	A	T	T	A	T	T
D2S1338	GGAA[12-18]GGCA[7-13]	Ggg_8	GGAA[15]GGCA[8]	T	G	C	A	G	G	A	G	G	G	A	A	G	G	A	A	G	G	A	A	G	G	A	A	G	G	A	A	G	G	A	A	G	G	A	A	G	G	A	A	G	G	A	A	G	G
D2S1338		Ggg_9	GGAA[13]GGCA[7]	T	G	C	A	G	G	A	G	G	G	A	A	G	G	A	A	G	G	A	A	G	G	A	A	G	G	A	A	G	G	A	A	G	G	A	A	G	G	A	A	G	G	A	A	G	G
D2S1338		Ggg_9	GGAA[13]GGCA[9]	T	G	C	A	G	G	A	G	G	G	A	A	G	G	A	A	G	G	A	A	G	G	A	A	G	G	A	A	G	G	A	A	G	G	A	A	G	G	A	A	G	G	A	A	G	G
D2S1338		Ggg_10	GGAA[14]GGCA[9]	T	G	C	A	G	G	A	G	G	G	A	A	G	G	A	A	G	G	A	A	G	G	A	A	G	G	A	A	G	G	A	A	G	G	A	A	G	G	A	A	G	G	A	A	G	G
D2S1338		Ggg_10	GGAA[15]GGCA[11]	T	G	C	A	G	G	A	G	G	G	A	A	G	G	A	A	G	G	A	A	G	G	A	A	G	G	A	A	G	G	A	A	G	G	A	A	G	G	A	A	G	G	A	A	G	G
D2S1338		Ggg_11	GGAA[13]GGCA[9]	T	G	C	A	G	G	A	G	G	G	A	A	G	G	A	A	G	G	A	A	G	G	A	A	G	G	A	A	G	G	A	A	G	G	A	A	G	G	A	A	G	G	A	A	G	G
D2S1338		Ggg_26	GGAA[13]GGCA[10]	T	G	C	A	G	G	A	G	G	G	A	A	G	G	A	A	G	G	A	A	G	G	A	A	G	G	A	A	G	G	A	A	G	G	A	A	G	G	A	A	G	G	A	A	G	G
D2S1338		Ggg_26	GGAA[16]GGCA[7]	T	G	C	A	G	G	A	G	G	G	A	A	G	G	A	A	G	G	A	A	G	G	A	A	G	G	A	A	G	G	A	A	G	G	A	A	G	G	A	A	G	G	A	A	G	G
D2S1338		Ggg_28	GGAA[14]GGCA[10]	T	G	C	A	G	G	A	G	G	G	A	A	G	G	A	A	G	G	A	A	G	G	A	A	G	G	A	A	G	G	A	A	G	G	A	A	G	G	A	A	G	G	A	A	G	G
D2S1338		Ggg_28	GGAA[16]GGCA[8]	T	G	C	A	G	G	A	G	G	G	A	A	G	G	A	A	G	G	A	A	G	G	A	A	G	G	A	A	G	G	A	A	G	G	A	A	G	G	A	A	G	G	A	A	G	G
D2S1338		Ggg_31	GGAA[14]GGCA[9]	T	G	C	A	G	G	A	G	G	G	A	A	G	G	A	A	G	G	A	A	G	G	A	A	G	G	A	A	G	G	A	A	G	G	A	A	G	G	A	A	G	G	A	A	G	G
D2S1338		Ggg_31	GGAA[13]GGCA[11]	T	G	C	A	G	G	A	G	G	G	A	A	G	G	A	A	G	G	A	A	G	G	A	A	G	G	A	A	G	G	A	A	G	G	A	A	G	G	A	A	G	G	A	A	G	G
D2S1338		Ggg_33	GGAA[13]GGCA[11]	T	G	C	A	G	G	A	G	G	G	A	A	G	G	A	A	G	G	A	A	G	G	A	A	G	G	A	A	G	G	A	A	G	G	A	A	G	G	A	A	G	G	A	A	G	G
D2S1338		Ggg_33	GGAA[16]GGCA[10]	T	G	C	A	G	G	A	G	G	G	A	A	G	G	A	A	G	G	A	A	G	G	A	A	G	G	A	A	G	G	A	A	G	G	A	A	G	G	A	A	G	G	A	A	G	G
D2S1338		Ggg_34	GGAA[16]GGCA[7]	T	G	C	A	G	G	A	G	G	G	A	A	G	G	A	A	G	G	A	A	G	G	A	A	G	G	A	A	G	G	A	A	G	G	A	A	G	G	A	A	G	G	A	A	G	G
D2S1338		Ggg_34	GGAA[18]GGCA[10]	T	G	C	A	G	G	A	G	G	G	A	A	G	G	A	A	G	G	A	A	G	G	A	A	G	G	A	A	G	G	A	A	G	G	A	A	G	G	A	A	G	G	A	A	G	G
D2S1338		Ggg_35	GGAA[14]GGCA[9]	T	G	C	A	G	G	A	G	G	G	A	A	G	G	A	A	G	G	A	A	G	G	A	A	G	G	A	A	G	G	A	A	G	G	A	A	G	G	A	A	G	G	A	A	G	G
D2S1338		Ggg_35	GGAA[13]GGCA[10]	T	G	C	A	G	G	A	G	G	G	A	A	G	G	A	A	G	G	A	A	G	G	A	A	G	G	A	A	G	G	A	A	G	G	A	A	G	G	A	A	G	G	A	A	G	G
D2S1338		Ggg_36	GGAA[13]GGCA[10]	T	G	C	A	G	G	A	G	G	G	A	A	G	G	A	A	G	G	A	A	G	G	A	A	G	G	A	A	G	G	A	A	G	G	A	A	G	G	A	A	G	G	A	A	G	G
D2S1338		Ggg_36	GGAA[16]GGCA[8]	T	G	C	A	G	G	A	G	G	G	A	A	G	G	A	A	G	G	A	A	G	G	A	A	G	G	A	A	G	G	A	A	G	G	A	A	G	G	A	A	G	G	A	A	G	G
D2S1338		Ggg_37	GGAA[13]GGCA[9]	T	G	C	A	G	G	A	G	G	G	A	A	G	G	A	A	G	G	A	A	G	G	A	A	G	G	A	A	G	G	A	A	G	G	A	A	G	G	A	A	G	G	A	A	G	G
D2S1338		Ggg_37	GGAA[14]GGCA[13]	T	G	C	A	G	G	A	G	G	G	A	A	G	G	A	A	G	G	A	A	G	G	A	A	G	G	A	A	G	G	A	A	G	G	A	A	G	G	A	A	G	G	A	A	G	G
D2S1338		Ggg_38	GGAA[12]GGCA[7]	T	G	C	A	G	G	A	G	G	G	A	A	G	G	A	A	G	G	A	A	G	G	A	A	G	G	A	A	G	G	A	A	G	G	A	A	G	G	A	A	G	G	A	A	G	G
D2S1338		Ggg_38	GGAA[18]GGCA[10]	T	G	C	A	G	G	A	G	G	G	A	A	G	G	A	A	G	G	A	A	G	G	A	A	G	G	A	A	G	G	A	A	G	G	A	A	G	G	A	A	G	G	A	A	G	G
D2S1338		Ggg_39	GGAA[16]GGCA[7]	T	G	C	A	G	G	A	G	G	G	A	A	G	G	A	A	G	G	A	A	G	G	A	A	G	G	A	A	G	G	A	A	G	G	A	A	G	G	A	A	G	G	A	A	G	G
D2S1338		Ggg_39	GGAA[18]GGCA[10]	T	G	C	A	G	G	A	G	G	G	A	A	G	G	A	A	G	G	A	A	G	G	A	A	G	G	A	A	G	G	A	A	G	G	A	A	G	G	A	A	G	G	A	A	G	G
D2S1338		Ggg_41	GGAA[12]GGCA[8]	T	G	C	A	G	G	A	G	G	G	A	A	G	G	A	A	G	G	A	A	G	G	A	A	G	G	A	A	G	G	A	A	G	G	A	A	G	G	A	A	G	G	A	A	G	G
D2S1338		Ggg_41	GGAA[18]GGCA[10]	T	G	C	A	G	G	A	G	G	G	A	A	G	G	A	A	G	G	A	A	G	G	A	A	G	G	A	A	G	G	A	A	G	G	A	A	G	G	A	A	G	G	A	A	G	G
D2S1338		Ggg_42	GGAA[13]GGCA[9]	T	G	C	A	G	G	A	G	G	G	A	A	G	G	A	A	G	G	A	A	G	G	A	A	G	G	A	A	G	G	A	A	G	G	A	A	G	G	A	A	G	G	A	A	G	G
D2S1338		Ggg_42	GGAA[12]GGCA[11]	T	G	C	A	G	G	A	G	G	G	A	A	G	G	A	A	G	G	A	A	G	G	A	A	G	G	A	A	G	G	A	A	G	G	A	A	G	G	A	A	G	G	A	A	G	G
D2S1338	GGAA[12-14]GGCA[9]	Gbg_43	GGAA[12]GGCA[9]	T	G	C	A	G	G	A	G	G	G	A	A	G	G	A	A	G	G	A	A	G	G	A	A	G	G	A	A	G	G	A	A	G	G	A	A	G	G	A	A	G	G	A	A	G	G
D2S1338		Gbg_44	GGAA[12]GGCA[9]	T	G	C	A	G	G	A	G	G	G	A	A	G	G	A	A	G	G	A	A	G	G	A	A	G	G	A	A	G	G	A	A	G	G	A	A	G	G	A	A	G	G	A	A	G	G
D2S1338		Gbg_44	GGAA[13]GGCA[9]	T	G	C	A	G	G	A	G	G	G	A	A	G	G	A	A	G	G	A	A	G	G	A	A	G	G	A	A	G	G	A	A	G	G	A	A	G	G	A	A	G	G	A	A	G	G
D2S1338		Gbg_45	GGAA[12]GGCA[9]	T	G	C	A	G	G	A	G	G	G	A	A	G	G	A	A	G	G	A	A	G	G	A	A	G	G	A	A	G	G	A	A	G	G	A	A	G	G	A	A	G	G	A	A	G	G
D2S1338		Gbg_46	GGAA[13]GGCA[9]	T	G	C	A	G	G	A	G	G	G	A	A	G	G	A	A	G	G	A	A	G	G	A	A	G	G	A	A	G	G	A	A	G	G	A	A	G	G	A	A	G	G	A	A	G	G
D2S1338		Gbg_46	GGAA[12]GGCA[9]	T	G	C	A	G	G	A	G	G	G	A	A	G	G	A	A	G	G	A	A	G	G	A	A	G	G	A	A	G	G	A	A	G	G	A	A	G	G	A	A	G	G	A	A	G	G
D2S1338		Gbg_47	GGAA[12]GGCA[9]	T	G	C	A	G	G	A	G	G	G	A	A	G	G	A	A	G	G	A	A	G	G	A	A	G	G	A	A	G	G	A	A	G	G	A	A	G	G	A	A	G	G	A	A	G	G
D2S1338		Gbg_47	GGAA[14]GGCA[9]	T	G	C	A	G	G	A	G	G	G	A	A	G	G	A	A	G	G	A	A	G	G	A	A	G	G	A	A	G	G	A	A	G	G	A	A	G	G	A	A	G	G	A	A	G	G
D2S1338		Gbg_48	GGAA[12]GGCA[9]	T	G	C	A	G	G	A	G	G	G	A	A	G	G	A	A	G	G	A	A	G	G	A	A	G	G	A	A	G	G	A	A	G	G	A	A	G	G	A	A	G	G	A	A	G	G
D2S1338	GGAA[13-18]GGCA[7-9]	Gbb_49	GGAA[14]GGCA[8]	T	G	C	A	G	G	A	G	G	G	A	A	G	G	A	A	G	G	A	A	G	G	A	A	G	G	A	A	G	G	A	A	G	G	A	A	G	G	A	A	G	G	A	A	G	G
D2S1338		Gbb_49	GGAA[18]GGCA[8]	T	G	C	A	G	G	A	G	G	G	A	A	G	G	A	A	G	G	A	A	G	G	A	A	G	G	A	A	G	G	A	A	G	G	A	A	G	G	A	A	G	G	A	A	G	G
D2S1338		Gbb_50	GGAA[18]GGCA[8]	T	G	C	A	G	G	A	G	G	G	A	A	G	G	A	A	G	G	A	A	G	G	A	A	G	G	A	A	G	G	A	A	G	G	A	A	G	G	A	A	G	G	A	A	G	G
D2S1338		Gbb_51	GGAA[15]GGCA[9]	T	G	C	A	G	G	A	G	G	G	A	A	G	G	A	A	G	G	A	A	G	G	A	A	G	G	A	A	G	G	A	A	G	G	A	A	G	G	A	A	G	G	A	A	G	G
D2S1338		Gbb_51	GGAA[14]GGCA[8]	T	G	C	A	G	G	A	G	G	G	A	A	G	G	A	A	G	G	A	A	G	G	A	A	G	G	A	A	G	G	A	A	G	G	A	A	G	G	A	A	G	G	A	A	G	G
D2S1338		Gbb_53	GGAA[17]GGCA[8]	T	G	C	A	G	G	A	G	G	G	A	A	G	G	A	A	G	G	A	A	G	G	A	A	G	G	A	A	G	G	A	A	G	G	A	A	G	G	A	A	G	G	A	A	G	G
D2S1338		Gbb_53	GGAA[18]GGCA[8]	T	G	C	A	G	G	A	G	G	G	A	A	G	G	A	A	G	G	A	A	G	G	A	A	G	G	A	A	G	G	A	A	G	G	A	A	G	G	A	A	G	G	A	A	G	G
D2S1338		Gbb_55	GGAA[14]GGCA[8]	T	G	C	A	G	G	A	G	G	G	A	A	G	G	A	A	G	G	A	A	G	G	A	A	G	G	A	A	G	G	A	A	G	G	A	A	G	G	A	A	G	G	A	A	G	G
D2S1338		Gbb_56	GGAA[14]GGCA[8]	T	G	C	A	G	G	A	G	G	G	A	A	G	G	A	A	G	G	A	A	G	G	A	A	G	G	A	A	G	G	A	A	G	G	A	A	G	G	A	A	G	G	A	A	G	G
D2S1338		Gbb_56	GGAA[15]GGCA[7]	T	G	C	A	G	G	A	G	G	G	A	A	G	G	A	A	G	G	A	A	G	G	A	A	G	G	A	A	G	G	A	A	G	G	A	A	G	G	A	A	G	G	A	A	G	G
D2S1338		Gbb_57	GGAA[14]GGCA[8]	T	G	C	A	G	G	A	G	G	G	A	A	G	G	A	A	G	G	A	A	G	G	A	A	G	G	A	A	G	G	A	A	G	G	A	A	G	G	A	A	G	G	A	A	G	G
D2S1338		Gbb_58	GGAA[14]GGCA[8]	T	G	C	A	G	G	A	G	G	G	A	A	G	G	A	A	G	G	A	A	G	G	A	A	G	G	A	A	G	G	A	A	G	G	A	A	G	G	A	A	G	G	A	A	G	G
D2S1338		Gbb_58	GGAA[15]GGCA[7]	T	G	C	A	G	G	A	G	G	G	A	A	G	G	A	A	G	G	A	A	G	G	A	A	G	G	A	A	G	G	A	A	G	G	A	A	G	G	A	A	G	G	A	A	G	G
D2S1338		Gbb_59	GGAA[13]GGCA[8]	T	G	C	A	G	G	A	G	G	G	A	A	G	G	A	A	G	G	A	A	G	G	A	A	G	G	A	A	G	G	A	A	G	G	A	A	G	G	A	A	G	G	A	A	G	G
D2S1338		Gbb_59	GGAA[14]GGCA[8]	T	G	C	A	G	G	A	G	G	G	A	A	G	G	A	A	G	G	A	A	G	G	A	A	G	G	A	A	G	G	A	A	G	G	A	A	G	G	A	A	G	G	A	A	G	G
D2S1338		Gbb_60	GGAA[14]GGCA[8]	T	G	C	A	G	G	A	G	G	G	A	A	G	G	A	A	G	G	A	A	G	G	A	A	G	G	A	A	G	G	A	A	G	G	A	A	G	G	A	A	G	G	A	A	G	G
D2S1338		Gbb_60	GGAA[15]GGCA[7]	T	G	C	A	G	G	A	G	G	G	A	A	G	G	A	A	G	G	A	A	G	G	A	A	G	G	A	A	G	G	A	A	G	G	A	A	G	G	A	A	G	G	A	A	G	G
D2S1338		Gbb_61	GGAA[13]GGCA[8]	T	G	C	A	G	G	A	G	G	G	A	A	G	G	A	A	G	G	A	A	G	G	A	A	G	G	A	A	G	G	A	A	G	G	A	A	G	G	A	A	G	G	A	A	G	G
D2S1338		Gbb_61	GGAA[14]GGCA[8]	T	G	C	A	G	G	A	G	G	G	A	A	G	G	A	A	G	G	A	A	G	G	A	A	G	G	A	A	G	G	A	A	G	G	A	A	G	G	A	A	G	G	A	A	G	G
D2S1338		Gbb_62	GGAA[13]GGCA[8]	T	G	C	A	G	G	A	G	G	G	A	A	G	G	A	A	G	G	A	A	G	G	A	A	G	G	A	A	G	G	A	A	G	G	A	A	G	G	A	A	G	G	A	A	G	G
D2S1338		Gbb_62	GGAA[14]GGCA[8]	T	G	C	A	G	G	A	G	G	G	A	A	G	G	A	A	G	G	A	A	G	G	A	A	G	G	A	A	G	G	A	A	G	G	A	A	G	G	A	A	G	G	A	A	G	G
D2S441	TCTA[3]TCCA[1]TCTA[1]TCTG[1]TCTA[5-11]TTTA[0-1]CCTA[0-1]TCTA[1-6]CCTA[0-1]TCTA[0-4]TTTA[0-1]TCTA[0-2]	Ggg_8	TCTA[3]TCCA[1]TCTA[1]TCTG[1]TCTA[8]TTTA[1]TCTA[2]	C	C	A	G	G	A	A	C	T	G	T	G	G	C	T	C	A	T	C	T	A	T	G	A	A	A	A	C	T	A	T	C	T	A	T	C	T	A	T	C	T	A	T	C	C	A
D2S441		Ggg_8	TCTA[3]TCCA[1]TCTA[1]TCTG[1]TCTA[5]CCTA[1]TCTA[6]TTTA[1]TCTA[2]	C	C	A	G	G	A	A	C	T	G	T	G	G	C	T	C	A	T	C	T	A	T	G	A	A	A	A	C	T	A	T	C	T	A	T	C	T	A	T	C	T	A	T	C	C	A
D2S441		Ggg_9	TCTA[3]TCCA[1]TCTA[1]TCTG[1]TCTA[7]TTTA[1]TCTA[1]	C	C	A	G	G	A	A	C	T	G	T	G	G	C	T	C	A	T	C	T	A	T	G	A	A	A	A	C	T	A	T	C	T	A	T	C	T	A	T	C	T	A	T	C	C	A
D2S441		Ggg_9	TCTA[3]TCCA[1]TCTA[1]TCTG[1]TCTA[11]TTTA[1]TCTA[1]	C	C	A	G	G	A	A	C	T	G	T	G	G	C	T	C	A	T	C	T	A	T	G	A	A	A	A	C	T	A	T	C	T	A	T	C	T	A	T	C	T	A	T	C	C	A
D2S441		Ggg_10	TCTA[3]TCCA[1]TCTA[1]TCTG[1]TCTA[10]TTTA[1]TCTA[2]	C	C	A	G	G	A	A	C	T	G	T	G	G	C	T	C	A	T	C	T	A	T	G	A	A	A	A	C	T	A	T	C	T	A	T	C	T	A	T	C	T	A	T	C	C	A
D2S441		Ggg_10	TCTA[3]TCCA[1]TCTA[1]TCTG[1]TCTA[9]TTTA[1]TCTA[2]	C	C	A	G	G	A	A	C	T	G	T	G	G	C	T	C	A	T	C	T	A	T	G	A	A	A	A	C	T	A	T	C	T	A	T	C	T	A	T	C	T	A	T	C	C	A
D2S441		Ggg_11	TCTA[3]TCCA[1]TCTA[1]TCTG[1]TCTA[5]CCTA[1]TCTA[6]TTTA[1]TCTA[2]	C	C	A	G	G	A	A	C	T	G	T	G	G	C	T	C	A	T	C	T	A	T	G	A	A	A	A	C	T	A	T	C	T	A	T	C	T	A	T	C	T	A	T	C	C	A
D2S441		Ggg_11	TCTA[3]TCCA[1]TCTA[1]TCTG[1]TCTA[11]TTTA[1]TCTA[1]	C	C	A	G	G	A	A	C	T	G	T	G	G	C	T	C	A	T	C	T	A	T	G	A	A	A	A	C	T	A	T	C	T	A	T	C	T	A	T	C	T	A	T	C	C	A
D2S441		Ggg_26	TCTA[3]TCCA[1]TCTA[1]TCTG[1]TCTA[5]CCTA[1]TCTA[3]CCTA[1]TCTA[4]TTTA[1]TCTA[2]	C	C	A	G	G	A	A	C	T	G	T	G	G	C	T	C	A	T	C	T	A	T	G	A	A	A	A	C	T	A	T	C	T	A	T	C	T	A	T	C	T	A	T	C	C	A
D2S441		Ggg_26	TCTA[3]TCCA[1]TCTA[1]TCTG[1]TCTA[7]TTTA[1]TCTA[1]	C	C	A	G	G	A	A	C	T	G	T	G	G	C	T	C	A	T	C	T	A	T	G	A	A	A	A	C	T	A	T	C	T	A	T	C	T	A	T	C	T	A	T	C	C	A
D2S441		Ggg_28	TCTA[3]TCCA[1]TCTA[1]TCTG[1]TCTA[8]TTTA[1]TCTA[2]	C	C	A	G	G	A	A	C	T	G	T	G	G	C	T	C	A	T	C	T	A	T	G	A	A	A	A	C	T	A	T	C	T	A	T	C	T	A	T	C	T	A	T	C	C	A
D2S441		Ggg_31	TCTA[3]TCCA[1]TCTA[1]TCTG[1]TCTA[8]TTTA[1]TCTA[2]	C	C	A	G	G	A	A	C	T	G	T	G	G	C	T	C	A	T	C	T	A	T	G	A	A	A	A	C	T	A	T	C	T	A	T	C	T	A	T	C	T	A	T	C	C	A
D2S441		Ggg_31	TCTA[3]TCCA[1]TCTA[1]TCTG[1]TCTA[5]CCTA[1]TCTA[3]CCTA[1]TCTA[4]TTTA[1]TCTA[2]	C	C	A	G	G	A	A	C	T	G	T	G	G	C	T	C	A	T	C	T	A	T	G	A	A	A	A	C	T	A	T	C	T	A	T	C	T	A	T	C	T	A	T	C	C	A
D2S441		Ggg_33	TCTA[3]TCCA[1]TCTA[1]TCTG[1]TCTA[8]TTTA[1]TCTA[2]	C	C	A	G	G	A	A	C	T	G	T	G	G	C	T	C	A	T	C	T	A	T	G	A	A	A	A	C	T	A	T	C	T	A	T	C	T	A	T	C	T	A	T	C	C	A
D2S441		Ggg_33	TCTA[3]TCCA[1]TCTA[1]TCTG[1]TCTA[5]CCTA[1]TCTA[3]CCTA[1]TCTA[4]TTTA[1]TCTA[2]	C	C	A	G	G	A	A	C	T	G	T	G	G	C	T	C	A	T	C	T	A	T	G	A	A	A	A	C	T	A	T	C	T	A	T	C	T	A	T	C	T	A	T	C	C	A
D2S441		Ggg_34	TCTA[3]TCCA[1]TCTA[1]TCTG[1]TCTA[8]TTTA[1]TCTA[2]	C	C	A	G	G	A	A	C	T	G	T	G	G	C	T	C	A	T	C	T	A	T	G	A	A	A	A	C	T	A	T	C	T	A	T	C	T	A	T	C	T	A	T	C	C	A
D2S441		Ggg_34	TCTA[3]TCCA[1]TCTA[1]TCTG[1]TCTA[5]CCTA[1]TCTA[5]TTTA[1]TCTA[2]	C	C	A	G	G	A	A	C	T	A	T	G	G	C	T	C	A	T	C	T	A	T	G	A	A	A	A	C	T	A	T	C	T	A	T	C	T	A	T	C	T	A	T	C	C	A
D2S441		Ggg_35	TCTA[3]TCCA[1]TCTA[1]TCTG[1]TCTA[8]TTTA[1]TCTA[2]	C	C	A	G	G	A	A	C	T	G	T	G	G	C	T	C	A	T	C	T	A	T	G	A	A	A	A	C	T	A	T	C	T	A	T	C	T	A	T	C	T	A	T	C	C	A
D2S441		Ggg_35	TCTA[3]TCCA[1]TCTA[1]TCTG[1]TCTA[5]CCTA[1]TCTA[5]TTTA[1]TCTA[2]	C	C	A	G	G	A	A	C	T	A	T	G	G	C	T	C	A	T	C	T	A	T	G	A	A	A	A	C	T	A	T	C	T	A	T	C	T	A	T	C	T	A	T	C	C	A
D2S441		Ggg_36	TCTA[3]TCCA[1]TCTA[1]TCTG[1]TCTA[8]TTTA[1]TCTA[2]	C	C	A	G	G	A	A	C	T	G	T	G	G	C	T	C	A	T	C	T	A	T	G	A	A	A	A	C	T	A	T	C	T	A	T	C	T	A	T	C	T	A	T	C	C	A
D2S441		Ggg_36	TCTA[3]TCCA[1]TCTA[1]TCTG[1]TCTA[10]TTTA[1]TCTA[2]	C	C	A	G	G	A	A	C	T	G	T	G	G	C	T	C	A	T	C	T	A	T	G	A	A	A	A	C	T	A	T	C	T	A	T	C	T	A	T	C	T	A	T	C	C	A
D2S441		Ggg_37	TCTA[3]TCCA[1]TCTA[1]TCTG[1]TCTA[5]CCTA[1]TCTA[6]TTTA[1]TCTA[2]	C	C	A	G	G	A	A	C	T	G	T	G	G	C	T	C	A	T	C	T	A	T	G	A	A	A	A	C	T	A	T	C	T	A	T	C	T	A	T	C	T	A	T	C	C	A
D2S441		Ggg_37	TCTA[3]TCCA[1]TCTA[1]TCTG[1]TCTA[5]CCTA[1]TCTA[5]TTTA[1]TCTA[2]	C	C	A	G	G	A	A	C	T	A	T	G	G	C	T	C	A	T	C	T	A	T	G	A	A	A	A	C	T	A	T	C	T	A	T	C	T	A	T	C	T	A	T	C	C	A
D2S441		Ggg_38	TCTA[3]TCCA[1]TCTA[1]TCTG[1]TCTA[5]CCTA[1]TCTA[6]TTTA[1]TCTA[2]	C	C	A	G	G	A	A	C	T	G	T	G	G	C	T	C	A	T	C	T	A	T	G	A	A	A	A	C	T	A	T	C	T	A	T	C	T	A	T	C	T	A	T	C	C	A
D2S441		Ggg_38	TCTA[3]TCCA[1]TCTA[1]TCTG[1]TCTA[5]CCTA[1]TCTA[3]CCTA[1]TCTA[4]TTTA[1]TCTA[2]	C	C	A	G	G	A	A	C	T	G	T	G	G	C	T	C	A	T	C	T	A	T	G	A	A	A	A	C	T	A	T	C	T	A	T	C	T	A	T	C	T	A	T	C	C	A
D2S441		Ggg_39	TCTA[3]TCCA[1]TCTA[1]TCTG[1]TCTA[8]TTTA[1]TCTA[2]	C	C	A	G	G	A	A	C	T	G	T	G	G	C	T	C	A	T	C	T	A	T	G	A	A	A	A	C	T	A	T	C	T	A	T	C	T	A	T	C	T	A	T	C	C	A
D2S441		Ggg_39	TCTA[3]TCCA[1]TCTA[1]TCTG[1]TCTA[5]CCTA[1]TCTA[5]TTTA[1]TCTA[2]	C	C	A	G	G	A	A	C	T	A	T	G	G	C	T	C	A	T	C	T	A	T	G	A	A	A	A	C	T	A	T	C	T	A	T	C	T	A	T	C	T	A	T	C	C	A
D2S441		Ggg_41	TCTA[3]TCCA[1]TCTA[1]TCTG[1]TCTA[5]CCTA[1]TCTA[5]TTTA[1]TCTA[2]	C	C	A	G	G	A	A	C	T	A	T	G	G	C	T	C	A	T	C	T	A	T	G	A	A	A	A	C	T	A	T	C	T	A	T	C	T	A	T	C	T	A	T	C	C	A
D2S441		Ggg_41	TCTA[3]TCCA[1]TCTA[1]TCTG[1]TCTA[8]TTTA[1]TCTA[2]	C	C	A	G	G	A	A	C	T	G	T	G	G	C	T	C	A	T	C	T	A	T	G	A	A	A	A	C	T	A	T	C	T	A	T	C	T	A	T	C	T	A	T	C	C	A
D2S441		Ggg_42	TCTA[3]TCCA[1]TCTA[1]TCTG[1]TCTA[5]CCTA[1]TCTA[5]TTTA[1]TCTA[2]	C	C	A	G	G	A	A	C	T	A	T	G	G	C	T	C	A	T	C	T	A	T	G	A	A	A	A	C	T	A	T	C	T	A	T	C	T	A	T	C	T	A	T	C	C	A
D2S441	TCTA[3]TCCA[1]TCTA[1]TCTG[1]TCCA[0-1]TCTA[5-6]TTTA[0-1]CCTA[0-1]TCTA[2-9]	Gbg_42	TCTA[3]TCCA[1]TCTA[1]TCTG[1]TCTA[9]TTTA[1]TCTA[2]	C	C	A	G	G	A	A	C	T	G	T	G	G	C	T	C	A	T	C	T	A	T	G	A	A	A	A	C	T	A	T	C	T	A	T	C	T	A	T	C	T	A	T	C	C	A
D2S441		Gbg_43	TCTA[3]TCCA[1]TCTA[1]TCTG[1]TCCA[1]TCTA[5]TTTA[1]TCTA[2]	C	C	A	G	G	A	A	C	T	G	T	G	G	C	T	C	A	T	C	T	A	T	G	A	A	A	A	C	T	A	T	C	T	A	T	C	T	A	T	C	T	A	T	C	C	A
D2S441		Gbg_43	TCTA[3]TCCA[1]TCTA[1]TCTG[1]TCTA[6]TTTA[1]TCTA[2]	C	C	A	G	G	A	A	C	T	G	T	G	G	C	T	C	A	T	C	T	A	T	G	A	A	A	A	C	T	A	T	C	T	A	T	C	T	A	T	C	T	A	T	C	C	A
D2S441		Gbg_44	TCTA[3]TCCA[1]TCTA[1]TCTG[1]TCTA[6]TTTA[1]TCTA[2]	C	C	A	G	G	A	A	C	T	G	T	G	G	C	T	C	A	T	C	T	A	T	G	A	A	A	A	C	T	A	T	C	T	A	T	C	T	A	T	C	T	A	T	C	C	A
D2S441		Gbg_44	TCTA[3]TCCA[1]TCTA[1]TCTG[1]TCTA[5]CCTA[1]TCTA[9]TTTA[1]TCTA[2]	C	C	A	G	G	A	A	C	T	G	T	G	G	C	T	C	A	T	C	T	A	T	G	A	A	A	A	C	T	A	T	C	T	A	T	C	T	A	T	C	T	A	T	C	C	A
D2S441		Gbg_45	TCTA[3]TCCA[1]TCTA[1]TCTG[1]TCTA[6]TTTA[1]TCTA[2]	C	C	A	G	G	A	A	C	T	G	T	G	G	C	T	C	A	T	C	T	A	T	G	A	A	A	A	C	T	A	T	C	T	A	T	C	T	A	T	C	T	A	T	C	C	A
D2S441		Gbg_45	TCTATCTATCTATCCATCTATCTG[1]TCCA[1]TCTA[5]TTTA[1]TCTA[2]	C	C	A	G	G	A	A	C	T	G	T	G	G	C	T	C	A	T	C	T	A	T	G	A	A	A	A	C	T	A	T	C	T	A	T	C	T	A	T	C	T	A	T	C	C	A
D2S441		Gbg_46	TCTATCTATCTATCCATCTATCTG[1]TCCA[1]TCTA[5]TTTA[1]TCTA[2]	C	C	A	G	G	A	A	C	T	G	T	G	G	C	T	C	A	T	C	T	A	T	G	A	A	A	A	C	T	A	T	C	T	A	T	C	T	A	T	C	T	A	T	C	C	A
D2S441		Gbg_46	TCTA[3]TCCA[1]TCTA[1]TCTG[1]TCTA[6]TTTA[1]TCTA[2]	C	C	A	G	G	A	A	C	T	G	T	G	G	C	T	C	A	T	C	T	A	T	G	A	A	A	A	C	T	A	T	C	T	A	T	C	T	A	T	C	T	A	T	C	C	A
D2S441		Gbg_47	TCTATCTATCTATCCATCTATCTG[1]TCCA[1]TCTA[5]TTTA[1]TCTA[2]	C	C	A	G	G	A	A	C	T	G	T	G	G	C	T	C	A	T	C	T	A	T	G	A	A	A	A	C	T	A	T	C	T	A	T	C	T	A	T	C	T	A	T	C	C	A
D2S441		Gbg_47	TCTA[3]TCCA[1]TCTA[1]TCTG[1]TCTA[5]CCTA[1]TCTA[9]TTTA[1]TCTA[2]	C	C	A	G	G	A	A	C	T	G	T	G	G	C	T	C	A	T	C	T	A	T	G	A	A	A	A	C	T	A	T	C	T	A	T	C	T	A	T	C	T	A	T	C	C	A
D2S441		Gbg_48	TCTA[3]TCCA[1]TCTA[1]TCTG[1]TCTA[6]TTTA[1]TCTA[2]	C	C	A	G	G	A	A	C	T	G	T	G	G	C	T	C	A	T	C	T	A	T	G	A	A	A	A	C	T	A	T	C	T	A	T	C	T	A	T	C	T	A	T	C	C	A
D2S441		Gbg_48	TCTATCTATCTATCCATCTATCTG[1]TCCA[1]TCTA[5]TTTA[1]TCTA[2]	C	C	A	G	G	A	A	C	T	G	T	G	G	C	T	C	A	T	C	T	A	T	G	A	A	A	A	C	T	A	T	C	T	A	T	C	T	A	T	C	T	A	T	C	C	A
D2S441	TCTA[3]TCCA[1]TCTA[1]TCTG[1]TCTA[6]TTTA[1]TCTA[2]	Gbb_49	TCTA[3]TCCA[1]TCTA[1]TCTG[1]TCTA[6]TTTA[1]TCTA[2]	C	C	A	G	G	A	A	C	T	G	T	G	G	C	T	C	A	T	C	T	A	T	G	A	A	A	A	C	T	A	T	C	T	A	T	C	T	A	T	C	T	A	T	C	C	A
D2S441		Gbb_50	TCTA[3]TCCA[1]TCTA[1]TCTG[1]TCTA[6]TTTA[1]TCTA[2]	C	C	A	G	G	A	A	C	T	G	T	G	G	C	T	C	A	T	C	T	A	T	G	A	A	A	A	C	T	A	T	C	T	A	T	C	T	A	T	C	T	A	T	C	C	A
D2S441		Gbb_51	TCTA[3]TCCA[1]TCTA[1]TCTG[1]TCTA[6]TTTA[1]TCTA[2]	C	C	A	G	G	A	A	C	T	G	T	G	G	C	T	C	A	T	C	T	A	T	G	A	A	A	A	C	T	A	T	C	T	A	T	C	T	A	T	C	T	A	T	C	C	A
D2S441		Gbb_53	TCTA[3]TCCA[1]TCTA[1]TCTG[1]TCTA[6]TTTA[1]TCTA[2]	C	C	A	G	G	A	A	C	T	G	T	G	G	C	T	C	A	T	C	T	A	T	G	A	A	A	A	C	T	A	T	C	T	A	T	C	T	A	T	C	T	A	T	C	C	A
D2S441		Gbb_55	TCTA[3]TCCA[1]TCTA[1]TCTG[1]TCTA[6]TTTA[1]TCTA[2]	C	C	A	G	G	A	A	C	T	G	T	G	G	C	T	C	A	T	C	T	A	T	G	A	A	A	A	C	T	A	T	C	T	A	T	C	T	A	T	C	T	A	T	C	C	A
D2S441		Gbb_56	TCTA[3]TCCA[1]TCTA[1]TCTG[1]TCTA[6]TTTA[1]TCTA[2]	C	C	A	G	G	A	A	C	T	G	T	G	G	C	T	C	A	T	C	T	A	T	G	A	A	A	A	C	T	A	T	C	T	A	T	C	T	A	T	C	T	A	T	C	C	A
D2S441		Gbb_57	TCTA[3]TCCA[1]TCTA[1]TCTG[1]TCTA[6]TTTA[1]TCTA[2]	C	C	A	G	G	A	A	C	T	G	T	G	G	C	T	C	A	T	C	T	A	T	G	A	A	A	A	C	T	A	T	C	T	A	T	C	T	A	T	C	T	A	T	C	C	A
D2S441		Gbb_58	TCTA[3]TCCA[1]TCTA[1]TCTG[1]TCTA[6]TTTA[1]TCTA[2]	C	C	A	G	G	A	A	C	T	G	T	G	G	C	T	C	A	T	C	T	A	T	G	A	A	A	A	C	T	A	T	C	T	A	T	C	T	A	T	C	T	A	T	C	C	A
D2S441		Gbb_59	TCTA[3]TCCA[1]TCTA[1]TCTG[1]TCTA[6]TTTA[1]TCTA[2]	C	C	A	G	G	A	A	C	T	G	T	G	G	C	T	C	A	T	C	T	A	T	G	A	A	A	A	C	T	A	T	C	T	A	T	C	T	A	T	C	T	A	T	C	C	A
D2S441		Gbb_60	TCTA[3]TCCA[1]TCTA[1]TCTG[1]TCTA[6]TTTA[1]TCTA[2]	C	C	A	G	G	A	A	C	T	G	T	G	G	C	T	C	A	T	C	T	A	T	G	A	A	A	A	C	T	A	T	C	T	A	T	C	T	A	T	C	T	A	T	C	C	A
D2S441		Gbb_61	TCTA[3]TCCA[1]TCTA[1]TCTG[1]TCTA[6]TTTA[1]TCTA[2]	C	C	A	G	G	A	A	C	T	G	T	G	G	C	T	C	A	T	C	T	A	T	G	A	A	A	A	C	T	A	T	C	T	A	T	C	T	A	T	C	T	A	T	C	C	A
D2S441		Gbb_62	TCTA[3]TCCA[1]TCTA[1]TCTG[1]TCTA[6]TTTA[1]TCTA[2]	C	C	A	G	G	A	A	C	T	G	T	G	G	C	T	C	A	T	C	T	A	T	G	A	A	A	A	C	T	A	T	C	T	A	T	C	T	A	T	C	T	A	T	C	C	A
D3S1358	TCTG[1]TTTA[1]TCTA[6-15]TCTC[0-1]TCTA[0-6]	Ggg_8	TCTG[1]TTTA[1]TCTA[12]	T	T	T	G	G	G	G	G	C	A	T	C	T	C	T	T	A	T	A	C	T	C	A	T	G	A	A	A	T	C	A	A	C	A	G	A	G	G	C	T	T	G	C	A	T	G
D3S1358		Ggg_8	TCTG[1]TTTA[1]TCTA[13]	T	T	T	G	G	G	G	G	C	A	T	C	T	C	T	T	A	T	A	C	T	C	A	T	G	A	A	A	T	C	A	A	C	A	G	A	G	G	C	T	T	G	C	A	T	G
D3S1358		Ggg_9	TCTG[1]TTTA[1]TCTA[14]	T	T	T	G	G	G	G	G	C	A	T	C	T	C	T	T	A	T	A	C	T	C	A	T	G	A	A	A	T	C	A	A	C	A	G	A	G	G	C	T	T	G	C	A	T	G
D3S1358		Ggg_9	TCTG[1]TTTA[1]TCTA[13]	T	T	T	G	G	G	G	G	C	A	T	C	T	C	T	T	A	T	A	C	T	C	A	T	G	A	A	A	T	C	A	A	C	A	G	A	G	G	C	T	T	G	C	A	T	G
D3S1358		Ggg_10	TCTG[1]TTTA[1]TCTA[10]	T	T	T	G	G	G	G	G	C	A	T	C	T	C	T	T	A	T	A	C	T	C	A	T	G	A	A	A	T	C	A	A	C	A	G	A	G	G	C	T	T	G	C	A	T	G
D3S1358		Ggg_10	TCTG[1]TTTA[1]TCTA[13]	T	T	T	G	G	G	G	G	C	A	T	C	T	C	T	T	A	T	A	C	T	C	A	T	G	A	A	A	T	C	A	A	C	A	G	A	G	G	C	T	T	G	C	A	T	G
D3S1358		Ggg_11	TCTG[1]TTTA[1]TCTA[12]	T	T	T	G	G	G	G	G	C	A	T	C	T	C	T	T	A	T	A	C	T	C	A	T	G	A	A	A	T	C	A	A	C	A	G	A	G	G	C	T	T	G	C	A	T	G
D3S1358		Ggg_11	TCTG[1]TTTA[1]TCTA[13]	T	T	T	G	G	G	G	G	C	A	T	C	T	C	T	T	A	T	A	C	T	C	A	T	G	A	A	A	T	C	A	A	C	A	G	A	G	G	C	T	T	G	C	A	T	G
D3S1358		Ggg_26	TCTG[1]TTTA[1]TCTA[12]	T	T	T	G	G	G	G	G	C	A	T	C	T	C	T	T	A	T	A	C	T	C	A	T	G	A	A	A	T	C	A	A	C	A	G	A	G	G	C	T	T	G	C	A	T	G
D3S1358		Ggg_26	TCTG[1]TTTA[1]TCTA[13]	T	T	T	G	G	G	G	G	C	A	T	C	T	C	T	T	A	T	A	C	T	C	A	T	G	A	A	A	T	C	A	A	C	A	G	A	G	G	C	T	T	G	C	A	T	G
D3S1358		Ggg_28	TCTG[1]TTTA[1]TCTA[6]TCTC[1]TCTA[6]	T	T	T	G	G	G	G	G	C	A	T	C	T	C	T	T	A	T	A	C	T	C	A	T	G	A	A	A	T	C	A	A	C	A	G	A	G	G	C	T	T	G	C	A	T	G
D3S1358		Ggg_28	TCTG[1]TTTA[1]TCTA[12]	T	T	T	G	G	G	G	G	C	A	T	C	T	C	T	T	A	T	A	C	T	C	A	T	G	A	A	A	T	C	A	A	C	A	G	A	G	G	C	T	T	G	C	A	T	G
D3S1358		Ggg_31	TCTG[1]TTTA[1]TCTA[12]	T	T	T	G	G	G	G	G	C	A	T	C	T	C	T	T	A	T	A	C	T	C	A	T	G	A	A	A	T	C	A	A	C	A	G	A	G	G	C	T	T	G	C	A	T	G
D3S1358		Ggg_33	TCTG[1]TTTA[1]TCTA[12]	T	T	T	G	G	G	G	G	C	A	T	C	T	C	T	T	A	T	A	C	T	C	A	T	G	A	A	A	T	C	A	A	C	A	G	A	G	G	C	T	T	G	C	A	T	G
D3S1358		Ggg_33	TCTG[1]TTTA[1]TCTA[13]	T	T	T	G	G	G	G	G	C	A	T	C	T	C	T	T	A	T	A	C	T	C	A	T	G	A	A	A	T	C	A	A	C	A	G	A	G	G	C	T	T	G	C	A	T	G
D3S1358		Ggg_34	TCTG[1]TTTA[1]TCTA[13]	T	T	T	G	G	G	G	G	C	A	T	C	T	C	T	T	A	T	A	C	T	C	A	T	G	A	A	A	T	C	A	A	C	A	G	A	G	G	C	T	T	G	C	A	T	G
D3S1358		Ggg_34	TCTG[1]TTTA[1]TCTA[6]TCTC[1]TCTA[6]	T	T	T	G	G	G	G	G	C	A	T	C	T	C	T	T	A	T	A	C	T	C	A	T	G	A	A	A	T	C	A	A	C	A	G	A	G	G	C	T	T	G	C	A	T	G
D3S1358		Ggg_35	TCTG[1]TTTA[1]TCTA[14]	T	T	T	G	G	G	G	G	C	A	T	C	T	C	T	T	A	T	A	C	T	C	A	T	G	A	A	A	T	C	A	A	C	A	G	A	G	G	C	T	T	G	C	A	T	G
D3S1358		Ggg_35	TCTG[1]TTTA[1]TCTA[12]	T	T	T	G	G	G	G	G	C	A	T	C	T	C	T	T	A	T	A	C	T	C	A	T	G	A	A	A	T	C	A	A	C	A	G	A	G	G	C	T	T	G	C	A	T	G
D3S1358		Ggg_36	TCTG[1]TTTA[1]TCTA[12]	T	T	T	G	G	G	G	G	C	A	T	C	T	C	T	T	A	T	A	C	T	C	A	T	G	A	A	A	T	C	A	A	C	A	G	A	G	G	C	T	T	G	C	A	T	G
D3S1358		Ggg_36	TCTG[1]TTTA[1]TCTA[6]TCTC[1]TCTA[6]	T	T	T	G	G	G	G	G	C	A	T	C	T	C	T	T	A	T	A	C	T	C	A	T	G	A	A	A	T	C	A	A	C	A	G	A	G	G	C	T	T	G	C	A	T	G
D3S1358		Ggg_37	TCTG[1]TTTA[1]TCTA[13]	T	T	T	G	G	G	G	G	C	A	T	C	T	C	T	T	A	T	A	C	T	C	A	T	G	A	A	A	T	C	A	A	C	A	G	A	G	G	C	T	T	G	C	A	T	G
D3S1358		Ggg_37	TCTG[1]TTTA[1]TCTA[14]	T	T	T	G	G	G	G	G	C	A	T	C	T	C	T	T	A	T	A	C	T	C	A	T	G	A	A	A	T	C	A	A	C	A	G	A	G	G	C	T	T	G	C	A	T	G
D3S1358		Ggg_38	TCTG[1]TTTA[1]TCTA[13]	T	T	T	G	G	G	G	G	C	A	T	C	T	C	T	T	A	T	A	C	T	C	A	T	G	A	A	A	T	C	A	A	C	A	G	A	G	G	C	T	T	G	C	A	T	G
D3S1358		Ggg_38	TCTG[1]TTTA[1]TCTA[6]TCTC[1]TCTA[6]	T	T	T	G	G	G	G	G	C	A	T	C	T	C	T	T	A	T	A	C	T	C	A	T	G	A	A	A	T	C	A	A	C	A	G	A	G	G	C	T	T	G	C	A	T	G
D3S1358		Ggg_39	TCTG[1]TTTA[1]TCTA[6]TCTC[1]TCTA[6]	T	T	T	G	G	G	G	G	C	A	T	C	T	C	T	T	A	T	A	C	T	C	A	T	G	A	A	A	T	C	A	A	C	A	G	A	G	G	C	T	T	G	C	A	T	G
D3S1358		Ggg_39	TCTG[1]TTTA[1]TCTA[13]	T	T	T	G	G	G	G	G	C	A	T	C	T	C	T	T	A	T	A	C	T	C	A	T	G	A	A	A	T	C	A	A	C	A	G	A	G	G	C	T	T	G	C	A	T	G
D3S1358		Ggg_41	TCTG[1]TTTA[1]TCTA[12]	T	T	T	G	G	G	G	G	C	A	T	C	T	C	T	T	A	T	A	C	T	C	A	T	G	A	A	A	T	C	A	A	C	A	G	A	G	G	C	T	T	G	C	A	T	G
D3S1358		Ggg_41	TCTG[1]TTTA[1]TCTA[13]	T	T	T	G	G	G	G	G	C	A	T	C	T	C	T	T	A	T	A	C	T	C	A	T	G	A	A	A	T	C	A	A	C	A	G	A	G	G	C	T	T	G	C	A	T	G
D3S1358		Ggg_42	TCTG[1]TTTA[1]TCTA[12]	T	T	T	G	G	G	G	G	C	A	T	C	T	C	T	T	A	T	A	C	T	C	A	T	G	A	A	A	T	C	A	A	C	A	G	A	G	G	C	T	T	G	C	A	T	G
D3S1358		Ggg_42	TCTG[1]TTTA[1]TCTA[13]	T	T	T	G	G	G	G	G	C	A	T	C	T	C	T	T	A	T	A	C	T	C	A	T	G	A	A	A	T	C	A	A	C	A	G	A	G	G	C	T	T	G	C	A	T	G
D3S1358	TCTG[1]TTTA[1]TCTA[12-13]	Gbg_43	TCTG[1]TTTA[1]TCTA[13]	T	T	T	G	G	G	G	G	C	A	T	C	T	C	T	T	A	T	A	C	T	C	A	T	G	A	A	A	T	C	A	A	C	A	G	A	G	G	C	T	T	G	C	A	T	G
D3S1358		Gbg_44	TCTG[1]TTTA[1]TCTA[13]	T	T	T	G	G	G	G	G	C	A	T	C	T	C	T	T	A	T	A	C	T	C	A	T	G	A	A	A	T	C	A	A	C	A	G	A	G	G	C	T	T	G	C	A	T	G
D3S1358		Gbg_45	TCTG[1]TTTA[1]TCTA[13]	T	T	T	G	G	G	G	G	C	A	T	C	T	C	T	T	A	T	A	C	T	C	A	T	G	A	A	A	T	C	A	A	C	A	G	A	G	G	C	T	T	G	C	A	T	G
D3S1358		Gbg_46	TCTG[1]TTTA[1]TCTA[12]	T	T	T	G	G	G	G	G	C	A	T	C	T	C	T	T	A	T	A	C	T	C	A	T	G	A	A	A	T	C	A	A	C	A	G	A	G	G	C	T	T	G	C	A	T	G
D3S1358		Gbg_46	TCTG[1]TTTA[1]TCTA[13]	T	T	T	G	G	G	G	G	C	A	T	C	T	C	T	T	A	T	A	C	T	C	A	T	G	A	A	A	T	C	A	A	C	A	G	A	G	G	C	T	T	G	C	A	T	G
D3S1358		Gbg_47	TCTG[1]TTTA[1]TCTA[13]	T	T	T	G	G	G	G	G	C	A	T	C	T	C	T	T	A	T	A	C	T	C	A	T	G	A	A	A	T	C	A	A	C	A	G	A	G	G	C	T	T	G	C	A	T	G
D3S1358		Gbg_48	TCTG[1]TTTA[1]TCTA[13]	T	T	T	G	G	G	G	G	C	A	T	C	T	C	T	T	A	T	A	C	T	C	A	T	G	A	A	A	T	C	A	A	C	A	G	A	G	G	C	T	T	G	C	A	T	G
D3S1358	TCTG[1]TTTA[1]TCTA[12-15]	Gbb_49	TCTG[1]TTTA[1]TCTA[12]	T	T	T	G	G	G	G	G	C	A	T	C	T	C	T	T	A	T	A	C	T	C	A	T	G	A	A	A	T	C	A	A	C	A	G	A	G	G	C	T	T	G	C	A	T	G
D3S1358		Gbb_50	TCTG[1]TTTA[1]TCTA[12]	T	T	T	G	G	G	G	G	C	A	T	C	T	C	T	T	A	T	A	C	T	C	A	T	G	A	A	A	T	C	A	A	C	A	G	A	G	G	C	T	T	G	C	A	T	G
D3S1358		Gbb_51	TCTG[1]TTTA[1]TCTA[12]	T	T	T	G	G	G	G	G	C	A	T	C	T	C	T	T	A	T	A	C	T	C	A	T	G	A	A	A	T	C	A	A	C	A	G	A	G	G	C	T	T	G	C	A	T	G
D3S1358		Gbb_53	TCTG[1]TTTA[1]TCTA[12]	T	T	T	G	G	G	G	G	C	A	T	C	T	C	T	T	A	T	A	C	T	C	A	T	G	A	A	A	T	C	A	A	C	A	G	A	G	G	C	T	T	G	C	A	T	G
D3S1358		Gbb_55	TCTG[1]TTTA[1]TCTA[12]	T	T	T	G	G	G	G	G	C	A	T	C	T	C	T	T	A	T	A	C	T	C	A	T	G	A	A	A	T	C	A	A	C	A	G	A	G	G	C	T	T	G	C	A	T	G
D3S1358		Gbb_55	TCTG[1]TTTA[1]TCTA[15]	T	T	T	G	G	G	G	G	C	A	T	C	T	C	T	T	A	T	A	C	T	C	A	T	G	A	A	A	T	C	A	A	C	A	G	A	G	G	C	T	T	G	C	A	T	G
D3S1358		Gbb_56	TCTG[1]TTTA[1]TCTA[15]	T	T	T	G	G	G	G	G	C	A	T	C	T	C	T	T	A	T	A	C	T	C	A	T	G	A	A	A	T	C	A	A	C	A	G	A	G	G	C	T	T	G	C	A	T	G
D3S1358		Gbb_56	TCTG[1]TTTA[1]TCTA[13]	T	T	T	G	G	G	G	G	C	A	T	C	T	C	T	T	A	T	A	C	T	C	A	T	G	A	A	A	T	C	A	A	C	A	G	A	G	G	C	T	T	G	C	A	T	G
D3S1358		Gbb_57	TCTG[1]TTTA[1]TCTA[13]	T	T	T	G	G	G	G	G	C	A	T	C	T	C	T	T	A	T	A	C	T	C	A	T	G	A	A	A	T	C	A	A	C	A	G	A	G	G	C	T	T	G	C	A	T	G
D3S1358		Gbb_57	TCTG[1]TTTA[1]TCTA[14]	T	T	T	G	G	G	G	G	C	A	T	C	T	C	T	T	A	T	A	C	T	C	A	T	G	A	A	A	T	C	A	A	C	A	G	A	G	G	C	T	T	G	C	A	T	G
D3S1358		Gbb_58	TCTG[1]TTTA[1]TCTA[13]	T	T	T	G	G	G	G	G	C	A	T	C	T	C	T	T	A	T	A	C	T	C	A	T	G	A	A	A	T	C	A	A	C	A	G	A	G	G	C	T	T	G	C	A	T	G
D3S1358		Gbb_59	TCTG[1]TTTA[1]TCTA[13]	T	T	T	G	G	G	G	G	C	A	T	C	T	C	T	T	A	T	A	C	T	C	A	T	G	A	A	A	T	C	A	A	C	A	G	A	G	G	C	T	T	G	C	A	T	G
D3S1358		Gbb_60	TCTG[1]TTTA[1]TCTA[13]	T	T	T	G	G	G	G	G	C	A	T	C	T	C	T	T	A	T	A	C	T	C	A	T	G	A	A	A	T	C	A	A	C	A	G	A	G	G	C	T	T	G	C	A	T	G
D3S1358		Gbb_60	TCTG[1]TTTA[1]TCTA[15]	T	T	T	G	G	G	G	G	C	A	T	C	T	C	T	T	A	T	A	C	T	C	A	T	G	A	A	A	T	C	A	A	C	A	G	A	G	G	C	T	T	G	C	A	T	G
D3S1358		Gbb_61	TCTG[1]TTTA[1]TCTA[15]	T	T	T	G	G	G	G	G	C	A	T	C	T	C	T	T	A	T	A	C	T	C	A	T	G	A	A	A	T	C	A	A	C	A	G	A	G	G	C	T	T	G	C	A	T	G
D3S1358		Gbb_61	TCTG[1]TTTA[1]TCTA[14]	T	T	T	G	G	G	G	G	C	A	T	C	T	C	T	T	A	T	A	C	T	C	A	T	G	A	A	A	T	C	A	A	C	A	G	A	G	G	C	T	T	G	C	A	T	G
D3S1358		Gbb_62	TCTG[1]TTTA[1]TCTA[12]	T	T	T	G	G	G	G	G	C	A	T	C	T	C	T	T	A	T	A	C	T	C	A	T	G	A	A	A	T	C	A	A	C	A	G	A	G	G	C	T	T	G	C	A	T	G
D3S1358		Gbb_62	TCTG[1]TTTA[1]TCTA[15]	T	T	T	G	G	G	G	G	C	A	T	C	T	C	T	T	A	T	A	C	T	C	A	T	G	A	A	A	T	C	A	A	C	A	G	A	G	G	C	T	T	G	C	A	T	G
D4S2408	ATCT[10-14]	Ggg_8	ATCT[14]	C	T	A	T	G	C	A	T	C	T	A	T	C	T	A	T	C	T	A	T	C	T	A	T	C	T	A	T	C	T	A	T	C	T	A	T	C	T	A	T	C	T	A	T	C	T
D4S2408		Ggg_8	ATCT[13]	C	T	A	T	G	C	A	T	C	T	A	T	C	T	A	T	C	T	A	T	C	T	A	T	C	T	A	T	C	T	A	T	C	T	A	T	C	T	A	T	C	T	A	T	C	T
D4S2408		Ggg_9	ATCT[11]	C	T	A	T	G	C	A	T	C	T	A	T	C	T	A	T	C	T	A	T	C	T	A	T	C	T	A	T	C	T	A	T	C	T	A	T	C	T	A	T	C	T	A	T	C	T
D4S2408		Ggg_10	ATCT[13]	C	T	A	T	G	C	A	T	C	T	A	T	C	T	A	T	C	T	A	T	C	T	A	T	C	T	A	T	C	T	A	T	C	T	A	T	C	T	A	T	C	T	A	T	C	T
D4S2408		Ggg_10	ATCT[11]	C	T	A	T	G	C	A	T	C	T	A	T	C	T	A	T	C	T	A	T	C	T	A	T	C	T	A	T	C	T	A	T	C	T	A	T	C	T	A	T	C	T	A	T	C	T
D4S2408		Ggg_11	ATCT[11]	C	T	A	T	G	C	A	T	C	T	A	T	C	T	A	T	C	T	A	T	C	T	A	T	C	T	A	T	C	T	A	T	C	T	A	T	C	T	A	T	C	T	A	T	C	T
D4S2408		Ggg_26	ATCT[12]	C	T	A	T	G	C	A	T	C	T	A	T	C	T	A	T	C	T	A	T	C	T	A	T	C	T	A	T	C	T	A	T	C	T	A	T	C	T	A	T	C	T	A	T	C	T
D4S2408		Ggg_26	ATCT[11]	C	T	A	T	G	C	A	T	C	T	A	T	C	T	A	T	C	T	A	T	C	T	A	T	C	T	A	T	C	T	A	T	C	T	A	T	C	T	A	T	C	T	A	T	C	T
D4S2408		Ggg_28	ATCT[10]	C	T	A	T	G	C	A	T	C	T	G	T	C	T	A	T	C	T	A	T	C	T	A	T	C	T	A	T	C	T	A	T	C	T	A	T	C	T	A	T	C	T	A	T	C	T
D4S2408		Ggg_28	ATCT[12]	C	T	A	T	G	C	A	T	C	T	A	T	C	T	A	T	C	T	A	T	C	T	A	T	C	T	A	T	C	T	A	T	C	T	A	T	C	T	A	T	C	T	A	T	C	T
D4S2408		Ggg_31	ATCT[13]	C	T	A	T	G	C	A	T	C	T	A	T	C	T	A	T	C	T	A	T	C	T	A	T	C	T	A	T	C	T	A	T	C	T	A	T	C	T	A	T	C	T	A	T	C	T
D4S2408		Ggg_31	ATCT[10]	C	T	A	T	G	C	A	T	C	T	G	T	C	T	A	T	C	T	A	T	C	T	A	T	C	T	A	T	C	T	A	T	C	T	A	T	C	T	A	T	C	T	A	T	C	T
D4S2408		Ggg_33	ATCT[11]	C	T	A	T	G	C	A	T	C	T	G	T	C	T	A	T	C	T	A	T	C	T	A	T	C	T	A	T	C	T	A	T	C	T	A	T	C	T	A	T	C	T	A	T	C	T
D4S2408		Ggg_33	ATCT[12]	C	T	A	T	G	C	A	T	C	T	A	T	C	T	A	T	C	T	A	T	C	T	A	T	C	T	A	T	C	T	A	T	C	T	A	T	C	T	A	T	C	T	A	T	C	T
D4S2408		Ggg_34	ATCT[10]	C	T	A	T	G	C	A	T	C	T	G	T	C	T	A	T	C	T	A	T	C	T	A	T	C	T	A	T	C	T	A	T	C	T	A	T	C	T	A	T	C	T	A	T	C	T
D4S2408		Ggg_34	ATCT[13]	C	T	A	T	G	C	A	T	C	T	A	T	C	T	A	T	C	T	A	T	C	T	A	T	C	T	A	T	C	T	A	T	C	T	A	T	C	T	A	T	C	T	A	T	C	T
D4S2408		Ggg_35	ATCT[12]	C	T	A	T	G	C	A	T	C	T	A	T	C	T	A	T	C	T	A	T	C	T	A	T	C	T	A	T	C	T	A	T	C	T	A	T	C	T	A	T	C	T	A	T	C	T
D4S2408		Ggg_35	ATCT[13]	C	T	A	T	G	C	A	T	C	T	A	T	C	T	A	T	C	T	A	T	C	T	A	T	C	T	A	T	C	T	A	T	C	T	A	T	C	T	A	T	C	T	A	T	C	T
D4S2408		Ggg_36	ATCT[12]	C	T	A	T	G	C	A	T	C	T	A	T	C	T	A	T	C	T	A	T	C	T	A	T	C	T	A	T	C	T	A	T	C	T	A	T	C	T	A	T	C	T	A	T	C	T
D4S2408		Ggg_36	ATCT[12]	C	T	A	T	G	C	A	T	C	T	A	T	C	T	A	T	C	T	A	T	C	T	A	T	C	T	A	T	C	T	A	T	C	T	A	T	C	T	A	T	C	T	A	T	C	T
D4S2408		Ggg_37	ATCT[13]	C	T	A	T	G	C	A	T	C	T	A	T	C	T	A	T	C	T	A	T	C	T	A	T	C	T	A	T	C	T	A	T	C	T	A	T	C	T	A	T	C	T	A	T	C	T
D4S2408		Ggg_37	ATCT[10]	C	T	A	T	G	C	A	T	C	T	G	T	C	T	A	T	C	T	A	T	C	T	A	T	C	T	A	T	C	T	A	T	C	T	A	T	C	T	A	T	C	T	A	T	C	T
D4S2408		Ggg_38	ATCT[12]	C	T	A	T	G	C	A	T	C	T	A	T	C	T	A	T	C	T	A	T	C	T	A	T	C	T	A	T	C	T	A	T	C	T	A	T	C	T	A	T	C	T	A	T	C	T
D4S2408		Ggg_38	ATCT[12]	C	T	A	T	G	C	A	T	C	T	G	T	C	T	A	T	C	T	A	T	C	T	A	T	C	T	A	T	C	T	A	T	C	T	A	T	C	T	A	T	C	T	A	T	C	T
D4S2408		Ggg_39	ATCT[13]	C	T	A	T	G	C	A	T	C	T	A	T	C	T	A	T	C	T	A	T	C	T	A	T	C	T	A	T	C	T	A	T	C	T	A	T	C	T	A	T	C	T	A	T	C	T
D4S2408		Ggg_39	ATCT[10]	C	T	A	T	G	C	A	T	C	T	G	T	C	T	A	T	C	T	A	T	C	T	A	T	C	T	A	T	C	T	A	T	C	T	A	T	C	T	A	T	C	T	A	T	C	T
D4S2408		Ggg_41	ATCT[10]	C	T	A	T	G	C	A	T	C	T	G	T	C	T	A	T	C	T	A	T	C	T	A	T	C	T	A	T	C	T	A	T	C	T	A	T	C	T	A	T	C	T	A	T	C	T
D4S2408		Ggg_41	ATCT[10]	C	T	A	T	G	C	A	T	C	T	G	T	C	T	A	T	C	T	A	T	C	T	A	T	C	T	A	T	C	T	A	T	C	T	A	T	C	T	A	T	C	T	A	T	C	T
D4S2408		Ggg_42	ATCT[10]	C	T	A	T	G	C	A	T	C	T	G	T	C	T	A	T	C	T	A	T	C	T	A	T	C	T	A	T	C	T	A	T	C	T	A	T	C	T	A	T	C	T	A	T	C	T
D4S2408		Ggg_42	ATCT[11]	C	T	A	T	G	C	A	T	C	T	G	T	C	T	A	T	C	T	A	T	C	T	A	T	C	T	A	T	C	T	A	T	C	T	A	T	C	T	A	T	C	T	A	T	C	T
D4S2408	ATCT[12-15]	Gbg_43	ATCT[15]	C	T	A	T	G	C	A	T	C	T	A	T	C	T	A	T	C	T	A	T	C	T	A	T	C	T	A	T	C	T	A	T	C	T	A	T	C	T	A	T	C	T	A	T	C	T
D4S2408		Gbg_43	ATCT[12]	C	T	A	T	G	C	A	T	C	T	A	T	C	T	A	T	C	T	A	T	C	T	A	T	C	T	A	T	C	T	A	T	C	T	A	T	C	T	A	T	C	T	A	T	C	T
D4S2408		Gbg_44	ATCT[12]	C	T	A	T	G	C	A	T	C	T	A	T	C	T	A	T	C	T	A	T	C	T	A	T	C	T	A	T	C	T	A	T	C	T	A	T	C	T	A	T	C	T	A	T	C	T
D4S2408		Gbg_45	ATCT[12]	C	T	A	T	G	C	A	T	C	T	A	T	C	T	A	T	C	T	A	T	C	T	A	T	C	T	A	T	C	T	A	T	C	T	A	T	C	T	A	T	C	T	A	T	C	T
D4S2408		Gbg_46	ATCT[12]	C	T	A	T	G	C	A	T	C	T	A	T	C	T	A	T	C	T	A	T	C	T	A	T	C	T	A	T	C	T	A	T	C	T	A	T	C	T	A	T	C	T	A	T	C	T
D4S2408		Gbg_47	ATCT[13]	C	T	A	T	G	C	A	T	C	T	A	T	C	T	A	T	C	T	A	T	C	T	A	T	C	T	A	T	C	T	A	T	C	T	A	T	C	T	A	T	C	T	A	T	C	T
D4S2408		Gbg_47	ATCT[12]	C	T	A	T	G	C	A	T	C	T	A	T	C	T	A	T	C	T	A	T	C	T	A	T	C	T	A	T	C	T	A	T	C	T	A	T	C	T	A	T	C	T	A	T	C	T
D4S2408		Gbg_48	ATCT[13]	C	T	A	T	G	C	A	T	C	T	A	T	C	T	A	T	C	T	A	T	C	T	A	T	C	T	A	T	C	T	A	T	C	T	A	T	C	T	A	T	C	T	A	T	C	T
D4S2408		Gbg_48	ATCT[15]	C	T	A	T	G	C	A	T	C	T	A	T	C	T	A	T	C	T	A	T	C	T	A	T	C	T	A	T	C	T	A	T	C	T	A	T	C	T	A	T	C	T	A	T	C	T
D4S2408	ATCT[11-14]	Gbb_49	ATCT[12]	C	T	A	T	G	C	A	T	C	T	A	T	C	T	A	T	C	T	A	T	C	T	A	T	C	T	A	T	C	T	A	T	C	T	A	T	C	T	A	T	C	T	A	T	C	T
D4S2408		Gbb_50	ATCT[14]	C	T	A	T	G	C	A	T	C	T	A	T	C	T	A	T	C	T	A	T	C	T	A	T	C	T	A	T	C	T	A	T	C	T	A	T	C	T	A	T	C	T	A	T	C	T
D4S2408		Gbb_50	ATCT[14]	C	T	A	T	G	C	A	T	C	T	A	T	C	T	A	T	C	T	A	T	C	T	A	T	C	T	A	T	C	T	A	T	C	T	A	T	C	T	A	T	C	T	A	T	C	T
D4S2408		Gbb_51	ATCT[12]	C	T	A	T	G	C	A	T	C	T	A	T	C	T	A	T	C	T	A	T	C	T	A	T	C	T	A	T	C	T	A	T	C	T	A	T	C	T	A	T	C	T	A	T	C	T
D4S2408		Gbb_51	ATCT[13]	C	T	A	T	G	C	A	T	C	T	A	T	C	T	A	T	C	T	A	T	C	T	A	T	C	T	A	T	C	T	A	T	C	T	A	T	C	T	A	T	C	T	A	T	C	T
D4S2408		Gbb_53	ATCT[13]	C	T	A	T	G	C	A	T	C	T	A	T	C	T	A	T	C	T	A	T	C	T	A	T	C	T	A	T	C	T	A	T	C	T	A	T	C	T	A	T	C	T	A	T	C	T
D4S2408		Gbb_53	ATCT[12]	C	T	A	T	G	C	A	T	C	T	A	T	C	T	A	T	C	T	A	T	C	T	A	T	C	T	A	T	C	T	A	T	C	T	A	T	C	T	A	T	C	T	A	T	C	T
D4S2408		Gbb_55	ATCT[14]	C	T	A	T	G	C	A	T	C	T	A	T	C	T	A	T	C	T	A	T	C	T	A	T	C	T	A	T	C	T	A	T	C	T	A	T	C	T	A	T	C	T	A	T	C	T
D4S2408		Gbb_55	ATCT[11]	C	T	A	T	G	C	A	T	C	T	A	T	C	T	A	T	C	T	A	T	C	T	A	T	C	T	A	T	C	T	A	T	C	T	A	T	C	T	A	T	C	T	A	T	C	T
D4S2408		Gbb_56	ATCT[11]	C	T	A	T	G	C	A	T	C	T	A	T	C	T	A	T	C	T	A	T	C	T	A	T	C	T	A	T	C	T	A	T	C	T	A	T	C	T	A	T	C	T	A	T	C	T
D4S2408		Gbb_56	ATCT[14]	C	T	A	T	G	C	A	T	C	T	A	T	C	T	A	T	C	T	A	T	C	T	A	T	C	T	A	T	C	T	A	T	C	T	A	T	C	T	A	T	C	T	A	T	C	T
D4S2408		Gbb_57	ATCT[11]	C	T	A	T	G	C	A	T	C	T	A	T	C	T	A	T	C	T	A	T	C	T	A	T	C	T	A	T	C	T	A	T	C	T	A	T	C	T	A	T	C	T	A	T	C	T
D4S2408		Gbb_57	ATCT[11]	C	T	A	T	G	C	A	T	C	T	A	T	C	T	A	T	C	T	A	T	C	T	A	T	C	T	A	T	C	T	A	T	C	T	A	T	C	T	A	T	C	T	A	T	C	T
D4S2408		Gbb_58	ATCT[12]	C	T	A	T	G	C	A	T	C	T	A	T	C	T	A	T	C	T	A	T	C	T	A	T	C	T	A	T	C	T	A	T	C	T	A	T	C	T	A	T	C	T	A	T	C	T
D4S2408		Gbb_58	ATCT[11]	C	T	A	T	G	C	A	T	C	T	A	T	C	T	A	T	C	T	A	T	C	T	A	T	C	T	A	T	C	T	A	T	C	T	A	T	C	T	A	T	C	T	A	T	C	T
D4S2408		Gbb_59	ATCT[13]	C	T	A	T	G	C	A	T	C	T	A	T	C	T	A	T	C	T	A	T	C	T	A	T	C	T	A	T	C	T	A	T	C	T	A	T	C	T	A	T	C	T	A	T	C	T
D4S2408		Gbb_59	ATCT[11]	C	T	A	T	G	C	A	T	C	T	A	T	C	T	A	T	C	T	A	T	C	T	A	T	C	T	A	T	C	T	A	T	C	T	A	T	C	T	A	T	C	T	A	T	C	T
D4S2408		Gbb_60	ATCT[11]	C	T	A	T	G	C	A	T	C	T	A	T	C	T	A	T	C	T	A	T	C	T	A	T	C	T	A	T	C	T	A	T	C	T	A	T	C	T	A	T	C	T	A	T	C	T
D4S2408		Gbb_60	ATCT[11]	C	T	A	T	G	C	A	T	C	T	A	T	C	T	A	T	C	T	A	T	C	T	A	T	C	T	A	T	C	T	A	T	C	T	A	T	C	T	A	T	C	T	A	T	C	T
D4S2408		Gbb_61	ATCT[12]	C	T	A	T	G	C	A	T	C	T	A	T	C	T	A	T	C	T	A	T	C	T	A	T	C	T	A	T	C	T	A	T	C	T	A	T	C	T	A	T	C	T	A	T	C	T
D4S2408		Gbb_61	ATCT[11]	C	T	A	T	G	C	A	T	C	T	A	T	C	T	A	T	C	T	A	T	C	T	A	T	C	T	A	T	C	T	A	T	C	T	A	T	C	T	A	T	C	T	A	T	C	T
D4S2408		Gbb_62	ATCT[12]	C	T	A	T	G	C	A	T	C	T	A	T	C	T	A	T	C	T	A	T	C	T	A	T	C	T	A	T	C	T	A	T	C	T	A	T	C	T	A	T	C	T	A	T	C	T
D4S2408		Gbb_62	ATCT[12]	C	T	A	T	G	C	A	T	C	T	A	T	C	T	A	T	C	T	A	T	C	T	A	T	C	T	A	T	C	T	A	T	C	T	A	T	C	T	A	T	C	T	A	T	C	T
D5S818	AGAT[1-2]AG[9-13]	Ggg_8	AGAT[2]AG[9]	T	A	T	C	C	T	T	A	T	G	T	A	A	T	A	T	T	T	T	G	A	A	G	A	T	A	G	A	T	A	G	A	G	A	G	A	G	A	G	A	G	A	G	A	G	A
D5S818		Ggg_8	AGAT[2]AG[9]	T	A	T	C	C	T	T	A	C	G	T	A	A	T	A	T	T	T	T	G	A	A	G	A	T	A	G	A	T	A	G	A	G	A	G	A	G	A	G	A	G	A	G	A	G	A
D5S818		Ggg_9	AGAT[2]AG[9]	T	A	T	C	C	T	T	A	T	G	T	A	A	T	A	T	T	T	T	G	A	A	G	A	T	A	G	A	T	A	G	A	G	A	G	A	G	A	G	A	G	A	G	A	G	A
D5S818		Ggg_9	AGAT[2]AG[9]	T	A	T	C	C	T	T	A	C	G	T	A	A	T	A	T	T	T	T	G	A	A	G	A	T	A	G	A	T	A	G	A	G	A	G	A	G	A	G	A	G	A	G	A	G	A
D5S818		Ggg_10	AGAT[2]AG[9]	T	A	T	C	C	T	T	A	T	G	T	A	A	T	A	T	T	T	T	G	A	A	G	A	T	A	G	A	T	A	G	A	G	A	G	A	G	A	G	A	G	A	G	A	G	A
D5S818		Ggg_10	AGAT[2]AG[9]	T	A	T	C	C	T	T	A	C	G	T	A	A	T	A	T	T	T	T	G	A	A	G	A	T	A	G	A	T	A	G	A	G	A	G	A	G	A	G	A	G	A	G	A	G	A
D5S818		Ggg_28	AGAT[1]AG[13]	T	A	T	C	C	T	T	A	T	G	T	A	A	T	A	T	T	T	T	G	A	A	G	A	T	A	G	A	G	A	G	A	G	A	G	A	G	A	G	A	G	A	G	A	G	A
D5S818		Ggg_28	AGAT[1]AG[13]	T	A	T	C	C	T	T	A	C	G	T	A	A	T	A	T	T	T	T	G	A	A	G	A	T	A	G	A	G	A	G	A	G	A	G	A	G	A	G	A	G	A	G	A	G	A
D5S818		Ggg_31	AGAT[1]AG[12]	T	A	T	C	C	T	T	A	T	G	T	A	A	T	A	T	T	T	T	G	A	A	G	A	T	A	G	A	G	A	G	A	G	A	G	A	G	A	G	A	G	A	G	A	G	A
D5S818		Ggg_31	AGAT[1]AG[12]	T	A	T	C	C	T	T	A	C	G	T	A	A	T	A	T	T	T	T	G	A	A	G	A	T	A	G	A	G	A	G	A	G	A	G	A	G	A	G	A	G	A	G	A	G	A
D5S818		Ggg_33	AGAT[1]AG[12]	T	A	T	C	C	T	T	A	T	G	T	A	A	T	A	T	T	T	T	G	A	A	G	A	T	A	G	A	G	A	G	A	G	A	G	A	G	A	G	A	G	A	G	A	G	A
D5S818		Ggg_33	AGAT[1]AG[12]	T	A	T	C	C	T	T	A	C	G	T	A	A	T	A	T	T	T	T	G	A	A	G	A	T	A	G	A	G	A	G	A	G	A	G	A	G	A	G	A	G	A	G	A	G	A
D5S818		Ggg_34	AGAT[2]AG[9]	T	A	T	C	C	T	T	A	T	G	T	A	A	T	A	T	T	T	T	G	A	A	G	A	T	A	G	A	T	A	G	A	G	A	G	A	G	A	G	A	G	A	G	A	G	A
D5S818		Ggg_34	AGAT[2]AG[9]	T	A	T	C	C	T	T	A	C	G	T	A	A	T	A	T	T	T	T	G	A	A	G	A	T	A	G	A	T	A	G	A	G	A	G	A	G	A	G	A	G	A	G	A	G	A
D5S818		Ggg_35	AGAT[2]AG[9]	T	A	T	C	C	T	T	A	T	G	T	A	A	T	A	T	T	T	T	G	A	A	G	A	T	A	G	A	T	A	G	A	G	A	G	A	G	A	G	A	G	A	G	A	G	A
D5S818		Ggg_35	AGAT[2]AG[9]	T	A	T	C	C	T	T	A	C	G	T	A	A	T	A	T	T	T	T	G	A	A	G	A	T	A	G	A	T	A	G	A	G	A	G	A	G	A	G	A	G	A	G	A	G	A
D5S818		Ggg_36	AGAT[1]AG[12]	T	A	T	C	C	T	T	A	T	G	T	A	A	T	A	T	T	T	T	G	A	A	G	A	T	A	G	A	G	A	G	A	G	A	G	A	G	A	G	A	G	A	G	A	G	A
D5S818		Ggg_36	AGAT[1]AG[11]	T	A	T	C	C	T	T	A	T	G	T	A	A	T	A	T	T	T	T	G	A	A	G	A	T	A	G	A	G	A	G	A	G	A	G	A	G	A	G	A	G	A	G	A	G	A
D5S818		Ggg_37	AGAT[1]AG[13]	T	A	T	C	C	T	T	A	T	G	T	A	A	T	A	T	T	T	T	G	A	A	G	A	T	A	G	A	G	A	G	A	G	A	G	A	G	A	G	A	G	A	G	A	G	A
D5S818		Ggg_37	AGAT[1]AG[12]	T	A	T	C	C	T	T	A	T	G	T	A	A	T	A	T	T	T	T	G	A	A	G	A	T	A	G	A	G	A	G	A	G	A	G	A	G	A	G	A	G	A	G	A	G	A
D5S818		Ggg_38	AGAT[2]AG[9]	T	A	T	C	C	T	T	A	T	G	T	A	A	T	A	T	T	T	T	G	A	A	G	A	T	A	G	A	T	A	G	A	G	A	G	A	G	A	G	A	G	A	G	A	G	A
D5S818		Ggg_38	AGAT[1]AG[13]	T	A	T	C	C	T	T	A	T	G	T	A	A	T	A	T	T	T	T	G	A	A	G	A	T	A	G	A	G	A	G	A	G	A	G	A	G	A	G	A	G	A	G	A	G	A
D5S818		Ggg_39	AGAT[2]AG[9]	T	A	T	C	C	T	T	A	T	G	T	A	A	T	A	T	T	T	T	G	A	A	G	A	T	A	G	A	T	A	G	A	G	A	G	A	G	A	G	A	G	A	G	A	G	A
D5S818		Ggg_41	AGAT[2]AG[9]	T	A	T	C	C	T	T	A	T	G	T	A	A	T	A	T	T	T	T	G	A	A	G	A	T	A	G	A	T	A	G	A	G	A	G	A	G	A	G	A	G	A	G	A	G	A
D5S818		Ggg_41	AGAT[2]AG[9]	T	A	T	C	C	T	T	A	C	G	T	A	A	T	A	T	T	T	T	G	A	A	G	A	T	A	G	A	T	A	G	A	G	A	G	A	G	A	G	A	G	A	G	A	G	A
D5S818		Ggg_42	AGAT[2]AG[9]	T	A	T	C	C	T	T	A	T	G	T	A	A	T	A	T	T	T	T	G	A	A	G	A	T	A	G	A	T	A	G	A	G	A	G	A	G	A	G	A	G	A	G	A	G	A
D5S818		Ggg_42	AGAT[1]AG[13]	T	A	T	C	C	T	T	A	T	G	T	A	A	T	A	T	T	T	T	G	A	A	G	A	T	A	G	A	G	A	G	A	G	A	G	A	G	A	G	A	G	A	G	A	G	A
D5S818	AGAT[1-2]AG[9-11]	Gbg_43	AGAT[2]AG[9]	T	A	T	C	C	T	T	A	T	G	T	A	A	T	A	T	T	T	T	G	A	A	G	A	T	A	G	A	T	A	G	A	G	A	G	A	G	A	G	A	G	A	G	A	G	A
D5S818		Gbg_43	AGAT[1]AG[11]	T	A	T	C	C	T	T	A	T	G	T	A	A	T	A	T	T	T	T	G	A	A	G	A	T	A	G	A	G	A	G	A	G	A	G	A	G	A	G	A	G	A	G	A	G	A
D5S818		Gbg_44	AGAT[1]AG[11]	T	A	T	C	C	T	T	A	T	G	T	A	A	T	A	T	T	T	T	G	A	A	G	A	T	A	G	A	G	A	G	A	G	A	G	A	G	A	G	A	G	A	G	A	G	A
D5S818		Gbg_44	AGAT[1]AG[11]	T	A	T	C	C	T	T	A	C	G	T	A	A	T	A	T	T	T	T	G	A	A	G	A	T	A	G	A	G	A	G	A	G	A	G	A	G	A	G	A	G	A	G	A	G	A
D5S818		Gbg_45	AGAT[2]AG[9]	T	A	T	C	C	T	T	A	T	G	T	A	A	T	A	T	T	T	T	G	A	A	G	A	T	A	G	A	T	A	G	A	G	A	G	A	G	A	G	A	G	A	G	A	G	A
D5S818		Gbg_45	AGAT[1]AG[11]	T	A	T	C	C	T	T	A	T	G	T	A	A	T	A	T	T	T	T	G	A	A	G	A	T	A	G	A	G	A	G	A	G	A	G	A	G	A	G	A	G	A	G	A	G	A
D5S818		Gbg_46	AGAT[1]AG[11]	T	A	T	C	C	T	T	A	T	G	T	A	A	T	A	T	T	T	T	G	A	A	G	A	T	A	G	A	G	A	G	A	G	A	G	A	G	A	G	A	G	A	G	A	G	A
D5S818		Gbg_46	AGAT[1]AG[11]	T	A	T	C	C	T	T	A	C	G	T	A	A	T	A	T	T	T	T	G	A	A	G	A	T	A	G	A	G	A	G	A	G	A	G	A	G	A	G	A	G	A	G	A	G	A
D5S818		Gbg_47	AGAT[1]AG[11]	T	A	T	C	C	T	T	A	T	G	T	A	A	T	A	T	T	T	T	G	A	A	G	A	T	A	G	A	G	A	G	A	G	A	G	A	G	A	G	A	G	A	G	A	G	A
D5S818		Gbg_47	AGAT[1]AG[11]	T	A	T	C	C	T	T	A	C	G	T	A	A	T	A	T	T	T	T	G	A	A	G	A	T	A	G	A	G	A	G	A	G	A	G	A	G	A	G	A	G	A	G	A	G	A
D5S818		Gbg_48	AGAT[2]AG[9]	T	A	T	C	C	T	T	A	T	G	T	A	A	T	A	T	T	T	T	G	A	A	G	A	T	A	G	A	T	A	G	A	G	A	G	A	G	A	G	A	G	A	G	A	G	A
D5S818		Gbg_48	AGAT[1]AG[11]	T	A	T	C	C	T	T	A	T	G	T	A	A	T	A	T	T	T	T	G	A	A	G	A	T	A	G	A	G	A	G	A	G	A	G	A	G	A	G	A	G	A	G	A	G	A
D5S818	AGAT[1-2]AG[9-11]	Gbb_49	AGAT[1]AG[11]	T	A	T	C	C	T	T	A	T	G	T	A	A	T	A	T	T	T	T	G	A	A	G	A	T	A	G	A	G	A	G	A	G	A	G	A	G	A	G	A	G	A	G	A	G	A
D5S818		Gbb_50	AGAT[1]AG[11]	T	A	T	C	C	T	T	A	T	G	T	A	A	T	A	T	T	T	T	G	A	A	G	A	T	A	G	A	G	A	G	A	G	A	G	A	G	A	G	A	G	A	G	A	G	A
D5S818		Gbb_51	AGAT[2]AG[9]	T	A	T	C	C	T	T	A	T	G	T	A	A	T	A	T	T	T	T	G	A	A	G	A	T	A	G	A	T	A	G	A	G	A	G	A	G	A	G	A	G	A	G	A	G	A
D5S818		Gbb_51	AGAT[1]AG[11]	T	A	T	C	C	T	T	A	T	G	T	A	A	T	A	T	T	T	T	G	A	A	G	A	T	A	G	A	G	A	G	A	G	A	G	A	G	A	G	A	G	A	G	A	G	A
D5S818		Gbb_53	AGAT[2]AG[9]	T	A	T	C	C	T	T	A	T	G	T	A	A	T	A	T	T	T	T	G	A	A	G	A	T	A	G	A	T	A	G	A	G	A	G	A	G	A	G	A	G	A	G	A	G	A
D5S818		Gbb_53	AGAT[2]AG[9]	T	A	T	C	C	T	T	A	C	G	T	A	A	T	A	T	T	T	T	G	A	A	G	A	T	A	G	A	T	A	G	A	G	A	G	A	G	A	G	A	G	A	G	A	G	A
D5S818		Gbb_55	AGAT[2]AG[9]	T	A	T	C	C	T	T	A	T	G	T	A	A	T	A	T	T	T	T	G	A	A	G	A	T	A	G	A	T	A	G	A	G	A	G	A	G	A	G	A	G	A	G	A	G	A
D5S818		Gbb_55	AGAT[1]AG[11]	T	A	T	C	C	T	T	A	T	G	T	A	A	T	A	T	T	T	T	G	A	A	G	A	T	A	G	A	G	A	G	A	G	A	G	A	G	A	G	A	G	A	G	A	G	A
D5S818		Gbb_56	AGAT[2]AG[9]	T	A	T	C	C	T	T	A	T	G	T	A	A	T	A	T	T	T	T	G	A	A	G	A	T	A	G	A	T	A	G	A	G	A	G	A	G	A	G	A	G	A	G	A	G	A
D5S818		Gbb_56	AGAT[1]AG[11]	T	A	T	C	C	T	T	A	T	G	T	A	A	T	A	T	T	T	T	G	A	A	G	A	T	A	G	A	G	A	G	A	G	A	G	A	G	A	G	A	G	A	G	A	G	A
D5S818		Gbb_57	AGAT[2]AG[9]	T	A	T	C	C	T	T	A	T	G	T	A	A	T	A	T	T	T	T	G	A	A	G	A	T	A	G	A	T	A	G	A	G	A	G	A	G	A	G	A	G	A	G	A	G	A
D5S818		Gbb_57	AGAT[1]AG[11]	T	A	T	C	C	T	T	A	T	G	T	A	A	T	A	T	T	T	T	G	A	A	G	A	T	A	G	A	G	A	G	A	G	A	G	A	G	A	G	A	G	A	G	A	G	A
D5S818		Gbb_58	AGAT[2]AG[9]	T	A	T	C	C	T	T	A	T	G	T	A	A	T	A	T	T	T	T	G	A	A	G	A	T	A	G	A	T	A	G	A	G	A	G	A	G	A	G	A	G	A	G	A	G	A
D5S818		Gbb_58	AGAT[2]AG[9]	T	A	T	C	C	T	T	A	C	G	T	A	A	T	A	T	T	T	T	G	A	A	G	A	T	A	G	A	T	A	G	A	G	A	G	A	G	A	G	A	G	A	G	A	G	A
D5S818		Gbb_59	AGAT[2]AG[9]	T	A	T	C	C	T	T	A	T	G	T	A	A	T	A	T	T	T	T	G	A	A	G	A	T	A	G	A	T	A	G	A	G	A	G	A	G	A	G	A	G	A	G	A	G	A
D5S818		Gbb_59	AGAT[2]AG[9]	T	A	T	C	C	T	T	A	C	G	T	A	A	T	A	T	T	T	T	G	A	A	G	A	T	A	G	A	T	A	G	A	G	A	G	A	G	A	G	A	G	A	G	A	G	A
D5S818		Gbb_60	AGAT[2]AG[9]	T	A	T	C	C	T	T	A	T	G	T	A	A	T	A	T	T	T	T	G	A	A	G	A	T	A	G	A	T	A	G	A	G	A	G	A	G	A	G	A	G	A	G	A	G	A
D5S818		Gbb_60	AGAT[1]AG[11]	T	A	T	C	C	T	T	A	T	G	T	A	A	T	A	T	T	T	T	G	A	A	G	A	T	A	G	A	G	A	G	A	G	A	G	A	G	A	G	A	G	A	G	A	G	A
D5S818		Gbb_61	AGAT[2]AG[9]	T	A	T	C	C	T	T	A	T	G	T	A	A	T	A	T	T	T	T	G	A	A	G	A	T	A	G	A	T	A	G	A	G	A	G	A	G	A	G	A	G	A	G	A	G	A
D5S818		Gbb_61	AGAT[2]AG[9]	T	A	T	C	C	T	T	A	C	G	T	A	A	T	A	T	T	T	T	G	A	A	G	A	T	A	G	A	T	A	G	A	G	A	G	A	G	A	G	A	G	A	G	A	G	A
D5S818		Gbb_62	AGAT[2]AG[9]	T	A	T	C	C	T	T	A	T	G	T	A	A	T	A	T	T	T	T	G	A	A	G	A	T	A	G	A	T	A	G	A	G	A	G	A	G	A	G	A	G	A	G	A	G	A
D5S818		Gbb_62	AGAT[2]AG[9]	T	A	T	C	C	T	T	A	C	G	T	A	A	T	A	T	T	T	T	G	A	A	G	A	T	A	G	A	T	A	G	A	G	A	G	A	G	A	G	A	G	A	G	A	G	A
D6S1043	TCCT[0-1]ATCT[6-16]ATC[0-1]ATCT[11-13]	Ggg_8	TCCT[1]ATCT[10]	A	G	A	T	G	G	C	A	T	A	T	T	G	T	G	A	A	A	T	T	T	C	T	C	A	G	C	T	T	C	C	A	T	A	A	T	T	G	T	A	T	G	A	G	C	C
D6S1043		Ggg_8	ATCT[11]	A	G	A	T	G	G	C	A	T	A	T	T	G	T	G	A	A	A	T	T	T	C	T	C	A	G	C	T	T	C	C	A	T	A	A	T	T	G	T	A	T	G	A	G	C	C
D6S1043		Ggg_9	ATCT[16]	A	G	A	T	G	G	C	A	T	A	T	T	G	T	G	A	A	A	T	T	T	C	T	C	A	G	C	T	T	C	C	A	T	A	A	T	T	G	T	A	T	G	A	G	C	C
D6S1043		Ggg_9	ATCT[12]ATC[1]ATCT[13]	A	G	A	T	G	G	C	A	T	A	T	T	G	T	G	A	A	A	T	T	T	C	T	C	A	G	C	T	T	C	C	A	T	A	A	T	T	G	T	A	T	G	A	G	C	C
D6S1043		Ggg_10	TCCT[1]ATCT[10]	A	G	A	T	G	G	C	A	T	A	T	T	G	T	G	A	A	A	T	T	T	C	T	C	A	G	C	T	T	C	C	A	T	A	A	T	T	G	T	A	T	G	A	G	C	C
D6S1043		Ggg_10	ATCT[15]	A	G	A	T	G	G	C	A	T	A	T	T	G	T	G	A	A	A	T	T	T	C	T	C	A	G	C	T	T	C	C	A	T	A	A	T	T	G	T	A	T	G	A	G	C	C
D6S1043		Ggg_11	TCCT[1]ATCT[6]	A	G	A	T	G	G	C	A	T	A	T	T	G	T	G	A	A	A	T	T	T	C	T	C	A	G	C	T	T	C	C	A	T	A	A	T	T	G	T	A	T	G	A	G	C	C
D6S1043		Ggg_11	ATCT[12]ATC[1]ATCT[13]	A	G	A	T	G	G	C	A	T	A	T	T	G	T	G	A	A	A	T	T	T	C	T	C	A	G	C	T	T	C	C	A	T	A	A	T	T	G	T	A	T	G	A	G	C	C
D6S1043		Ggg_26	TCCT[1]ATCT[7]	A	G	A	T	G	G	C	A	T	A	T	T	G	T	G	A	A	A	T	T	T	C	T	C	A	G	C	T	T	C	C	A	T	A	A	T	T	G	T	A	T	G	A	G	C	C
D6S1043		Ggg_26	ATCT[15]	A	G	A	T	G	G	C	A	T	A	T	T	G	T	G	A	A	A	T	T	T	C	T	C	A	G	C	T	T	C	C	A	T	A	A	T	T	G	T	A	T	G	A	G	C	C
D6S1043		Ggg_28	TCCT[1]ATCT[7]	A	G	A	T	G	G	C	A	T	A	T	T	G	T	G	A	A	A	T	T	T	C	T	C	A	G	C	T	T	C	C	A	T	A	A	T	T	G	T	A	T	G	A	G	C	C
D6S1043		Ggg_28	ATCT[15]	A	G	A	T	G	G	C	A	T	A	T	T	G	T	G	A	A	A	T	T	T	C	T	C	A	G	C	T	T	C	C	A	T	A	A	T	T	G	T	A	T	G	A	G	C	C
D6S1043		Ggg_31	ATCT[11]	A	G	A	T	G	G	C	A	T	A	T	T	G	T	G	A	A	A	T	T	T	C	T	C	A	G	C	T	T	C	C	A	T	A	A	T	T	G	T	A	T	G	A	G	C	C
D6S1043		Ggg_31	ATCT[12]ATC[1]ATCT[11]	A	G	A	T	G	G	C	A	T	A	T	T	G	T	G	A	A	A	T	T	T	C	T	C	A	G	C	T	T	C	C	A	T	A	A	T	T	G	T	A	T	G	A	G	C	C
D6S1043		Ggg_33	TCCT[1]ATCT[6]	A	G	A	T	G	G	C	A	T	A	T	T	G	T	G	A	A	A	T	T	T	C	T	C	A	G	C	T	T	C	C	A	T	A	A	T	T	G	T	A	T	G	A	G	C	C
D6S1043		Ggg_33	ATCT[14]	A	G	A	T	G	G	C	A	T	A	T	T	G	T	G	A	A	A	T	T	T	C	T	C	A	G	C	T	T	C	C	A	T	A	A	T	T	G	T	A	T	G	A	G	C	C
D6S1043		Ggg_34	TCCT[1]ATCT[10]	A	G	A	T	G	G	C	A	T	A	T	T	G	T	G	A	A	A	T	T	T	C	T	C	A	G	C	T	T	C	C	A	T	A	A	T	T	G	T	A	T	G	A	G	C	C
D6S1043		Ggg_34	ATCT[16]	A	G	A	T	G	G	C	A	T	A	T	T	G	T	G	A	A	A	T	T	T	C	T	C	A	G	C	T	T	C	C	A	T	A	A	T	T	G	T	A	T	G	A	G	C	C
D6S1043		Ggg_35	TCCT[1]ATCT[6]	A	G	A	T	G	G	C	A	T	A	T	T	G	T	G	A	A	A	T	T	T	C	T	C	A	G	C	T	T	C	C	A	T	A	A	T	T	G	T	A	T	G	A	G	C	C
D6S1043		Ggg_35	TCCT[1]ATCT[11]	A	G	A	T	G	G	C	A	T	A	T	T	G	T	G	A	A	A	T	T	T	C	T	C	A	G	C	T	T	C	C	A	T	A	A	T	T	G	T	A	T	G	A	G	C	C
D6S1043		Ggg_36	TCCT[1]ATCT[10]	A	G	A	T	G	G	C	A	T	A	T	T	G	T	G	A	A	A	T	T	T	C	T	C	A	G	C	T	T	C	C	A	T	A	A	T	T	G	T	A	T	G	A	G	C	C
D6S1043		Ggg_36	TCCT[1]ATCT[7]	A	G	A	T	G	G	C	A	T	A	T	T	G	T	G	A	A	A	T	T	T	C	T	C	A	G	C	T	T	C	C	A	T	A	A	T	T	G	T	A	T	G	A	G	C	C
D6S1043		Ggg_37	TCCT[1]ATCT[6]	A	G	A	T	G	G	C	A	T	A	T	T	G	T	G	A	A	A	T	T	T	C	T	C	A	G	C	T	T	C	C	A	T	A	A	T	T	G	T	A	T	G	A	G	C	C
D6S1043		Ggg_37	ATCT[16]	A	G	A	T	G	G	C	A	T	A	T	T	G	T	G	A	A	A	T	T	T	C	T	C	A	G	C	T	T	C	C	A	T	A	A	T	T	G	T	A	T	G	A	G	C	C
D6S1043		Ggg_38	ATCT[15]	A	G	A	T	G	G	C	A	T	A	T	T	G	T	G	A	A	A	T	T	T	C	T	C	A	G	C	T	T	C	C	A	T	A	A	T	T	G	T	A	T	G	A	G	C	C
D6S1043		Ggg_38	ATCT[12]ATC[1]ATCT[11]	A	G	A	T	G	G	C	A	T	A	T	T	G	T	G	A	A	A	T	T	T	C	T	C	A	G	C	T	T	C	C	A	T	A	A	T	T	G	T	A	T	G	A	G	C	C
D6S1043		Ggg_39	TCCT[1]ATCT[10]	A	G	A	T	G	G	C	A	T	A	T	T	G	T	G	A	A	A	T	T	T	C	T	C	A	G	C	T	T	C	C	A	T	A	A	T	T	G	T	A	T	G	A	G	C	C
D6S1043		Ggg_39	ATCT[16]	A	G	A	T	G	G	C	A	T	A	T	T	G	T	G	A	A	A	T	T	T	C	T	C	A	G	C	T	T	C	C	A	T	A	A	T	T	G	T	A	T	G	A	G	C	C
D6S1043		Ggg_41	TCCT[1]ATCT[10]	A	G	A	T	G	G	C	A	T	A	T	T	G	T	G	A	A	A	T	T	T	C	T	C	A	G	C	T	T	C	C	A	T	A	A	T	T	G	T	A	T	G	A	G	C	C
D6S1043		Ggg_42	TCCT[1]ATCT[12]	A	G	A	T	G	G	C	A	T	A	T	T	G	T	G	A	A	A	T	T	T	C	T	C	A	G	C	T	T	C	C	A	T	A	A	T	T	G	T	A	T	G	A	G	C	C
D6S1043		Ggg_42	ATCT[16]	A	G	A	T	G	G	C	A	T	A	T	T	G	T	G	A	A	A	T	T	T	C	T	C	A	G	C	T	T	C	C	A	T	A	A	T	T	G	T	A	T	G	A	G	C	C
D6S1043	ATCT[11-14]ATC[1]ATCT[6-9]	Gbg_43	ATCT[14]ATC[1]ATCT[6]	A	G	A	T	G	G	C	A	T	A	T	T	G	T	G	A	A	A	T	T	T	C	T	C	A	G	C	T	T	C	C	A	T	A	A	T	T	G	T	A	T	G	A	G	C	C
D6S1043		Gbg_43	ATCT[11]ATC[1]ATCT[9]	A	G	A	T	G	G	C	A	T	A	T	T	G	T	G	A	A	A	T	T	T	C	T	C	A	G	C	T	T	C	C	A	T	A	A	T	T	G	T	A	T	G	A	G	C	C
D6S1043		Gbg_44	ATCT[13]ATC[1]ATCT[6]	A	G	A	T	G	G	C	A	T	A	T	T	G	T	G	A	A	A	T	T	T	C	T	C	A	G	C	T	T	C	C	A	T	A	A	T	T	G	T	A	T	G	A	G	C	C
D6S1043		Gbg_45	ATCT[14]ATC[1]ATCT[6]	A	G	A	T	G	G	C	A	T	A	T	T	G	T	G	A	A	A	T	T	T	C	T	C	A	G	C	T	T	C	C	A	T	A	A	T	T	G	T	A	T	G	A	G	C	C
D6S1043		Gbg_45	ATCT[13]ATC[1]ATCT[6]	A	G	A	T	G	G	C	A	T	A	T	T	G	T	G	A	A	A	T	T	T	C	T	C	A	G	C	T	T	C	C	A	T	A	A	T	T	G	T	A	T	G	A	G	C	C
D6S1043		Gbg_46	ATCT[13]ATC[1]ATCT[6]	A	G	A	T	G	G	C	A	T	A	T	T	G	T	G	A	A	A	T	T	T	C	T	C	A	G	C	T	T	C	C	A	T	A	A	T	T	G	T	A	T	G	A	G	C	C
D6S1043		Gbg_46	ATCT[12]ATC[1]ATCT[6]	A	G	A	T	G	G	C	A	T	A	T	T	G	T	G	A	A	A	T	T	T	C	T	C	A	G	C	T	T	C	C	A	T	A	A	T	T	G	T	A	T	G	A	G	C	C
D6S1043		Gbg_47	ATCT[13]ATC[1]ATCT[6]	A	G	A	T	G	G	C	A	T	A	T	T	G	T	G	A	A	A	T	T	T	C	T	C	A	G	C	T	T	C	C	A	T	A	A	T	T	G	T	A	T	G	A	G	C	C
D6S1043		Gbg_48	ATCT[12]ATC[1]ATCT[6]	A	G	A	T	G	G	C	A	T	A	T	T	G	T	G	A	A	A	T	T	T	C	T	C	A	G	C	T	T	C	C	A	T	A	A	T	T	G	T	A	T	G	A	G	C	C
D6S1043	ATCT[11-14]ATC[1]ATCT[6-9]	Gbb_49	ATCT[14]ATC[1]ATCT[6]	A	G	A	T	G	G	C	A	T	A	T	T	G	T	G	A	A	A	T	T	T	C	T	C	A	G	C	T	T	C	C	A	T	A	A	T	T	G	T	A	T	G	A	G	C	C
D6S1043		Gbb_49	ATCT[13]ATC[1]ATCT[6]	A	G	A	T	G	G	C	A	T	A	T	T	G	T	G	A	A	A	T	T	T	C	T	C	A	G	C	T	T	C	C	A	T	A	A	T	T	G	T	A	T	G	A	G	C	C
D6S1043		Gbb_50	ATCT[13]ATC[1]ATCT[6]	A	G	A	T	G	G	C	A	T	A	T	T	G	T	G	A	A	A	T	T	T	C	T	C	A	G	C	T	T	C	C	A	T	A	A	T	T	G	T	A	T	G	A	G	C	C
D6S1043		Gbb_50	ATCT[14]ATC[1]ATCT[6]	A	G	A	T	G	G	C	A	T	A	T	T	G	T	G	A	A	A	T	T	T	C	T	C	A	G	C	T	T	C	C	A	T	A	A	T	T	G	T	A	T	G	A	G	C	C
D6S1043		Gbb_51	ATCT[11]ATC[1]ATCT[9]	A	G	A	T	G	G	C	A	T	A	T	T	G	T	G	A	A	A	T	T	T	C	T	C	A	G	C	T	T	C	C	A	T	A	A	T	T	G	T	A	T	G	A	G	C	C
D6S1043		Gbb_51	ATCT[14]ATC[1]ATCT[6]	A	G	A	T	G	G	C	A	T	A	T	T	G	T	G	A	A	A	T	T	T	C	T	C	A	G	C	T	T	C	C	A	T	A	A	T	T	G	T	A	T	G	A	G	C	C
D6S1043		Gbb_53	ATCT[13]ATC[1]ATCT[9]	A	G	A	T	G	G	C	A	T	A	T	T	G	T	G	A	A	A	T	T	T	C	T	C	A	G	C	T	T	C	C	A	T	A	A	T	T	G	T	A	T	G	A	G	C	C
D6S1043		Gbb_55	ATCT[13]ATC[1]ATCT[6]	A	G	A	T	G	G	C	A	T	A	T	T	G	T	G	A	A	A	T	T	T	C	T	C	A	G	C	T	T	C	C	A	T	A	A	T	T	G	T	A	T	G	A	G	C	C
D6S1043		Gbb_56	ATCT[13]ATC[1]ATCT[6]	A	G	A	T	G	G	C	A	T	A	T	T	G	T	G	A	A	A	T	T	T	C	T	C	A	G	C	T	T	C	C	A	T	A	A	T	T	G	T	A	T	G	A	G	C	C
D6S1043		Gbb_56	ATCT[12]ATC[1]ATCT[6]	A	G	A	T	G	G	C	A	T	A	T	T	G	T	G	A	A	A	T	T	T	C	T	C	A	G	C	T	T	C	C	A	T	A	A	T	T	G	T	A	T	G	A	G	C	C
D6S1043		Gbb_57	ATCT[12]ATC[1]ATCT[6]	A	G	A	T	G	G	C	A	T	A	T	T	G	T	G	A	A	A	T	T	T	C	T	C	A	G	C	T	T	C	C	A	T	A	A	T	T	G	T	A	T	G	A	G	C	C
D6S1043		Gbb_57	ATCT[14]ATC[1]ATCT[6]	A	G	A	T	G	G	C	A	T	A	T	T	G	T	G	A	A	A	T	T	T	C	T	C	A	G	C	T	T	C	C	A	T	A	A	T	T	G	T	A	T	G	A	G	C	C
D6S1043		Gbb_58	ATCT[13]ATC[1]ATCT[6]	A	G	A	T	G	G	C	A	T	A	T	T	G	T	G	A	A	A	T	T	T	C	T	C	A	G	C	T	T	C	C	A	T	A	A	T	T	G	T	A	T	G	A	G	C	C
D6S1043		Gbb_58	ATCT[12]ATC[1]ATCT[9]	A	G	A	T	G	G	C	A	T	A	T	T	G	T	G	A	A	A	T	T	T	C	T	C	A	G	C	T	T	C	C	A	T	A	A	T	T	G	T	A	T	G	A	G	C	C
D6S1043		Gbb_59	ATCT[12]ATC[1]ATCT[9]	A	G	A	T	G	G	C	A	T	A	T	T	G	T	G	A	A	A	T	T	T	C	T	C	A	G	C	T	T	C	C	A	T	A	A	T	T	G	T	A	T	G	A	G	C	C
D6S1043		Gbb_60	ATCT[13]ATC[1]ATCT[6]	A	G	A	T	G	G	C	A	T	A	T	T	G	T	G	A	A	A	T	T	T	C	T	C	A	G	C	T	T	C	C	A	T	A	A	T	T	G	T	A	T	G	A	G	C	C
D6S1043		Gbb_60	ATCT[14]ATC[1]ATCT[6]	A	G	A	T	G	G	C	A	T	A	T	T	G	T	G	A	A	A	T	T	T	C	T	C	A	G	C	T	T	C	C	A	T	A	A	T	T	G	T	A	T	G	A	G	C	C
D6S1043		Gbb_61	ATCT[13]ATC[1]ATCT[6]	A	G	A	T	G	G	C	A	T	A	T	T	G	T	G	A	A	A	T	T	T	C	T	C	A	G	C	T	T	C	C	A	T	A	A	T	T	G	T	A	T	G	A	G	C	C
D6S1043		Gbb_61	ATCT[14]ATC[1]ATCT[6]	A	G	A	T	G	G	C	A	T	A	T	T	G	T	G	A	A	A	T	T	T	C	T	C	A	G	C	T	T	C	C	A	T	A	A	T	T	G	T	A	T	G	A	G	C	C
D6S1043		Gbb_62	ATCT[12]ATC[1]ATCT[6]	A	G	A	T	G	G	C	A	T	A	T	T	G	T	G	A	A	A	T	T	T	C	T	C	A	G	C	T	T	C	C	A	T	A	A	T	T	G	T	A	T	G	A	G	C	C
D8S1179	TCTA[10-15]	Ggg_8	TCTA[13]	T	A	T	C	T	A	T	C	T	A	T	C	T	A	T	C	T	A	T	C	T	A	T	C	T	A	T	C	T	A	T	C	T	A	T	C	T	A	T	C	T	A	T	C	T	A
D8S1179		Ggg_8	TCTA[15]	T	A	T	C	T	A	T	C	T	A	T	C	T	A	T	C	T	A	T	C	T	A	T	C	T	A	T	C	T	A	T	C	T	A	T	C	T	A	T	C	T	A	T	C	T	A
D8S1179		Ggg_9	TCTA[11]	T	A	T	C	T	A	T	C	T	A	T	C	T	A	T	C	T	A	T	C	T	A	T	C	T	A	T	C	T	A	T	C	T	A	T	C	T	A	T	C	T	A	T	C	T	A
D8S1179		Ggg_10	TCTA[13]	T	A	T	C	T	A	T	C	T	A	T	C	T	A	T	C	T	A	T	C	T	A	T	C	T	A	T	C	T	A	T	C	T	A	T	C	T	A	T	C	T	A	T	C	T	A
D8S1179		Ggg_11	TCTA[11]	T	A	T	C	T	A	T	C	T	A	T	C	T	A	T	C	T	A	T	C	T	A	T	C	T	A	T	C	T	A	T	C	T	A	T	C	T	A	T	C	T	A	T	C	T	A
D8S1179		Ggg_26	TCTA[11]	T	A	T	C	T	A	T	C	T	A	T	C	T	A	T	C	T	A	T	C	T	A	T	C	T	A	T	C	T	A	T	C	T	A	T	C	T	A	T	C	T	A	T	C	T	A
D8S1179		Ggg_26	TCTA[13]	T	A	T	C	T	A	T	C	T	A	T	C	T	A	T	C	T	A	T	C	T	A	T	C	T	A	T	C	T	A	T	C	T	A	T	C	T	A	T	C	T	A	T	C	T	A
D8S1179		Ggg_28	TCTA[11]	T	A	T	C	T	A	T	C	T	A	T	C	T	A	T	C	T	A	T	C	T	A	T	C	T	A	T	C	T	A	T	C	T	A	T	C	T	A	T	C	T	A	T	C	T	A
D8S1179		Ggg_28	TCTA[14]	T	A	T	C	T	A	T	C	T	A	T	C	T	A	T	C	T	A	T	C	T	A	T	C	T	A	T	C	T	A	T	C	T	A	T	C	T	A	T	C	T	A	T	C	T	A
D8S1179		Ggg_31	TCTA[13]	T	A	T	C	T	A	T	C	T	A	T	C	T	A	T	C	T	A	T	C	T	A	T	C	T	A	T	C	T	A	T	C	T	A	T	C	T	A	T	C	T	A	T	C	T	A
D8S1179		Ggg_31	TCTA[12]	T	A	T	C	T	A	T	C	T	A	T	C	T	A	T	C	T	A	T	C	T	A	T	C	T	A	T	C	T	A	T	C	T	A	T	C	T	A	T	C	T	A	T	C	T	A
D8S1179		Ggg_33	TCTA[12]	T	A	T	C	T	A	T	C	T	A	T	C	T	A	T	C	T	A	T	C	T	A	T	C	T	A	T	C	T	A	T	C	T	A	T	C	T	A	T	C	T	A	T	C	T	A
D8S1179		Ggg_34	TCTA[13]	T	A	T	C	T	A	T	C	T	A	T	C	T	A	T	C	T	A	T	C	T	A	T	C	T	A	T	C	T	A	T	C	T	A	T	C	T	A	T	C	T	A	T	C	T	A
D8S1179		Ggg_34	TCTA[12]	T	A	T	C	T	A	T	C	T	A	T	C	T	A	T	C	T	A	T	C	T	A	T	C	T	A	T	C	T	A	T	C	T	A	T	C	T	A	T	C	T	A	T	C	T	A
D8S1179		Ggg_35	TCTA[12]	T	A	T	C	T	A	T	C	T	A	T	C	T	A	T	C	T	A	T	C	T	A	T	C	T	A	T	C	T	A	T	C	T	A	T	C	T	A	T	C	T	A	T	C	T	A
D8S1179		Ggg_35	TCTA[13]	T	A	T	C	T	A	T	C	T	A	T	C	T	A	T	C	T	A	T	C	T	A	T	C	T	A	T	C	T	A	T	C	T	A	T	C	T	A	T	C	T	A	T	C	T	A
D8S1179		Ggg_36	TCTA[13]	T	A	T	C	T	A	T	C	T	A	T	C	T	A	T	C	T	A	T	C	T	A	T	C	T	A	T	C	T	A	T	C	T	A	T	C	T	A	T	C	T	A	T	C	T	A
D8S1179		Ggg_36	TCTA[10]	T	A	T	C	T	A	T	C	T	A	T	C	T	A	T	C	T	A	T	C	T	A	T	C	T	A	T	C	T	A	T	C	T	A	T	C	T	A	T	C	T	A	T	T	C	C
D8S1179		Ggg_37	TCTA[11]	T	A	T	C	T	A	T	C	T	A	T	C	T	A	T	C	T	A	T	C	T	A	T	C	T	A	T	C	T	A	T	C	T	A	T	C	T	A	T	C	T	A	T	C	T	A
D8S1179		Ggg_37	TCTA[13]	T	A	T	C	T	A	T	C	T	A	T	C	T	A	T	C	T	A	T	C	T	A	T	C	T	A	T	C	T	A	T	C	T	A	T	C	T	A	T	C	T	A	T	C	T	A
D8S1179		Ggg_38	TCTA[11]	T	A	T	C	T	A	T	C	T	A	T	C	T	A	T	C	T	A	T	C	T	A	T	C	T	A	T	C	T	A	T	C	T	A	T	C	T	A	T	C	T	A	T	C	T	A
D8S1179		Ggg_39	TCTA[13]	T	A	T	C	T	A	T	C	T	A	T	C	T	A	T	C	T	A	T	C	T	A	T	C	T	A	T	C	T	A	T	C	T	A	T	C	T	A	T	C	T	A	T	C	T	A
D8S1179		Ggg_39	TCTA[12]	T	A	T	C	T	A	T	C	T	A	T	C	T	A	T	C	T	A	T	C	T	A	T	C	T	A	T	C	T	A	T	C	T	A	T	C	T	A	T	C	T	A	T	C	T	A
D8S1179		Ggg_41	TCTA[12]	T	A	T	C	T	A	T	C	T	A	T	C	T	A	T	C	T	A	T	C	T	A	T	C	T	A	T	C	T	A	T	C	T	A	T	C	T	A	T	C	T	A	T	C	T	A
D8S1179		Ggg_42	TCTA[12]	T	A	T	C	T	A	T	C	T	A	T	C	T	A	T	C	T	A	T	C	T	A	T	C	T	A	T	C	T	A	T	C	T	A	T	C	T	A	T	C	T	A	T	C	T	A
D8S1179	TCTA[12-13]TCTG[0-1]TCTA[0-2]	Gbg_43	TCTA[12]TCTG[1]TCTA[2]	T	A	T	C	T	A	T	C	T	A	T	C	T	A	T	C	T	A	T	C	T	A	T	C	T	A	T	C	T	A	T	C	T	A	T	C	T	A	T	C	T	A	T	C	T	A
D8S1179		Gbg_43	TCTA[13]	T	A	T	C	T	A	T	C	T	A	T	C	T	A	T	C	T	A	T	C	T	A	T	C	T	A	T	C	T	A	T	C	T	A	T	C	T	A	T	C	T	A	T	C	T	A
D8S1179		Gbg_44	TCTA[12]TCTG[1]TCTA[2]	T	A	T	C	T	A	T	C	T	A	T	C	T	A	T	C	T	A	T	C	T	A	T	C	T	A	T	C	T	A	T	C	T	A	T	C	T	A	T	C	T	A	T	C	T	A
D8S1179		Gbg_44	TCTA[13]TCTG[1]TCTA[2]	T	A	T	C	T	A	T	C	T	A	T	C	T	A	T	C	T	A	T	C	T	A	T	C	T	A	T	C	T	A	T	C	T	A	T	C	T	A	T	C	T	A	T	C	T	A
D8S1179		Gbg_45	TCTA[12]TCTG[1]TCTA[2]	T	A	T	C	T	A	T	C	T	A	T	C	T	A	T	C	T	A	T	C	T	A	T	C	T	A	T	C	T	A	T	C	T	A	T	C	T	A	T	C	T	A	T	C	T	A
D8S1179		Gbg_45	TCTA[13]TCTG[1]TCTA[2]	T	A	T	C	T	A	T	C	T	A	T	C	T	A	T	C	T	A	T	C	T	A	T	C	T	A	T	C	T	A	T	C	T	A	T	C	T	A	T	C	T	A	T	C	T	A
D8S1179		Gbg_46	TCTA[12]	T	A	T	C	T	A	T	C	T	A	T	C	T	A	T	C	T	A	T	C	T	A	T	C	T	A	T	C	T	A	T	C	T	A	T	C	T	A	T	C	T	A	T	C	T	A
D8S1179		Gbg_47	TCTA[12]TCTG[1]TCTA[2]	T	A	T	C	T	A	T	C	T	A	T	C	T	A	T	C	T	A	T	C	T	A	T	C	T	A	T	C	T	A	T	C	T	A	T	C	T	A	T	C	T	A	T	C	T	A
D8S1179		Gbg_47	TCTA[13]TCTG[1]TCTA[2]	T	A	T	C	T	A	T	C	T	A	T	C	T	A	T	C	T	A	T	C	T	A	T	C	T	A	T	C	T	A	T	C	T	A	T	C	T	A	T	C	T	A	T	C	T	A
D8S1179		Gbg_48	TCTA[12]	T	A	T	C	T	A	T	C	T	A	T	C	T	A	T	C	T	A	T	C	T	A	T	C	T	A	T	C	T	A	T	C	T	A	T	C	T	A	T	C	T	A	T	C	T	A
D8S1179		Gbg_48	TCTA[12]TCTG[1]TCTA[2]	T	A	T	C	T	A	T	C	T	A	T	C	T	A	T	C	T	A	T	C	T	A	T	C	T	A	T	C	T	A	T	C	T	A	T	C	T	A	T	C	T	A	T	C	T	A
D8S1179		Gbb_49	TCTA[13]	T	A	T	C	T	A	T	C	T	A	T	C	T	A	T	C	T	A	T	C	T	A	T	C	T	A	T	C	T	A	T	C	T	A	T	C	T	A	T	C	T	A	T	C	T	A
D8S1179		Gbb_50	TCTA[12]	T	A	T	C	T	A	T	C	T	A	T	C	T	A	T	C	T	A	T	C	T	A	T	C	T	A	T	C	T	A	T	C	T	A	T	C	T	A	T	C	T	A	T	C	T	A
D8S1179		Gbb_51	TCTA[13]TCTG[1]TCTA[2]	T	A	T	C	T	A	T	C	T	A	T	C	T	A	T	C	T	A	T	C	T	A	T	C	T	A	T	C	T	A	T	C	T	A	T	C	T	A	T	C	T	A	T	C	T	A
D8S1179		Gbb_51	TCTA[13]	T	A	T	C	T	A	T	C	T	A	T	C	T	A	T	C	T	A	T	C	T	A	T	C	T	A	T	C	T	A	T	C	T	A	T	C	T	A	T	C	T	A	T	C	T	A
D8S1179		Gbb_53	TCTA[13]	T	A	T	C	T	A	T	C	T	A	T	C	T	A	T	C	T	A	T	C	T	A	T	C	T	A	T	C	T	A	T	C	T	A	T	C	T	A	T	C	T	A	T	C	T	A
D8S1179		Gbb_55	TCTA[14]	T	A	T	C	T	A	T	C	T	A	T	C	T	A	T	C	T	A	T	C	T	A	T	C	T	A	T	C	T	A	T	C	T	A	T	C	T	A	T	C	T	A	T	C	T	A
D8S1179		Gbb_56	TCTA[8]TCTG[1]TCTA[2]	T	A	T	C	T	A	T	C	T	A	T	C	T	A	T	C	T	A	T	C	T	A	T	C	T	A	T	C	T	A	T	C	T	A	T	C	T	G	T	C	T	A	T	C	T	A
D8S1179		Gbb_56	TCTA[14]	T	A	T	C	T	A	T	C	T	A	T	C	T	A	T	C	T	A	T	C	T	A	T	C	T	A	T	C	T	A	T	C	T	A	T	C	T	A	T	C	T	A	T	C	T	A
D8S1179		Gbb_57	TCTA[12]	T	A	T	C	T	A	T	C	T	A	T	C	T	A	T	C	T	A	T	C	T	A	T	C	T	A	T	C	T	A	T	C	T	A	T	C	T	A	T	C	T	A	T	C	T	A
D8S1179		Gbb_57	TCTA[14]	T	A	T	C	T	A	T	C	T	A	T	C	T	A	T	C	T	A	T	C	T	A	T	C	T	A	T	C	T	A	T	C	T	A	T	C	T	A	T	C	T	A	T	C	T	A
D8S1179		Gbb_58	TCTA[11]TCTG[1]TCTA[2]	T	A	T	C	T	A	T	C	T	A	T	C	T	A	T	C	T	A	T	C	T	A	T	C	T	A	T	C	T	A	T	C	T	A	T	C	T	A	T	C	T	A	T	C	T	A
D8S1179		Gbb_59	TCTA[14]	T	A	T	C	T	A	T	C	T	A	T	C	T	A	T	C	T	A	T	C	T	A	T	C	T	A	T	C	T	A	T	C	T	A	T	C	T	A	T	C	T	A	T	C	T	A
D8S1179		Gbb_59	TCTA[15]	T	A	T	C	T	A	T	C	T	A	T	C	T	A	T	C	T	A	T	C	T	A	T	C	T	A	T	C	T	A	T	C	T	A	T	C	T	A	T	C	T	A	T	C	T	A
D8S1179		Gbb_60	TCTA[14]	T	A	T	C	T	A	T	C	T	A	T	C	T	A	T	C	T	A	T	C	T	A	T	C	T	A	T	C	T	A	T	C	T	A	T	C	T	A	T	C	T	A	T	C	T	A
D8S1179		Gbb_60	TCTA[8]TCTG[1]TCTA[2]	T	A	T	C	T	A	T	C	T	A	T	C	T	A	T	C	T	A	T	C	T	A	T	C	T	A	T	C	T	A	T	C	T	A	T	C	T	G	T	C	T	A	T	C	T	A
D8S1179		Gbb_61	TCTA[8]TCTG[1]TCTA[2]	T	A	T	C	T	A	T	C	T	A	T	C	T	A	T	C	T	A	T	C	T	A	T	C	T	A	T	C	T	A	T	C	T	A	T	C	T	G	T	C	T	A	T	C	T	A
D8S1179		Gbb_62	TCTA[8]TCTG[1]TCTA[2]	T	A	T	C	T	A	T	C	T	A	T	C	T	A	T	C	T	A	T	C	T	A	T	C	T	A	T	C	T	A	T	C	T	A	T	C	T	G	T	C	T	A	T	C	T	A
D8S1179		Gbb_62	TCTA[15]	T	A	T	C	T	A	T	C	T	A	T	C	T	A	T	C	T	A	T	C	T	A	T	C	T	A	T	C	T	A	T	C	T	A	T	C	T	A	T	C	T	A	T	C	T	A
FGA	GGAA[2]GGAG[1]AAAG[4-16]AGA[«]AAAG[11-18]AA[0-1]AG[0-1]AAG[0-1]AAAG[0-3]GAG[0-1]AAG[0-1]	Ggg_8	GGAA[2]GGAG[1]AAAG[11]AGA[1]AAAG[16]GAG[1]AAAG[3]	C	A	G	C	A	A	A	A	A	A	G	A	A	A	G	G	A	A	G	A	A	A	G	G	A	A	G	G	A	A	G	G	A	G	A	A	A	G	A	A	A	G	A	A	A	G
FGA		Ggg_8	GGAA[2]GGAG[1]AAAG[15]AGA[1]AAAG[13]AAG[1]AAAG[3]	C	A	G	C	A	A	A	A	A	A	G	A	A	A	G	G	A	A	G	A	A	A	G	G	A	A	G	G	A	A	G	G	A	G	A	A	A	G	A	A	A	G	A	A	A	G
FGA		Ggg_9	GGAA[2]GGAG[1]AAAG[13]AGA[1]AAAG[13]AAG[1]AAAG[3]	C	A	G	C	A	A	A	A	A	A	G	A	A	A	G	G	A	A	G	A	A	A	G	G	A	A	G	G	A	A	G	G	A	G	A	A	A	G	A	A	A	G	A	A	A	G
FGA		Ggg_9	GGAA[2]GGAG[1]AAAG[4]AGA[1]AAAG[15]AG[1]AAAG[2]GAG[1]AAAG[3]	C	A	G	C	A	A	A	A	A	A	G	A	A	A	G	G	A	A	G	A	A	A	G	G	A	A	G	G	A	A	G	G	A	G	A	A	A	G	A	A	A	G	A	A	A	G
FGA		Ggg_10	GGAA[2]GGAG[1]AAAG[4]AGA[1]AAAG[15]AG[1]AAAG[2]GAG[1]AAAG[3]	C	A	G	C	A	A	A	A	A	A	G	A	A	A	G	G	A	A	G	A	A	A	G	G	A	A	G	G	A	A	G	G	A	G	A	A	A	G	A	A	A	G	A	A	A	G
FGA		Ggg_11	GGAA[2]GGAG[1]AAAG[13]AGA[1]AAAG[13]AAG[1]AAAG[3]	C	A	G	C	A	A	A	A	A	A	G	A	A	A	G	G	A	A	G	A	A	A	G	G	A	A	G	G	A	A	G	G	A	G	A	A	A	G	A	A	A	G	A	A	A	G
FGA		Ggg_26	GGAA[2]GGAG[1]AAAG[13]AGA[1]AAAG[11]AAG[1]AAAG[3]	C	A	G	C	A	A	A	A	A	A	G	A	A	A	G	G	A	A	G	A	A	A	G	G	A	A	G	G	A	A	G	G	A	G	A	A	A	G	A	A	A	G	A	A	A	G
FGA		Ggg_26	GGAAGGAAGGAGAAAG[1]AAAG[15]AGA[1]AAAG[15]AA[1]AAAG[3]AAG[1]AAAG[3]	C	A	G	C	A	A	A	A	A	A	G	A	A	A	G	G	A	A	G	A	A	A	G	G	A	A	G	G	A	A	G	G	A	G	A	A	A	G	A	A	A	G	A	A	A	G
FGA		Ggg_28	GGAA[2]GGAG[1]AAAG[4]AGA[1]AAAG[15]AG[1]AAAG[2]GAG[1]AAAG[3]	C	A	G	C	A	A	A	A	A	A	G	A	A	A	G	G	A	A	G	A	A	A	G	G	A	A	G	G	A	A	G	G	A	G	A	A	A	G	A	A	A	G	A	A	A	G
FGA		Ggg_28	GGAA[2]GGAG[1]AAAG[10]AGA[1]AAAG[14]AAG[1]AAAG[3]	C	A	G	C	A	A	A	A	A	A	G	A	A	A	G	G	A	A	G	A	A	A	G	G	A	A	G	G	A	A	G	G	A	G	A	A	A	G	A	A	A	G	A	A	A	G
FGA		Ggg_31	GGAA[2]GGAG[1]AAAG[4]AGA[1]AAAG[13]AG[1]AAAG[2]GAG[1]AAAG[3]	C	A	G	C	A	A	A	A	A	A	G	A	A	A	G	G	A	A	G	A	A	A	G	G	A	A	G	G	A	A	G	G	A	G	A	A	A	G	A	A	A	G	A	A	A	G
FGA		Ggg_31	GGAA[2]GGAG[1]AAAG[4]AGA[1]AAAG[14]AG[1]AAAG[2]GAG[1]AAAG[3]	C	A	G	C	A	A	A	A	A	A	G	A	A	A	G	G	A	A	G	A	A	A	G	G	A	A	G	G	A	A	G	G	A	G	A	A	A	G	A	A	A	G	A	A	A	G
FGA		Ggg_33	GGAA[2]GGAG[1]AAAG[4]AGA[1]AAAG[13]AG[1]AAAG[2]GAG[1]AAAG[3]	C	A	G	C	A	A	A	A	A	A	G	A	A	A	G	G	A	A	G	A	A	A	G	G	A	A	G	G	A	A	G	G	A	G	A	A	A	G	A	A	A	G	A	A	A	G
FGA		Ggg_33	GGAA[2]GGAG[1]AAAG[4]AGA[1]AAAG[11]AG[1]AAAG[2]GAG[1]AAAG[3]	C	A	G	C	A	A	A	A	A	A	G	A	A	A	G	G	A	A	G	A	A	A	G	G	A	A	G	G	A	A	G	G	A	G	A	A	A	G	A	A	A	G	A	A	A	G
FGA		Ggg_34	GGAA[2]GGAG[1]AAAG[13]AGA[1]AAAG[14]AAG[1]AAAG[3]	C	A	G	C	A	A	A	A	A	A	G	A	A	A	G	G	A	A	G	A	A	A	G	G	A	A	G	G	A	A	G	G	A	G	A	A	A	G	A	A	A	G	A	A	A	G
FGA		Ggg_34	GGAA[2]GGAG[1]AAAG[14]AGA[1]AAAG[14]AA[1]AAAG[3]AAG[1]AAAG[3]	C	A	G	C	A	A	A	A	A	A	G	A	A	A	G	G	A	A	G	A	A	A	G	G	A	A	G	G	A	A	G	G	A	G	A	A	A	G	A	A	A	G	A	A	A	G
FGA		Ggg_35	GGAA[2]GGAG[1]AAAG[13]AGA[1]AAAG[17]GAG[1]AAAG[3]	C	A	G	C	A	A	A	A	A	A	G	A	A	A	G	G	A	A	G	A	A	A	G	G	A	A	G	G	A	A	G	G	A	G	A	A	A	G	A	A	A	G	A	A	A	G
FGA		Ggg_35	GGAA[2]GGAG[1]AAAG[11]AGA[1]AAAG[18]GAG[1]AAAG[3]	C	A	G	C	A	A	A	A	A	A	G	A	A	A	G	G	A	A	G	A	A	A	G	G	A	A	G	G	A	A	G	G	A	G	A	A	A	G	A	A	A	G	A	A	A	G
FGA		Ggg_36	GGAA[2]GGAG[1]AAAG[4]AGA[1]AAAG[13]AG[1]AAAG[2]GAG[1]AAAG[3]	C	A	G	C	A	A	A	A	A	A	G	A	A	A	G	G	A	A	G	A	A	A	G	G	A	A	G	G	A	A	G	G	A	G	A	A	A	G	A	A	A	G	A	A	A	G
FGA		Ggg_36	GGAA[2]GGAG[1]AAAG[13]AGA[1]AAAG[16]GAG[1]AAAG[3]	C	A	G	C	A	A	A	A	A	A	G	A	A	A	G	G	A	A	G	A	A	A	G	G	A	A	G	G	A	A	G	G	A	G	A	A	A	G	A	A	A	G	A	A	A	G
FGA		Ggg_37	GGAA[2]GGAG[1]AAAG[4]AGA[1]AAAG[14]AG[1]AAAG[2]GAG[1]AAAG[3]	C	A	G	C	A	A	A	A	A	A	G	A	A	A	G	G	A	A	G	A	A	A	G	G	A	A	G	G	A	A	G	G	A	G	A	A	A	G	A	A	A	G	A	A	A	G
FGA		Ggg_38	GGAA[2]GGAG[1]AAAG[4]AGA[1]AAAG[15]AG[1]AAAG[2]GAG[1]AAAG[3]	C	A	G	C	A	A	A	A	A	A	G	A	A	A	G	G	A	A	G	A	A	A	G	G	A	A	G	G	A	A	G	G	A	G	A	A	A	G	A	A	A	G	A	A	A	G
FGA		Ggg_38	GGAA[2]GGAG[1]AAAG[4]AGA[1]AAAG[14]AG[1]AAAG[2]GAG[1]AAAG[3]	C	A	G	C	A	A	A	A	A	A	G	A	A	A	G	G	A	A	G	A	A	A	G	G	A	A	G	G	A	A	G	G	A	G	A	A	A	G	A	A	A	G	A	A	A	G
FGA		Ggg_39	GGAA[2]GGAG[1]AAAG[13]AGA[1]AAAG[14]AAG[1]AAAG[3]	C	A	G	C	A	A	A	A	A	A	G	A	A	A	G	G	A	A	G	A	A	A	G	G	A	A	G	G	A	A	G	G	A	G	A	A	A	G	A	A	A	G	A	A	A	G
FGA		Ggg_39	GGAA[2]GGAG[1]AAAG[14]AGA[1]AAAG[14]AA[1]AAAG[3]AAG[1]AAAG[3]	C	A	G	C	A	A	A	A	A	A	G	A	A	A	G	G	A	A	G	A	A	A	G	G	A	A	G	G	A	A	G	G	A	G	A	A	A	G	A	A	A	G	A	A	A	G
FGA		Ggg_41	GGAA[2]GGAG[1]AAAG[4]AGA[1]AAAG[13]AG[1]AAAG[2]GAG[1]AAAG[3]	C	A	G	C	A	A	A	A	A	A	G	A	A	A	G	G	A	A	G	A	A	A	G	G	A	A	G	G	A	A	G	G	A	G	A	A	A	G	A	A	A	G	A	A	A	G
FGA		Ggg_42	GGAA[2]GGAG[1]AAAG[4]AGA[1]AAAG[13]AG[1]AAAG[2]GAG[1]AAAG[3]	C	A	G	C	A	A	A	A	A	A	G	A	A	A	G	G	A	A	G	A	A	A	G	G	A	A	G	G	A	A	G	G	A	G	A	A	A	G	A	A	A	G	A	A	A	G
FGA		Ggg_42	GGAA[2]GGAG[1]AAAG[4]AGA[1]AAAG[16]AG[1]AAAG[2]GAG[1]AAAG[3]	C	A	G	C	A	A	A	A	A	A	G	A	A	A	G	G	A	A	G	A	A	A	G	G	A	A	G	G	A	A	G	G	A	G	A	A	A	G	A	A	A	G	A	A	A	G
FGA	GGAA[2]GGAG[1]AAAG[14-17]	Gbg_43	GGAA[2]GGAG[1]AAAG[15]GAG[1]AAAG[3]	C	A	G	C	A	A	A	A	A	A	G	A	A	A	G	G	A	A	G	A	A	A	G	G	A	A	G	G	A	A	G	G	A	G	A	A	A	G	A	A	A	G	A	A	A	G
FGA		Gbg_43	GGAA[2]GGAG[1]AAAG[16]GAG[1]AAAG[3]	C	A	G	C	A	A	A	A	A	A	G	A	A	A	G	G	A	A	G	A	A	A	G	G	A	A	G	G	A	A	G	G	A	G	A	A	A	G	A	A	A	G	A	A	A	G
FGA		Gbg_44	GGAA[2]GGAG[1]AAAG[15]GAG[1]AAAG[3]	C	A	G	C	A	A	A	A	A	A	G	A	A	A	G	G	A	A	G	A	A	A	G	G	A	A	G	G	A	A	G	G	A	G	A	A	A	G	A	A	A	G	A	A	A	G
FGA		Gbg_44	GGAA[2]GGAG[1]AAAG[17]GAG[1]AAAG[3]	C	A	G	C	A	A	A	A	A	A	G	A	A	A	G	G	A	A	G	A	A	A	G	G	A	A	G	G	A	A	G	G	A	G	A	A	A	G	A	A	A	G	A	A	A	G
FGA		Gbg_45	GGAA[2]GGAG[1]AAAG[14]AAG[1]AAAG[3]	C	A	G	C	A	A	A	A	A	A	G	A	A	A	G	G	A	A	G	A	A	A	G	G	A	A	G	G	A	A	G	G	A	G	A	A	A	G	A	A	A	G	A	A	A	G
FGA		Gbg_45	GGAA[2]GGAG[1]AAAG[15]AAG[1]AAAG[3]	C	A	G	C	A	A	A	A	A	A	G	A	A	A	G	G	A	A	G	A	A	A	G	G	A	A	G	G	A	A	G	G	A	G	A	A	A	G	A	A	A	G	A	A	A	G
FGA		Gbg_46	GGAA[2]GGAG[1]AAAG[17]GAG[1]AAAG[3]	C	A	G	C	A	A	A	A	A	A	G	A	A	A	G	G	A	A	G	A	A	A	G	G	A	A	G	G	A	A	G	G	A	G	A	A	A	G	A	A	A	G	A	A	A	G
FGA		Gbg_46	GGAA[2]GGAG[1]AAAG[14]AAG[1]AAAG[3]	C	A	G	C	A	A	A	A	A	A	G	A	A	A	G	G	A	A	G	A	A	A	G	G	A	A	G	G	A	A	G	G	A	G	A	A	A	G	A	A	A	G	A	A	A	G
FGA		Gbg_47	GGAA[2]GGAG[1]AAAG[15]GAG[1]AAAG[3]	C	A	G	C	A	A	A	A	A	A	G	A	A	A	G	G	A	A	G	A	A	A	G	G	A	A	G	G	A	A	G	G	A	G	A	A	A	G	A	A	A	G	A	A	A	G
FGA		Gbg_47	GGAA[2]GGAG[1]AAAG[17]GAG[1]AAAG[3]	C	A	G	C	A	A	A	A	A	A	G	A	A	A	G	G	A	A	G	A	A	A	G	G	A	A	G	G	A	A	G	G	A	G	A	A	A	G	A	A	A	G	A	A	A	G
FGA		Gbg_48	GGAA[2]GGAG[1]AAAG[14]AAG[1]AAAG[3]	C	A	G	C	A	A	A	A	A	A	G	A	A	A	G	G	A	A	G	A	A	A	G	G	A	A	G	G	A	A	G	G	A	G	A	A	A	G	A	A	A	G	A	A	A	G
FGA		Gbg_48	GGAA[2]GGAG[1]AAAG[15]AAG[1]AAAG[3]	C	A	G	C	A	A	A	A	A	A	G	A	A	A	G	G	A	A	G	A	A	A	G	G	A	A	G	G	A	A	G	G	A	G	A	A	A	G	A	A	A	G	A	A	A	G
FGA	GGAA[2]GGAG[1]AAAG[6-15]AGA[0-1]AAG[0-1]AAAG[0-18]GAG[0-1]AAAG[0-3]	Gbb_49	GGAA[2]GGAG[1]AAAG[15]GAG[1]AAAG[3]	C	A	G	C	A	A	A	A	A	A	G	A	A	A	G	G	A	A	G	A	A	A	G	G	A	A	G	G	A	A	G	G	A	G	A	A	A	G	A	A	A	G	A	A	A	G
FGA		Gbb_49	GGAA[2]GGAG[1]AAAG[14]AAG[1]AAAG[3]	C	A	G	C	A	A	A	A	A	A	G	A	A	A	G	G	A	A	G	A	A	A	G	G	A	A	G	G	A	A	G	G	A	G	A	A	A	G	A	A	A	G	A	A	A	G
FGA		Gbb_50	GGAA[2]GGAG[1]AAAG[13]AAG[1]AAAG[3]	C	A	G	C	A	A	A	A	A	A	G	A	A	A	G	G	A	A	G	A	A	A	G	G	A	A	G	G	A	A	G	G	A	G	A	A	A	G	A	A	A	G	A	A	A	G
FGA		Gbb_50	GGAA[2]GGAG[1]AAAG[14]AAG[1]AAAG[3]	C	A	G	C	A	A	A	A	A	A	G	A	A	A	G	G	A	A	G	A	A	A	G	G	A	A	G	G	A	A	G	G	A	G	A	A	A	G	A	A	A	G	A	A	A	G
FGA		Gbb_51	GGAA[2]GGAG[1]AAAG[14]AAG[1]AAAG[3]	C	A	G	C	A	A	A	A	A	A	G	A	A	A	G	G	A	A	G	A	A	A	G	G	A	A	G	G	A	A	G	G	A	G	A	A	A	G	A	A	A	G	A	A	A	G
FGA		Gbb_53	GGAA[2]GGAG[1]AAAG[6]AGA[1]AAAG[14]GAG[1]AAAG[3]	C	A	G	C	A	A	A	A	A	A	G	A	A	A	G	G	A	A	G	A	A	A	G	G	A	A	G	G	A	A	G	G	A	G	A	A	A	G	A	A	A	G	A	A	A	G
FGA		Gbb_53	GGAA[2]GGAG[1]AAAG[14]AGA[1]AAAG[14]GAG[1]AAAG[3]	C	A	G	C	A	A	A	A	A	A	G	A	A	A	G	G	A	A	G	A	A	A	G	G	A	A	G	G	A	A	G	G	A	G	A	A	A	G	A	A	A	G	A	A	A	G
FGA		Gbb_55	GGAA[2]GGAG[1]AAAG[15]GAG[1]AAAG[3]	C	A	G	C	A	A	A	A	A	A	G	A	A	A	G	G	A	A	G	A	A	A	G	G	A	A	G	G	A	A	G	G	A	G	A	A	A	G	A	A	A	G	A	A	A	G
FGA		Gbb_55	GGAA[2]GGAG[1]AAAG[14]AGA[1]AAAG[18]GAG[1]AAAG[3]	C	A	G	C	A	A	A	A	A	A	G	A	A	A	G	G	A	A	G	A	A	A	G	G	A	A	G	G	A	A	G	G	A	G	A	A	A	G	A	A	A	G	A	A	A	G
FGA		Gbb_56	GGAA[2]GGAG[1]AAAG[15]GAG[1]AAAG[3]	C	A	G	C	A	A	A	A	A	A	G	A	A	A	G	G	A	A	G	A	A	A	G	G	A	A	G	G	A	A	G	G	A	G	A	A	A	G	A	A	A	G	A	A	A	G
FGA		Gbb_57	GGAA[2]GGAG[1]AAAG[15]GAG[1]AAAG[3]	C	A	G	C	A	A	A	A	A	A	G	A	A	A	G	G	A	A	G	A	A	A	G	G	A	A	G	G	A	A	G	G	A	G	A	A	A	G	A	A	A	G	A	A	A	G
FGA		Gbb_57	GGAA[2]GGAG[1]AAAG[12]AGA[1]AAAG[15]GAG[1]AAAG[3]	C	A	G	C	A	A	A	A	A	A	G	A	A	A	G	G	A	A	G	A	A	A	G	G	A	A	G	G	A	A	G	G	A	G	A	A	A	G	A	A	A	G	A	A	A	G
FGA		Gbb_58	GGAA[2]GGAG[1]AAAG[14]AGA[1]AAAG[17]GAG[1]AAAG[3]	C	A	G	C	A	A	A	A	A	A	G	A	A	A	G	G	A	A	G	A	A	A	G	G	A	A	G	G	A	A	G	G	A	G	A	A	A	G	A	A	A	G	A	A	A	G
FGA		Gbb_58	GGAA[2]GGAG[1]AAAG[12]AGA[1]AAAG[15]GAG[1]AAAG[3]	C	A	G	C	A	A	A	A	A	A	G	A	A	A	G	G	A	A	G	A	A	A	G	G	A	A	G	G	A	A	G	G	A	G	A	A	A	G	A	A	A	G	A	A	A	G
FGA		Gbb_59	GGAA[2]GGAG[1]AAAG[15]GAG[1]AAAG[3]	C	A	G	C	A	A	A	A	A	A	G	A	A	A	G	G	A	A	G	A	A	A	G	G	A	A	G	G	A	A	G	G	A	G	A	A	A	G	A	A	A	G	A	A	A	G
FGA		Gbb_59	GGAA[2]GGAG[1]AAAG[12]AGA[1]AAAG[15]GAG[1]AAAG[3]	C	A	G	C	A	A	A	A	A	A	G	A	A	A	G	G	A	A	G	A	A	A	G	G	A	A	G	G	A	A	G	G	A	G	A	A	A	G	A	A	A	G	A	A	A	G
FGA		Gbb_60	GGAA[2]GGAG[1]AAAG[15]GAG[1]AAAG[3]	C	A	G	C	A	A	A	A	A	A	G	A	A	A	G	G	A	A	G	A	A	A	G	G	A	A	G	G	A	A	G	G	A	G	A	A	A	G	A	A	A	G	A	A	A	G
FGA		Gbb_60	GGAA[2]GGAG[1]AAAG[12]AGA[1]AAAG[15]GAG[1]AAAG[3]	C	A	G	C	A	A	A	A	A	A	G	A	A	A	G	G	A	A	G	A	A	A	G	G	A	A	G	G	A	A	G	G	A	G	A	A	A	G	A	A	A	G	A	A	A	G
FGA		Gbb_61	GGAA[2]GGAG[1]AAAG[14]AGA[1]AAAG[17]GAG[1]AAAG[3]	C	A	G	C	A	A	A	A	A	A	G	A	A	A	G	G	A	A	G	A	A	A	G	G	A	A	G	G	A	A	G	G	A	G	A	A	A	G	A	A	A	G	A	A	A	G
FGA		Gbb_62	GGAA[2]GGAG[1]AAAG[14]AGA[1]AAAG[16]GAG[1]AAAG[3]	C	A	G	C	A	A	A	A	A	A	G	A	A	A	G	G	A	A	G	A	A	A	G	G	A	A	G	G	A	A	G	G	A	G	A	A	A	G	A	A	A	G	A	A	A	G
FGA		Gbb_62	GGAA[2]GGAG[1]AAAG[14]AGA[1]AAAG[17]GAG[1]AAAG[3]	C	A	G	C	A	A	A	A	A	A	G	A	A	A	G	G	A	A	G	A	A	A	G	G	A	A	G	G	A	A	G	G	A	G	A	A	A	G	A	A	A	G	A	A	A	G
PentaE	TCTTT[4-5]	Ggg_8	TCTTT[4]	A	G	A	A	A	A	C	T	C	C	T	T	A	C	A	A	T	T	T	T	C	T	T	T	T	C	T	T	T	T	C	T	T	T	T	C	T	T	T	T	T	T	T	T
PentaE		Ggg_9	TCTTT[4]	A	G	A	A	A	A	C	T	C	C	T	T	A	C	A	A	T	T	T	T	C	T	T	T	T	C	T	T	T	T	C	T	T	T	T	C	T	T	T	T	T	T	T	T
PentaE		Ggg_10	TCTTT[4]	A	G	A	A	A	A	C	T	C	C	T	T	A	C	A	A	T	T	T	T	C	T	T	T	T	C	T	T	T	T	C	T	T	T	T	C	T	T	T	T	T	T	T	T
PentaE		Ggg_11	TCTTT[4]	A	G	A	A	A	A	C	T	C	C	T	T	A	C	A	A	T	T	T	T	C	T	T	T	T	C	T	T	T	T	C	T	T	T	T	C	T	T	T	T	T	T	T	T
PentaE		Ggg_26	TCTTT[4]	A	G	A	A	A	A	C	T	C	C	T	T	A	C	A	A	T	T	T	T	C	T	T	T	T	C	T	T	T	T	C	T	T	T	T	C	T	T	T	T	T	T	T	T
PentaE		Ggg_26	TCTTT[5]	A	G	A	A	A	A	C	T	C	C	T	T	A	C	A	A	T	T	T	T	C	T	T	T	T	C	T	T	T	T	C	T	T	T	T	C	T	T	T	T	C	T	T	T	T	T
PentaE		Ggg_28	TCTTT[4]	A	G	A	A	A	A	C	T	C	C	T	T	A	C	A	A	T	T	T	T	C	T	T	T	T	C	T	T	T	T	C	T	T	T	T	C	T	T	T	T	T	T	T	T
PentaE		Ggg_31	TCTTT[4]	A	G	A	A	A	A	C	T	C	C	T	T	A	C	A	A	T	T	T	T	C	T	T	T	T	C	T	T	T	T	C	T	T	T	T	C	T	T	T	T	T	T	T	T
PentaE		Ggg_33	TCTTT[4]	A	G	A	A	A	A	C	T	C	C	T	T	A	C	A	A	T	T	T	T	C	T	T	T	T	C	T	T	T	T	C	T	T	T	T	C	T	T	T	T	T	T	T	T
PentaE		Ggg_34	TCTTT[4]	A	G	A	A	A	A	C	T	C	C	T	T	A	C	A	A	T	T	T	T	C	T	T	T	T	C	T	T	T	T	C	T	T	T	T	C	T	T	T	T	T	T	T	T
PentaE		Ggg_35	TCTTT[4]	A	G	A	A	A	A	C	T	C	C	T	T	A	C	A	A	T	T	T	T	C	T	T	T	T	C	T	T	T	T	C	T	T	T	T	C	T	T	T	T	T	T	T	T
PentaE		Ggg_36	TCTTT[4]	A	G	A	A	A	A	C	T	C	C	T	T	A	C	A	A	T	T	T	T	C	T	T	T	T	C	T	T	T	T	C	T	T	T	T	C	T	T	T	T	T	T	T	T
PentaE		Ggg_37	TCTTT[4]	A	G	A	A	A	A	C	T	C	C	T	T	A	C	A	A	T	T	T	T	C	T	T	T	T	C	T	T	T	T	C	T	T	T	T	C	T	T	T	T	T	T	T	T
PentaE		Ggg_37	TCTTT[5]	A	G	A	A	A	A	C	T	C	C	T	T	A	C	A	A	T	T	T	T	C	T	T	T	T	C	T	T	T	T	C	T	T	T	T	C	T	T	T	T	C	T	T	T	T	T
PentaE		Ggg_38	TCTTT[5]	A	G	A	A	A	A	C	T	C	C	T	T	A	C	A	A	T	T	T	T	C	T	T	T	T	C	T	T	T	T	C	T	T	T	T	C	T	T	T	T	C	T	T	T	T	T
PentaE		Ggg_38	TCTTT[4]	A	G	A	A	A	A	C	T	C	C	T	T	A	C	A	A	T	T	T	T	C	T	T	T	T	C	T	T	T	T	C	T	T	T	T	C	T	T	T	T	T	T	T	T
PentaE		Ggg_39	TCTTT[4]	A	G	A	A	A	A	C	T	C	C	T	T	A	C	A	A	T	T	T	T	C	T	T	T	T	C	T	T	T	T	C	T	T	T	T	C	T	T	T	T	T	T	T	T
PentaE		Ggg_41	TCTTT[4]	A	G	A	A	A	A	C	T	C	C	T	T	A	C	A	A	T	T	T	T	C	T	T	T	T	C	T	T	T	T	C	T	T	T	T	C	T	T	T	T	T	T	T	T
PentaE		Ggg_42	TCTTT[4]	A	G	A	A	A	A	C	T	C	C	T	T	A	C	A	A	T	T	T	T	C	T	T	T	T	C	T	T	T	T	C	T	T	T	T	C	T	T	T	T	T	T	T	T
PentaE	TCTTT[5]	Gbg_43	TCTTT[5]	A	G	A	A	A	A	C	T	C	C	T	T	A	C	A	A	T	T	T	T	C	T	T	T	T	C	T	T	T	T	C	T	T	T	T	C	T	T	T	T	C	T	T	T	T	T
PentaE		Gbg_44	TCTTT[5]	A	G	A	A	A	A	C	T	C	C	T	T	A	C	A	A	T	T	T	T	C	T	T	T	T	C	T	T	T	T	C	T	T	T	T	C	T	T	T	T	C	T	T	T	T	T
PentaE		Gbg_45	TCTTT[5]	A	G	A	A	A	A	C	T	C	C	T	T	A	C	A	A	T	T	T	T	C	T	T	T	T	C	T	T	T	T	C	T	T	T	T	C	T	T	T	T	C	T	T	T	T	T
PentaE		Gbg_46	TCTTT[5]	A	G	A	A	A	A	C	T	C	C	T	T	A	C	A	A	T	T	T	T	C	T	T	T	T	C	T	T	T	T	C	T	T	T	T	C	T	T	T	T	C	T	T	T	T	T
PentaE		Gbg_47	TCTTT[5]	A	G	A	A	A	A	C	T	C	C	T	T	A	C	A	A	T	T	T	T	C	T	T	T	T	C	T	T	T	T	C	T	T	T	T	C	T	T	T	T	C	T	T	T	T	T
PentaE		Gbg_48	TCTTT[5]	A	G	A	A	A	A	C	T	C	C	T	T	A	C	A	A	T	T	T	T	C	T	T	T	T	C	T	T	T	T	C	T	T	T	T	C	T	T	T	T	C	T	T	T	T	T
PentaE	TCTTT[4-5]	Gbb_51	TCTTT[4]	A	G	A	A	A	A	C	T	C	C	T	T	A	C	A	A	T	T	T	T	C	T	T	T	T	C	T	T	T	T	C	T	T	T	T	C	T	T	T	T	T	T	T	T
PentaE		Gbb_51	TCTTT[5]	A	G	A	A	A	A	C	T	C	C	T	T	A	C	A	A	T	T	T	T	C	T	T	T	T	C	T	T	T	T	C	T	T	T	T	C	T	T	T	T	C	T	T	T	T	T
PentaE		Gbb_53	TCTTT[5]	A	G	A	A	A	A	C	T	C	C	T	T	A	C	A	A	T	T	T	T	C	T	T	T	T	C	T	T	T	T	C	T	T	T	T	C	T	T	T	T	C	T	T	T	T	T
PentaE		Gbb_55	TCTTT[5]	A	G	A	A	A	A	C	T	C	C	T	T	A	C	A	A	T	T	T	T	C	T	T	T	T	C	T	T	T	T	C	T	T	T	T	C	T	T	T	T	C	T	T	T	T	T
PentaE		Gbb_56	TCTTT[5]	A	G	A	A	A	A	C	T	C	C	T	T	A	C	A	A	T	T	T	T	C	T	T	T	T	C	T	T	T	T	C	T	T	T	T	C	T	T	T	T	C	T	T	T	T	T
PentaE		Gbb_57	TCTTT[5]	A	G	A	A	A	A	C	T	C	C	T	T	A	C	A	A	T	T	T	T	C	T	T	T	T	C	T	T	T	T	C	T	T	T	T	C	T	T	T	T	C	T	T	T	T	T
PentaE		Gbb_58	TCTTT[5]	A	G	A	A	A	A	C	T	C	C	T	T	A	C	A	A	T	T	T	T	C	T	T	T	T	C	T	T	T	T	C	T	T	T	T	C	T	T	T	T	C	T	T	T	T	T
PentaE		Gbb_59	TCTTT[5]	A	G	A	A	A	A	C	T	C	C	T	T	A	C	A	A	T	T	T	T	C	T	T	T	T	C	T	T	T	T	C	T	T	T	T	C	T	T	T	T	C	T	T	T	T	T
PentaE		Gbb_60	TCTTT[5]	A	G	A	A	A	A	C	T	C	C	T	T	A	C	A	A	T	T	T	T	C	T	T	T	T	C	T	T	T	T	C	T	T	T	T	C	T	T	T	T	C	T	T	T	T	T
PentaE		Gbb_61	TCTTT[5]	A	G	A	A	A	A	C	T	C	C	T	T	A	C	A	A	T	T	T	T	C	T	T	T	T	C	T	T	T	T	C	T	T	T	T	C	T	T	T	T	C	T	T	T	T	T
PentaE		Gbb_62	TCTTT[5]	A	G	A	A	A	A	C	T	C	C	T	T	A	C	A	A	T	T	T	T	C	T	T	T	T	C	T	T	T	T	C	T	T	T	T	C	T	T	T	T	C	T	T	T	T	T
TH01	AATG[4-7]	Ggg_8	AATG[6]	G	T	G	C	A	G	G	T	C	A	C	A	G	G	G	A	A	C	A	C	A	G	A	C	T	C	C	A	T	G	G	T	G	A	A	T	G	A	A	T	G	A	A	T	G	A
TH01		Ggg_8	AATG[7]	G	T	G	C	A	G	G	T	C	A	C	A	G	G	G	A	A	C	A	C	A	G	A	C	T	C	C	A	T	G	G	T	G	A	A	T	G	A	A	T	G	A	A	T	G	A
TH01		Ggg_9	AATG[4]	G	T	G	C	A	G	G	T	C	A	C	A	G	G	G	A	A	C	A	C	A	G	A	C	T	C	C	A	T	G	G	T	G	A	A	T	G	A	A	T	G	A	A	T	G	A
TH01		Ggg_9	AATG[6]	G	T	G	C	A	G	G	T	C	A	C	A	G	G	G	A	A	C	A	C	A	G	A	C	T	C	C	A	T	G	G	T	G	A	A	T	G	A	A	T	G	A	A	T	G	A
TH01		Ggg_10	AATG[4]	G	T	G	C	A	G	G	T	C	A	C	A	G	G	G	A	A	C	A	C	A	G	A	C	T	C	C	A	T	G	G	T	G	A	A	T	G	A	A	T	G	A	A	T	G	A
TH01		Ggg_10	AATG[6]	G	T	G	C	A	G	G	T	C	A	C	A	G	G	G	A	A	C	A	C	A	G	A	C	T	C	C	A	T	G	G	T	G	A	A	T	G	A	A	T	G	A	A	T	G	A
TH01		Ggg_11	AATG[6]	G	T	G	C	A	G	G	T	C	A	C	A	G	G	G	A	A	C	A	C	A	G	A	C	T	C	C	A	T	G	G	T	G	A	A	T	G	A	A	T	G	A	A	T	G	A
TH01		Ggg_26	AATG[6]	G	T	G	C	A	G	G	T	C	A	C	A	G	G	G	A	A	C	A	C	A	G	A	C	T	C	C	A	T	G	G	T	G	A	A	T	G	A	A	T	G	A	A	T	G	A
TH01		Ggg_26	AATG[7]	G	T	G	C	A	G	G	T	C	A	C	A	G	G	G	A	A	C	A	C	A	G	A	C	T	C	C	A	T	G	G	T	G	A	A	T	G	A	A	T	G	A	A	T	G	A
TH01		Ggg_28	AATG[7]	G	T	G	C	A	G	G	T	C	A	C	A	G	G	G	A	A	C	A	C	A	G	A	C	T	C	C	A	T	G	G	T	G	A	A	T	G	A	A	T	G	A	A	T	G	A
TH01		Ggg_28	AATG[4]	G	T	G	C	A	G	G	T	C	A	C	A	G	G	G	A	A	C	A	C	A	G	A	C	T	C	C	A	T	G	G	T	G	A	A	T	G	A	A	T	G	A	A	T	G	A
TH01		Ggg_31	AATG[4]	G	T	G	C	A	G	G	T	C	A	C	A	G	G	G	A	A	C	A	C	A	G	A	C	T	C	C	A	T	G	G	T	G	A	A	T	G	A	A	T	G	A	A	T	G	A
TH01		Ggg_33	AATG[6]	G	T	G	C	A	G	G	T	C	A	C	A	G	G	G	A	A	C	A	C	A	G	A	C	T	C	C	A	T	G	G	T	G	A	A	T	G	A	A	T	G	A	A	T	G	A
TH01		Ggg_33	AATG[7]	G	T	G	C	A	G	G	T	C	A	C	A	G	G	G	A	A	C	A	C	A	G	A	C	T	C	C	A	T	G	G	T	G	A	A	T	G	A	A	T	G	A	A	T	G	A
TH01		Ggg_34	AATG[6]	G	T	G	C	A	G	G	T	C	A	C	A	G	G	G	A	A	C	A	C	A	G	A	C	T	C	C	A	T	G	G	T	G	A	A	T	G	A	A	T	G	A	A	T	G	A
TH01		Ggg_35	AATG[6]	G	T	G	C	A	G	G	T	C	A	C	A	G	G	G	A	A	C	A	C	A	G	A	C	T	C	C	A	T	G	G	T	G	A	A	T	G	A	A	T	G	A	A	T	G	A
TH01		Ggg_36	AATG[4]	G	T	G	C	A	G	G	T	C	A	C	A	G	G	G	A	A	C	A	C	A	G	A	C	T	C	C	A	T	G	G	T	G	A	A	T	G	A	A	T	G	A	A	T	G	A
TH01		Ggg_36	AATG[6]	G	T	G	C	A	G	G	T	C	A	C	A	G	G	G	A	A	C	A	C	A	G	A	C	T	C	C	A	T	G	G	T	G	A	A	T	G	A	A	T	G	A	A	T	G	A
TH01		Ggg_37	AATG[6]	G	T	G	C	A	G	G	T	C	A	C	A	G	G	G	A	A	C	A	C	A	G	A	C	T	C	C	A	T	G	G	T	G	A	A	T	G	A	A	T	G	A	A	T	G	A
TH01		Ggg_38	AATG[6]	G	T	G	C	A	G	G	T	C	A	C	A	G	G	G	A	A	C	A	C	A	G	A	C	T	C	C	A	T	G	G	T	G	A	A	T	G	A	A	T	G	A	A	T	G	A
TH01		Ggg_39	AATG[6]	G	T	G	C	A	G	G	T	C	A	C	A	G	G	G	A	A	C	A	C	A	G	A	C	T	C	C	A	T	G	G	T	G	A	A	T	G	A	A	T	G	A	A	T	G	A
TH01		Ggg_41	AATG[6]	G	T	G	C	A	G	G	T	C	A	C	A	G	G	G	A	A	C	A	C	A	G	A	C	T	C	C	A	T	G	G	T	G	A	A	T	G	A	A	T	G	A	A	T	G	A
TH01		Ggg_42	AATG[6]	G	T	G	C	A	G	G	T	C	A	C	A	G	G	G	A	A	C	A	C	A	G	A	C	T	C	C	A	T	G	G	T	G	A	A	T	G	A	A	T	G	A	A	T	G	A
TH01	AATG[6-9]	Gbg_43	AATG[9]	G	T	G	C	A	G	G	T	C	A	C	A	G	G	G	A	A	C	A	C	A	G	A	C	T	C	C	A	T	G	G	T	G	A	A	T	G	A	A	T	G	A	A	T	G	A
TH01		Gbg_44	AATG[6]	G	T	G	C	A	G	G	T	C	A	C	A	G	G	G	A	A	C	A	C	A	G	A	C	T	C	C	A	T	G	G	T	G	A	A	T	G	A	A	T	G	A	A	T	G	A
TH01		Gbg_45	AATG[6]	G	T	G	C	A	G	G	T	C	A	C	A	G	G	G	A	A	C	A	C	A	G	A	C	T	C	C	A	T	G	G	T	G	A	A	T	G	A	A	T	G	A	A	T	G	A
TH01		Gbg_45	AATG[9]	G	T	G	C	A	G	G	T	C	A	C	A	G	G	G	A	A	C	A	C	A	G	A	C	T	C	C	A	T	G	G	T	G	A	A	T	G	A	A	T	G	A	A	T	G	A
TH01		Gbg_46	AATG[9]	G	T	G	C	A	G	G	T	C	A	C	A	G	G	G	A	A	C	A	C	A	G	A	C	T	C	C	A	T	G	G	T	G	A	A	T	G	A	A	T	G	A	A	T	G	A
TH01		Gbg_47	AATG[6]	G	T	G	C	A	G	G	T	C	A	C	A	G	G	G	A	A	C	A	C	A	G	A	C	T	C	C	A	T	G	G	T	G	A	A	T	G	A	A	T	G	A	A	T	G	A
TH01		Gbg_47	AATG[9]	G	T	G	C	A	G	G	T	C	A	C	A	G	G	G	A	A	C	A	C	A	G	A	C	T	C	C	A	T	G	G	T	G	A	A	T	G	A	A	T	G	A	A	T	G	A
TH01		Gbg_48	AATG[6]	G	T	G	C	A	G	G	T	C	A	C	A	G	G	G	A	A	C	A	C	A	G	A	C	T	C	C	A	T	G	G	T	G	A	A	T	G	A	A	T	G	A	A	T	G	A
TH01		Gbg_48	AATG[9]	G	T	G	C	A	G	G	T	C	A	C	A	G	G	G	A	A	C	A	C	A	G	A	C	T	C	C	A	T	G	G	T	G	A	A	T	G	A	A	T	G	A	A	T	G	A
TH01	AATG[6-9]	Gbb_49	AATG[6]	G	T	G	C	A	G	G	T	C	A	C	A	G	G	G	A	A	C	A	C	A	G	A	C	T	C	C	A	T	G	G	T	G	A	A	T	G	A	A	T	G	A	A	T	G	A
TH01		Gbb_50	AATG[6]	G	T	G	C	A	G	G	T	C	A	C	A	G	G	G	A	A	C	A	C	A	G	A	C	T	C	C	A	T	G	G	T	G	A	A	T	G	A	A	T	G	A	A	T	G	A
TH01		Gbb_50	AATG[9]	G	T	G	C	A	G	G	T	C	A	C	A	G	G	G	A	A	C	A	C	A	G	A	C	T	C	C	A	T	G	G	T	G	A	A	T	G	A	A	T	G	A	A	T	G	A
TH01		Gbb_51	AATG[6]	G	T	G	C	A	G	G	T	C	A	C	A	G	G	G	A	A	C	A	C	A	G	A	C	T	C	C	A	T	G	G	T	G	A	A	T	G	A	A	T	G	A	A	T	G	A
TH01		Gbb_51	AATG[9]	G	T	G	C	A	G	G	T	C	A	C	A	G	G	G	A	A	C	A	C	A	G	A	C	T	C	C	A	T	G	G	T	G	A	A	T	G	A	A	T	G	A	A	T	G	A
TH01		Gbb_53	AATG[6]	G	T	G	C	A	G	G	T	C	A	C	A	G	G	G	A	A	C	A	C	A	G	A	C	T	C	C	A	T	G	G	T	G	A	A	T	G	A	A	T	G	A	A	T	G	A
TH01		Gbb_55	AATG[6]	G	T	G	C	A	G	G	T	C	A	C	A	G	G	G	A	A	C	A	C	A	G	A	C	T	C	C	A	T	G	G	T	G	A	A	T	G	A	A	T	G	A	A	T	G	A
TH01		Gbb_55	AATG[9]	G	T	G	C	A	G	G	T	C	A	C	A	G	G	G	A	A	C	A	C	A	G	A	C	T	C	C	A	T	G	G	T	G	A	A	T	G	A	A	T	G	A	A	T	G	A
TH01		Gbb_56	AATG[9]	G	T	G	C	A	G	G	T	C	A	C	A	G	G	G	A	A	C	A	C	A	G	A	C	T	C	C	A	T	G	G	T	G	A	A	T	G	A	A	T	G	A	A	T	G	A
TH01		Gbb_56	AATG[6]	G	T	G	C	A	G	G	T	C	A	C	A	G	G	G	A	A	C	A	C	A	G	A	C	T	C	C	A	T	G	G	T	G	A	A	T	G	A	A	T	G	A	A	T	G	A
TH01		Gbb_57	AATG[9]	G	T	G	C	A	G	G	T	C	A	C	A	G	G	G	A	A	C	A	C	A	G	A	C	T	C	C	A	T	G	G	T	G	A	A	T	G	A	A	T	G	A	A	T	G	A
TH01		Gbb_57	AATG[6]	G	T	G	C	A	G	G	T	C	A	C	A	G	G	G	A	A	C	A	C	A	G	A	C	T	C	C	A	T	G	G	T	G	A	A	T	G	A	A	T	G	A	A	T	G	A
TH01		Gbb_58	AATG[9]	G	T	G	C	A	G	G	T	C	A	C	A	G	G	G	A	A	C	A	C	A	G	A	C	T	C	C	A	T	G	G	T	G	A	A	T	G	A	A	T	G	A	A	T	G	A
TH01		Gbb_58	AATG[6]	G	T	G	C	A	G	G	T	C	A	C	A	G	G	G	A	A	C	A	C	A	G	A	C	T	C	C	A	T	G	G	T	G	A	A	T	G	A	A	T	G	A	A	T	G	A
TH01		Gbb_59	AATG[6]	G	T	G	C	A	G	G	T	C	A	C	A	G	G	G	A	A	C	A	C	A	G	A	C	T	C	C	A	T	G	G	T	G	A	A	T	G	A	A	T	G	A	A	T	G	A
TH01		Gbb_59	AATG[9]	G	T	G	C	A	G	G	T	C	A	C	A	G	G	G	A	A	C	A	C	A	G	A	C	T	C	C	A	T	G	G	T	G	A	A	T	G	A	A	T	G	A	A	T	G	A
TH01		Gbb_60	AATG[6]	G	T	G	C	A	G	G	T	C	A	C	A	G	G	G	A	A	C	A	C	A	G	A	C	T	C	C	A	T	G	G	T	G	A	A	T	G	A	A	T	G	A	A	T	G	A
TH01		Gbb_61	AATG[6]	G	T	G	C	A	G	G	T	C	A	C	A	G	G	G	A	A	C	A	C	A	G	A	C	T	C	C	A	T	G	G	T	G	A	A	T	G	A	A	T	G	A	A	T	G	A
TH01		Gbb_61	AATG[9]	G	T	G	C	A	G	G	T	C	A	C	A	G	G	G	A	A	C	A	C	A	G	A	C	T	C	C	A	T	G	G	T	G	A	A	T	G	A	A	T	G	A	A	T	G	A
TH01		Gbb_62	AATG[6]	G	T	G	C	A	G	G	T	C	A	C	A	G	G	G	A	A	C	A	C	A	G	A	C	T	C	C	A	T	G	G	T	G	A	A	T	G	A	A	T	G	A	A	T	G	A
TPOX	AATG[1]AATA[1]AACG[0-1]AATG[7-14]	Ggg_8	AATG[1]AATA[1]AACG[1]AATG[9]	T	G	A	A	T	G	A	A	T	A	A	A	C	G	A	A	T	G	A	A	T	G	A	A	T	G	A	A	T	G	A	A	T	G	A	A	T	G	A	A	T	G	A	A	T	G
TPOX		Ggg_8	AATG[1]AATA[1]AATG[11]	T	G	A	A	T	G	A	A	T	A	A	A	T	G	A	A	T	G	A	A	T	G	A	A	T	G	A	A	T	G	A	A	T	G	A	A	T	G	A	A	T	G	A	A	T	G
TPOX		Ggg_9	AATG[1]AATA[1]AACG[1]AATG[7]	T	G	A	A	T	G	A	A	T	A	A	A	C	G	A	A	T	G	A	A	T	G	A	A	T	G	A	A	T	G	A	A	T	G	A	A	T	G	A	A	T	G	T	T	T	G
TPOX		Ggg_9	AATG[1]AATA[1]AACG[1]AATG[8]	T	G	A	A	T	G	A	A	T	A	A	A	C	G	A	A	T	G	A	A	T	G	A	A	T	G	A	A	T	G	A	A	T	G	A	A	T	G	A	A	T	G	A	A	T	G
TPOX		Ggg_10	AATG[1]AATA[1]AACG[1]AATG[7]	T	G	A	A	T	G	A	A	T	A	A	A	C	G	A	A	T	G	A	A	T	G	A	A	T	G	A	A	T	G	A	A	T	G	A	A	T	G	A	A	T	G	T	T	T	G
TPOX		Ggg_11	AATG[1]AATA[1]AACG[1]AATG[8]	T	G	A	A	T	G	A	A	T	A	A	A	C	G	A	A	T	G	A	A	T	G	A	A	T	G	A	A	T	G	A	A	T	G	A	A	T	G	A	A	T	G	A	A	T	G
TPOX		Ggg_11	AATG[1]AATA[1]AACG[1]AATG[9]	T	G	A	A	T	G	A	A	T	A	A	A	C	G	A	A	T	G	A	A	T	G	A	A	T	G	A	A	T	G	A	A	T	G	A	A	T	G	A	A	T	G	A	A	T	G
TPOX		Ggg_26	AATG[1]AATA[1]AACG[1]AATG[7]	T	G	A	A	T	G	A	A	T	A	A	A	C	G	A	A	T	G	A	A	T	G	A	A	T	G	A	A	T	G	A	A	T	G	A	A	T	G	A	A	T	G	T	T	T	G
TPOX		Ggg_26	AATG[1]AATA[1]AATG[14]	T	G	A	A	T	G	A	A	T	A	A	A	T	G	A	A	T	G	A	A	T	G	A	A	T	G	A	A	T	G	A	A	T	G	A	A	T	G	A	A	T	G	A	A	T	G
TPOX		Ggg_28	AATG[1]AATA[1]AACG[1]AATG[8]	T	G	A	A	T	G	A	A	T	A	A	A	C	G	A	A	T	G	A	A	T	G	A	A	T	G	A	A	T	G	A	A	T	G	A	A	T	G	A	A	T	G	A	A	T	G
TPOX		Ggg_28	AATG[1]AATA[1]AACG[1]AATG[7]	T	G	A	A	T	G	A	A	T	A	A	A	C	G	A	A	T	G	A	A	T	G	A	A	T	G	A	A	T	G	A	A	T	G	A	A	T	G	A	A	T	G	T	T	T	G
TPOX		Ggg_31	AATG[1]AATA[1]AACG[1]AATG[9]	T	G	A	A	T	G	A	A	T	A	A	A	C	G	A	A	T	G	A	A	T	G	A	A	T	G	A	A	T	G	A	A	T	G	A	A	T	G	A	A	T	G	A	A	T	G
TPOX		Ggg_31	AATG[1]AATA[1]AACG[1]AATG[7]	T	G	A	A	T	G	A	A	T	A	A	A	C	G	A	A	T	G	A	A	T	G	A	A	T	G	A	A	T	G	A	A	T	G	A	A	T	G	A	A	T	G	T	T	T	G
TPOX		Ggg_33	AATG[1]AATA[1]AACG[1]AATG[7]	T	G	A	A	T	G	A	A	T	A	A	A	C	G	A	A	T	G	A	A	T	G	A	A	T	G	A	A	T	G	A	A	T	G	A	A	T	G	A	A	T	G	T	T	T	G
TPOX		Ggg_33	AATG[1]AATA[1]AACG[1]AATG[8]	T	G	A	A	T	G	A	A	T	A	A	A	C	G	A	A	T	G	A	A	T	G	A	A	T	G	A	A	T	G	A	A	T	G	A	A	T	G	A	A	T	G	A	A	T	G
TPOX		Ggg_34	AATG[1]AATA[1]AACG[1]AATG[9]	T	G	A	A	T	G	A	A	T	A	A	A	C	G	A	A	T	G	A	A	T	G	A	A	T	G	A	A	T	G	A	A	T	G	A	A	T	G	A	A	T	G	A	A	T	G
TPOX		Ggg_34	AATG[1]AATA[1]AATG[12]	T	G	A	A	T	G	A	A	T	A	A	A	T	G	A	A	T	G	A	A	T	G	A	A	T	G	A	A	T	G	A	A	T	G	A	A	T	G	A	A	T	G	A	A	T	G
TPOX		Ggg_35	AATG[1]AATA[1]AACG[1]AATG[8]	T	G	A	A	T	G	A	A	T	A	A	A	C	G	A	A	T	G	A	A	T	G	A	A	T	G	A	A	T	G	A	A	T	G	A	A	T	G	A	A	T	G	A	A	T	G
TPOX		Ggg_35	AATG[1]AATA[1]AATG[11]	T	G	A	A	T	G	A	A	T	A	A	A	T	G	A	A	T	G	A	A	T	G	A	A	T	G	A	A	T	G	A	A	T	G	A	A	T	G	A	A	T	G	A	A	T	G
TPOX		Ggg_36	AATG[1]AATA[1]AACG[1]AATG[8]	T	G	A	A	T	G	A	A	T	A	A	A	C	G	A	A	T	G	A	A	T	G	A	A	T	G	A	A	T	G	A	A	T	G	A	A	T	G	A	A	T	G	A	A	T	G
TPOX		Ggg_36	AATG[1]AATA[1]AACG[1]AATG[7]	T	G	A	A	T	G	A	A	T	A	A	A	C	G	A	A	T	G	A	A	T	G	A	A	T	G	A	A	T	G	A	A	T	G	A	A	T	G	A	A	T	G	T	T	T	G
TPOX		Ggg_37	AATG[1]AATA[1]AACG[1]AATG[9]	T	G	A	A	T	G	A	A	T	A	A	A	C	G	A	A	T	G	A	A	T	G	A	A	T	G	A	A	T	G	A	A	T	G	A	A	T	G	A	A	T	G	A	A	T	G
TPOX		Ggg_37	AATG[1]AATA[1]AACG[1]AATG[7]	T	G	A	A	T	G	A	A	T	A	A	A	C	G	A	A	T	G	A	A	T	G	A	A	T	G	A	A	T	G	A	A	T	G	A	A	T	G	A	A	T	G	T	T	T	G
TPOX		Ggg_38	AATG[1]AATA[1]AACG[1]AATG[7]	T	G	A	A	T	G	A	A	T	A	A	A	C	G	A	A	T	G	A	A	T	G	A	A	T	G	A	A	T	G	A	A	T	G	A	A	T	G	A	A	T	G	T	T	T	G
TPOX		Ggg_38	AATG[1]AATA[1]AACG[1]AATG[9]	T	G	A	A	T	G	A	A	T	A	A	A	C	G	A	A	T	G	A	A	T	G	A	A	T	G	A	A	T	G	A	A	T	G	A	A	T	G	A	A	T	G	A	A	T	G
TPOX		Ggg_39	AATG[1]AATA[1]AACG[1]AATG[9]	T	G	A	A	T	G	A	A	T	A	A	A	C	G	A	A	T	G	A	A	T	G	A	A	T	G	A	A	T	G	A	A	T	G	A	A	T	G	A	A	T	G	A	A	T	G
TPOX		Ggg_39	AATG[1]AATA[1]AATG[12]	T	G	A	A	T	G	A	A	T	A	A	A	T	G	A	A	T	G	A	A	T	G	A	A	T	G	A	A	T	G	A	A	T	G	A	A	T	G	A	A	T	G	A	A	T	G
TPOX		Ggg_41	AATG[1]AATA[1]AACG[1]AATG[8]	T	G	A	A	T	G	A	A	T	A	A	A	C	G	A	A	T	G	A	A	T	G	A	A	T	G	A	A	T	G	A	A	T	G	A	A	T	G	A	A	T	G	A	A	T	G
TPOX		Ggg_41	AATG[1]AATA[1]AATG[11]	T	G	A	A	T	G	A	A	T	A	A	A	T	G	A	A	T	G	A	A	T	G	A	A	T	G	A	A	T	G	A	A	T	G	A	A	T	G	A	A	T	G	A	A	T	G
TPOX		Ggg_42	AATG[1]AATA[1]AACG[1]AATG[10]	T	G	A	A	T	G	A	A	T	A	A	A	C	G	A	A	T	G	A	A	T	G	A	A	T	G	A	A	T	G	A	A	T	G	A	A	T	G	A	A	T	G	A	A	T	G
TPOX		Ggg_42	AATG[1]AATA[1]AATG[11]	T	G	A	A	T	G	A	A	T	A	A	A	T	G	A	A	T	G	A	A	T	G	A	A	T	G	A	A	T	G	A	A	T	G	A	A	T	G	A	A	T	G	A	A	T	G
TPOX	AATG[1]AATA[1]AACG[0-1]AATG[9-10]	Gbg_43	AATG[1]AATA[1]AATG[9]	T	G	A	A	T	G	A	A	T	A	A	A	T	G	A	A	T	G	A	A	T	G	A	A	T	G	A	A	T	G	A	A	T	G	A	A	T	G	A	A	T	G	A	A	T	G
TPOX		Gbg_44	AATG[1]AATA[1]AATG[9]	T	G	A	A	T	G	A	A	T	A	A	A	T	G	A	A	T	G	A	A	T	G	A	A	T	G	A	A	T	G	A	A	T	G	A	A	T	G	A	A	T	G	A	A	T	G
TPOX		Gbg_45	AATG[1]AATA[1]AATG[9]	T	G	A	A	T	G	A	A	T	A	A	A	T	G	A	A	T	G	A	A	T	G	A	A	T	G	A	A	T	G	A	A	T	G	A	A	T	G	A	A	T	G	A	A	T	G
TPOX		Gbg_46	AATG[1]AATA[1]AATG[9]	T	G	A	A	T	G	A	A	T	A	A	A	T	G	A	A	T	G	A	A	T	G	A	A	T	G	A	A	T	G	A	A	T	G	A	A	T	G	A	A	T	G	A	A	T	G
TPOX		Gbb_47	AATG[1]AATA[1]AATG[9]	T	G	A	A	T	G	A	A	T	A	A	A	T	G	A	A	T	G	A	A	T	G	A	A	T	G	A	A	T	G	A	A	T	G	A	A	T	G	A	A	T	G	A	A	T	G
TPOX		Gbb_48	AATG[1]AATA[1]AACG[1]AATG[10]	T	G	A	A	T	G	A	A	T	A	A	A	C	G	A	A	T	G	A	A	T	G	A	A	T	G	A	A	T	G	A	A	T	G	A	A	T	G	A	A	T	G	A	A	T	G
TPOX		Gbg_48	AATG[1]AATA[1]AATG[9]	T	G	A	A	T	G	A	A	T	A	A	A	T	G	A	A	T	G	A	A	T	G	A	A	T	G	A	A	T	G	A	A	T	G	A	A	T	G	A	A	T	G	A	A	T	G
TPOX	AATG[1]AATA[1]AACG[0-1]AATG[5-11]	Gbb_49	AATG[1]AATA[1]AACG[1]AATG[10]	T	G	A	A	T	G	A	A	T	A	A	A	C	G	A	A	T	G	A	A	T	G	A	A	T	G	A	A	T	G	A	A	T	G	A	A	T	G	A	A	T	G	A	A	T	G
TPOX		Gbb_50	AATG[1]AATA[1]AACG[1]AATG[10]	T	G	A	A	T	G	A	A	T	A	A	A	C	G	A	A	T	G	A	A	T	G	A	A	T	G	A	A	T	G	A	A	T	G	A	A	T	G	A	A	T	G	A	A	T	G
TPOX		Gbb_51	AATG[1]AATA[1]AACG[1]AATG[10]	T	G	A	A	T	G	A	A	T	A	A	A	C	G	A	A	T	G	A	A	T	G	A	A	T	G	A	A	T	G	A	A	T	G	A	A	T	G	A	A	T	G	A	A	T	G
TPOX		Gbb_51	AATG[1]AATA[1]AATG[11]	T	G	A	A	T	G	A	A	T	A	A	A	T	G	A	A	T	G	A	A	T	G	A	A	T	G	A	A	T	G	A	A	T	G	A	A	T	G	A	A	T	G	A	A	T	G
TPOX		Gbb_53	AATG[1]AATA[1]AACG[1]AATG[10]	T	G	A	A	T	G	A	A	T	A	A	A	C	G	A	A	T	G	A	A	T	G	A	A	T	G	A	A	T	G	A	A	T	G	A	A	T	G	A	A	T	G	A	A	T	G
TPOX		Gbb_55	AATG[1]AATA[1]AACG[1]AATG[10]	T	G	A	A	T	G	A	A	T	A	A	A	C	G	A	A	T	G	A	A	T	G	A	A	T	G	A	A	T	G	A	A	T	G	A	A	T	G	A	A	T	G	A	A	T	G
TPOX		Gbb_55	AATG[1]AATA[1]AACG[1]AATG[11]	T	G	A	A	T	G	A	A	T	A	A	A	C	G	A	A	T	G	A	A	T	G	A	A	T	G	A	A	T	G	A	A	T	G	A	A	T	G	A	A	T	G	A	A	T	G
TPOX		Gbb_56	AATG[1]AATA[1]AACG[1]AATG[10]	T	G	A	A	T	G	A	A	T	A	A	A	C	G	A	A	T	G	A	A	T	G	A	A	T	G	A	A	T	G	A	A	T	G	A	A	T	G	A	A	T	G	A	A	T	G
TPOX		Gbb_57	AATG[1]AATA[1]AACG[1]AATG[10]	T	G	A	A	T	G	A	A	T	A	A	A	C	G	A	A	T	G	A	A	T	G	A	A	T	G	A	A	T	G	A	A	T	G	A	A	T	G	A	A	T	G	A	A	T	G
TPOX		Gbb_57	AATG[1]AATA[1]AACG[1]AATG[5]	T	G	A	A	T	G	A	A	T	A	A	A	C	G	A	A	T	G	A	A	T	G	A	A	T	G	A	A	T	G	A	A	T	G	T	T	T	G	G
TPOX		Gbb_58	AATG[1]AATA[1]AATG[9]	T	G	A	A	T	G	A	A	T	A	A	A	T	G	A	A	T	G	A	A	T	G	A	A	T	G	A	A	T	G	A	A	T	G	A	A	T	G	A	A	T	G	A	A	T	G
TPOX		Gbb_58	AATG[1]AATA[1]AACG[1]AATG[10]	T	G	A	A	T	G	A	A	T	A	A	A	C	G	A	A	T	G	A	A	T	G	A	A	T	G	A	A	T	G	A	A	T	G	A	A	T	G	A	A	T	G	A	A	T	G
TPOX		Gbb_59	AATG[1]AATA[1]AACG[1]AATG[5]	T	G	A	A	T	G	A	A	T	A	A	A	C	G	A	A	T	G	A	A	T	G	A	A	T	G	A	A	T	G	A	A	T	G	T	T	T	G	G
TPOX		Gbb_59	AATG[1]AATA[1]AATG[9]	T	G	A	A	T	G	A	A	T	A	A	A	T	G	A	A	T	G	A	A	T	G	A	A	T	G	A	A	T	G	A	A	T	G	A	A	T	G	A	A	T	G	A	A	T	G
TPOX		Gbb_60	AATG[1]AATA[1]AACG[1]AATG[5]	T	G	A	A	T	G	A	A	T	A	A	A	C	G	A	A	T	G	A	A	T	G	A	A	T	G	A	A	T	G	A	A	T	G	T	T	T	G	G
TPOX		Gbb_61	AATG[1]AATA[1]AACG[1]AATG[11]	T	G	A	A	T	G	A	A	T	A	A	A	C	G	A	A	T	G	A	A	T	G	A	A	T	G	A	A	T	G	A	A	T	G	A	A	T	G	A	A	T	G	A	A	T	G
TPOX		Gbb_61	AATG[1]AATA[1]AACG[1]AATG[5]	T	G	A	A	T	G	A	A	T	A	A	A	C	G	A	A	T	G	A	A	T	G	A	A	T	G	A	A	T	G	A	A	T	G	T	T	T	G	G
TPOX		Gbb_62	AATG[1]AATA[1]AACG[1]AATG[5]	T	G	A	A	T	G	A	A	T	A	A	A	C	G	A	A	T	G	A	A	T	G	A	A	T	G	A	A	T	G	A	A	T	G	T	T	T	G	G
TPOX		Gbb_62	AATG[1]AATA[1]AACG[1]AATG[10]	T	G	A	A	T	G	A	A	T	A	A	A	C	G	A	A	T	G	A	A	T	G	A	A	T	G	A	A	T	G	A	A	T	G	A	A	T	G	A	A	T	G	A	A	T	G
vWA	TGGA[0-1]TAGA[10-15]TGG[0-1]TGA[0-1]TAG[0-1]TAGA[2]CAGA[1]TAGA[3]CAGA[1]TAGA[1]	Ggg_8	TAGA[12]TGG[1]TAGA[2]CAGA[1]TAGA[3]CAGA[1]TAGA[1]	A	A	T	A	C	A	T	A	G	G	A	T	G	G	A	T	A	G	A	T	A	G	A	T	A	G	A	T	A	G	A	T	A	G	A	T	A	G	A	T	A	G	A	T	A	G
vWA		Ggg_8	TAGA[14]TGG[1]TAGA[2]CAGA[1]TAGA[3]CAGA[1]TAGA[1]	A	A	T	A	C	A	T	A	G	G	A	T	G	G	A	T	A	G	A	T	A	G	A	T	A	G	A	T	A	G	A	T	A	G	A	T	A	G	A	T	A	G	A	T	A	G
vWA		Ggg_9	TAGA[12]TGG[1]TAGA[2]CAGA[1]TAGA[3]CAGA[1]TAGA[1]	A	A	T	A	C	A	T	A	G	G	A	T	G	G	A	T	A	G	A	T	A	G	A	T	A	G	A	T	A	G	A	T	A	G	A	T	A	G	A	T	A	G	A	T	A	G
vWA		Ggg_9	TAGA[13]TGG[1]TAGA[2]CAGA[1]TAGA[3]CAGA[1]TAGA[1]	A	A	T	A	C	A	T	A	G	G	A	T	G	G	A	T	A	G	A	T	A	G	A	T	A	G	A	T	A	G	A	T	A	G	A	T	A	G	A	T	A	G	A	T	A	G
vWA		Ggg_10	TAGA[13]TGG[1]TAGA[2]CAGA[1]TAGA[3]CAGA[1]TAGA[1]	A	A	T	A	C	A	T	A	G	G	A	T	G	G	A	T	A	G	A	T	A	G	A	T	A	G	A	T	A	G	A	T	A	G	A	T	A	G	A	T	A	G	A	T	A	G
vWA		Ggg_10	TAGA[12]TGG[1]TAGA[2]CAGA[1]TAGA[3]CAGA[1]TAGA[1]	A	A	T	A	C	A	T	A	G	G	A	T	G	G	A	T	A	G	A	T	A	G	A	T	A	G	A	T	A	G	A	T	A	G	A	T	A	G	A	T	A	G	A	T	A	G
vWA		Ggg_11	TAGA[12]TGG[1]TAGA[2]CAGA[1]TAGA[3]CAGA[1]TAGA[1]	A	A	T	A	C	A	T	A	G	G	A	T	G	G	A	T	A	G	A	T	A	G	A	T	A	G	A	T	A	G	A	T	A	G	A	T	A	G	A	T	A	G	A	T	A	G
vWA		Ggg_11	TAGA[13]TGG[1]TAGA[2]CAGA[1]TAGA[3]CAGA[1]TAGA[1]	A	A	T	A	C	A	T	A	G	G	A	T	G	G	A	T	A	G	A	T	A	G	A	T	A	G	A	T	A	G	A	T	A	G	A	T	A	G	A	T	A	G	A	T	A	G
vWA		Ggg_26	TAGA[11]TGA[1]TAGA[2]CAGA[1]TAGA[3]CAGA[1]TAGA[1]	A	A	T	A	C	A	T	A	G	G	A	T	G	G	A	T	A	G	A	T	A	G	A	T	A	G	A	T	A	G	A	T	A	G	A	T	A	G	A	T	A	G	A	T	A	G
vWA		Ggg_26	TGGA[1]TAGA[14]TGA[1]TAGA[2]CAGA[1]TAGA[3]CAGA[1]TAGA[1]	A	A	T	A	C	A	T	A	G	G	A	T	G	G	A	T	G	G	A	T	A	G	A	T	A	G	A	T	A	G	A	T	A	G	A	T	A	G	A	T	A	G	A	T	A	G
vWA		Ggg_28	TAGA[10]TGA[1]TAGA[2]CAGA[1]TAGA[2]CAGA[1]TAGA[1]	A	A	T	A	C	A	T	A	G	G	A	T	G	G	A	T	A	G	A	T	A	G	A	T	A	G	A	T	A	G	A	T	A	G	A	T	A	G	A	T	A	G	A	T	A	G
vWA		Ggg_28	TAGA[13]TGG[1]TAGA[2]CAGA[1]TAGA[3]CAGA[1]TAGA[1]	A	A	T	A	C	A	T	A	G	G	A	T	G	G	A	T	A	G	A	T	A	G	A	T	A	G	A	T	A	G	A	T	A	G	A	T	A	G	A	T	A	G	A	T	A	G
vWA		Ggg_31	TGGA[1]TAGA[13]TGA[1]TAGA[2]CAGA[1]TAGA[3]CAGA[1]TAGA[1]	A	A	T	A	C	A	T	A	G	G	A	T	G	G	A	T	G	G	A	T	A	G	A	T	A	G	A	T	A	G	A	T	A	G	A	T	A	G	A	T	A	G	A	T	A	G
vWA		Ggg_31	TAGA[13]TGG[1]TAGA[2]CAGA[1]TAGA[3]CAGA[1]TAGA[1]	A	A	T	A	C	A	T	A	G	G	A	T	G	G	A	T	A	G	A	T	A	G	A	T	A	G	A	T	A	G	A	T	A	G	A	T	A	G	A	T	A	G	A	T	A	G
vWA		Ggg_33	TAGA[12]TGG[1]TAGA[2]CAGA[1]TAGA[3]CAGA[1]TAGA[1]	A	A	T	A	C	A	T	A	G	G	A	T	G	G	A	T	A	G	A	T	A	G	A	T	A	G	A	T	A	G	A	T	A	G	A	T	A	G	A	T	A	G	A	T	A	G
vWA		Ggg_33	TAGA[13]TGA[1]TAGA[2]CAGA[1]TAGA[3]CAGA[1]TAGA[1]	A	A	T	A	C	A	T	A	G	G	A	T	G	G	A	T	A	G	A	T	A	G	A	T	A	G	A	T	A	G	A	T	A	G	A	T	A	G	A	T	A	G	A	T	A	G
vWA		Ggg_34	TAGA[11]TAGTAGATAGACAGATAGATAGATAGACAGATAGA[1]	A	A	T	A	C	A	T	A	G	G	A	T	G	G	A	T	A	G	A	T	A	G	A	T	A	G	A	T	A	G	A	T	A	G	A	T	A	G	A	T	A	G	A	T	A	G
vWA		Ggg_34	TAGA[13]TGA[1]TAGA[2]CAGA[1]TAGA[3]CAGA[1]TAGA[1]	A	A	T	A	C	A	T	A	G	G	A	T	G	G	A	T	A	G	A	T	A	G	A	T	A	G	A	T	A	G	A	T	A	G	A	T	A	G	A	T	A	G	A	T	A	G
vWA		Ggg_35	TAGA[10]TGG[1]TAGA[2]CAGA[1]TAGA[3]CAGA[1]TAGA[1]	A	A	T	A	C	A	T	A	G	G	A	T	G	G	A	T	A	G	A	T	A	G	A	T	A	G	A	T	A	G	A	T	A	G	A	T	A	G	A	T	A	G	A	T	A	G
vWA		Ggg_35	TAGA[12]TGG[1]TAGA[2]CAGA[1]TAGA[3]CAGA[1]TAGA[1]	A	A	T	A	C	A	T	A	G	G	A	T	G	G	A	T	A	G	A	T	A	G	A	T	A	G	A	T	A	G	A	T	A	G	A	T	A	G	A	T	A	G	A	T	A	G
vWA		Ggg_36	TAGA[13]TGG[1]TAGA[2]CAGA[1]TAGA[3]CAGA[1]TAGA[1]	A	A	T	A	C	A	T	A	G	G	A	T	G	G	A	T	A	G	A	T	A	G	A	T	A	G	A	T	A	G	A	T	A	G	A	T	A	G	A	T	A	G	A	T	A	G
vWA		Ggg_36	TAGA[11]TGG[1]TAGA[2]CAGA[1]TAGA[3]CAGA[1]TAGA[1]	A	A	T	A	C	A	T	A	G	G	A	T	G	G	A	T	A	G	A	T	A	G	A	T	A	G	A	T	A	G	A	T	A	G	A	T	A	G	A	T	A	G	A	T	A	G
vWA		Ggg_37	TGGA[1]TAGA[12]TGA[1]TAGA[2]CAGA[1]TAGA[3]CAGA[1]TAGA[1]	A	A	T	A	C	A	T	A	G	G	A	T	G	G	A	T	G	G	A	T	A	G	A	T	A	G	A	T	A	G	A	T	A	G	A	T	A	G	A	T	A	G	A	T	A	G
vWA		Ggg_38	TAGA[12]TGG[1]TAGA[2]CAGA[1]TAGA[3]CAGA[1]TAGA[1]	A	A	T	A	C	A	T	A	G	G	A	T	G	G	A	T	A	G	A	T	A	G	A	T	A	G	A	T	A	G	A	T	A	G	A	T	A	G	A	T	A	G	A	T	A	G
vWA		Ggg_38	TAGA[13]TGA[1]TAGA[2]CAGA[1]TAGA[3]CAGA[1]TAGA[1]	A	A	T	A	C	A	T	A	G	G	A	T	G	G	A	T	A	G	A	T	A	G	A	T	A	G	A	T	A	G	A	T	A	G	A	T	A	G	A	T	A	G	A	T	A	G
vWA		Ggg_39	TAGA[11]TAGTAGATAGACAGATAGATAGATAGACAGATAGA[1]	A	A	T	A	C	A	T	A	G	G	A	T	G	G	A	T	A	G	A	T	A	G	A	T	A	G	A	T	A	G	A	T	A	G	A	T	A	G	A	T	A	G	A	T	A	G
vWA		Ggg_39	TAGA[13]TGA[1]TAGA[2]CAGA[1]TAGA[3]CAGA[1]TAGA[1]	A	A	T	A	C	A	T	A	G	G	A	T	G	G	A	T	A	G	A	T	A	G	A	T	A	G	A	T	A	G	A	T	A	G	A	T	A	G	A	T	A	G	A	T	A	G
vWA		Ggg_41	TAGA[10]TAGTAGATAGACAGATAGATAGATAGACAGATAGA[1]	A	A	T	A	C	A	T	A	G	G	A	T	G	G	A	T	A	G	A	T	A	G	A	T	A	G	A	T	A	G	A	T	A	G	A	T	A	G	A	T	A	G	A	T	A	G
vWA		Ggg_41	TAGA[15]TGG[1]TAGA[2]CAGA[1]TAGA[3]CAGA[1]TAGA[1]	A	A	T	A	C	A	T	A	G	G	A	T	G	G	A	T	A	G	A	T	A	G	A	T	A	G	A	T	A	G	A	T	A	G	A	T	A	G	A	T	A	G	A	T	A	G
vWA		Ggg_42	TAGA[10]TGA[1]TAGA[2]CAGA[1]TAGA[2]CAGA[1]TAGA[1]	A	A	T	A	C	A	T	A	G	G	A	T	G	G	A	T	A	G	A	T	A	G	A	T	A	G	A	T	A	G	A	T	A	G	A	T	A	G	A	T	A	G	A	T	A	G
vWA		Ggg_42	TAGA[10]TAGTAGATAGACAGATAGATAGATAGACAGATAGA[1]	A	A	T	A	C	A	T	A	G	G	A	T	G	G	A	T	A	G	A	T	A	G	A	T	A	G	A	T	A	G	A	T	A	G	A	T	A	G	A	T	A	G	A	T	A	G
vWA	TGGA[0-1]TAGA[10-13]TGA[1]TAGA[2-6]CAGA[1]TAGA[1-3]CAGA[0-1]TAGA[0-1]	Gbg_43	TAGA[11]TGA[1]TAGA[5]CAGA[1]TAGA[1]	A	A	T	A	C	A	T	A	G	G	A	T	G	G	A	T	A	G	A	T	A	G	A	T	A	G	A	T	A	G	A	T	A	G	A	T	A	G	A	T	A	G	A	T	A	G
vWA		Gbg_43	TGGA[1]TAGA[13]TGA[1]TAGA[2]CAGA[1]TAGA[3]CAGA[1]TAGA[1]	A	A	T	A	C	A	T	A	G	G	A	T	G	G	A	T	G	G	A	T	A	G	A	T	A	G	A	T	A	G	A	T	A	G	A	T	A	G	A	T	A	G	A	T	A	G
vWA		Gbg_44	TAGA[11]TGA[1]TAGA[6]CAGATAGA[1]	A	A	T	A	C	A	T	A	G	G	A	T	G	G	A	T	A	G	A	T	A	G	A	T	A	G	A	T	A	G	A	T	A	G	A	T	A	G	A	T	A	G	A	T	A	G
vWA		Gbg_44	TGGA[1]TAGA[11]TGA[1]TAGA[2]CAGA[1]TAGA[3]CAGA[1]TAGA[1]	A	A	T	A	C	A	T	A	G	G	A	T	G	G	A	T	G	G	A	T	A	G	A	T	A	G	A	T	A	G	A	T	A	G	A	T	A	G	A	T	A	G	A	T	A	G
vWA		Gbg_45	TAGA[10]TGA[1]TAGA[5]CAGA[1]TAGA[1]	A	A	T	A	C	A	T	A	G	G	A	T	G	G	A	T	A	G	A	T	A	G	A	T	A	G	A	T	A	G	A	T	A	G	A	T	A	G	A	T	A	G	A	T	A	G
vWA		Gbg_45	TGGA[1]TAGA[11]TGA[1]TAGA[2]CAGA[1]TAGA[3]CAGA[1]TAGA[1]	A	A	T	A	C	A	T	A	G	G	A	T	G	G	A	T	G	G	A	T	A	G	A	T	A	G	A	T	A	G	A	T	A	G	A	T	A	G	A	T	A	G	A	T	A	G
vWA		Gbg_46	TGGA[1]TAGA[11]TGA[1]TAGA[2]CAGA[1]TAGA[3]CAGA[1]TAGA[1]	A	A	T	A	C	A	T	A	G	G	A	T	G	G	A	T	G	G	A	T	A	G	A	T	A	G	A	T	A	G	A	T	A	G	A	T	A	G	A	T	A	G	A	T	A	G
vWA		Gbg_46	TGGA[1]TAGA[12]TGA[1]TAGA[2]CAGA[1]TAGA[3]CAGA[1]TAGA[1]	A	A	T	A	C	A	T	A	G	G	A	T	G	G	A	T	G	G	A	T	A	G	A	T	A	G	A	T	A	G	A	T	A	G	A	T	A	G	A	T	A	G	A	T	A	G
vWA		Gbg_47	TAGA[11]TGA[1]TAGA[6]CAGATAGA[1]	A	A	T	A	C	A	T	A	G	G	A	T	G	G	A	T	A	G	A	T	A	G	A	T	A	G	A	T	A	G	A	T	A	G	A	T	A	G	A	T	A	G	A	T	A	G
vWA		Gbg_47	TGGA[1]TAGA[12]TGA[1]TAGA[2]CAGA[1]TAGA[3]CAGA[1]TAGA[1]	A	A	T	A	C	A	T	A	G	G	A	T	G	G	A	T	G	G	A	T	A	G	A	T	A	G	A	T	A	G	A	T	A	G	A	T	A	G	A	T	A	G	A	T	A	G
vWA		Gbg_48	TGGA[1]TAGA[11]TGA[1]TAGA[2]CAGA[1]TAGA[3]CAGA[1]TAGA[1]	A	A	T	A	C	A	T	A	G	G	A	T	G	G	A	T	G	G	A	T	A	G	A	T	A	G	A	T	A	G	A	T	A	G	A	T	A	G	A	T	A	G	A	T	A	G
vWA	TGGA[0-1]TAGA[9-15]TGA[1]TAGA[2-5]CAGA[1]TAGA[1-3]CAGA[0-1]TAGA[0-1]	Gbb_49	TAGA[10]TGA[1]TAGA[5]CAGA[1]TAGA[1]	A	A	T	A	C	A	T	A	G	G	A	T	G	G	A	T	A	G	A	T	A	G	A	T	A	G	A	T	A	G	A	T	A	G	A	T	A	G	A	T	A	G	A	T	A	G
vWA		Gbb_50	TGGA[1]TAGA[13]TGA[1]TAGA[2]CAGA[1]TAGA[3]CAGA[1]TAGA[1]	A	A	T	A	C	A	T	A	G	G	A	T	G	G	A	T	G	G	A	T	A	G	A	T	A	G	A	T	A	G	A	T	A	G	A	T	A	G	A	T	A	G	A	T	A	G
vWA		Gbb_50	TGGA[1]TAGA[15]TGA[1]TAGA[2]CAGA[1]TAGA[3]CAGA[1]TAGA[1]	A	A	T	A	C	A	T	A	G	G	A	T	G	G	A	T	G	G	A	T	A	G	A	T	A	G	A	T	A	G	A	T	A	G	A	T	A	G	A	T	A	G	A	T	A	G
vWA		Gbb_51	TAGA[10]TGA[1]TAGA[5]CAGA[1]TAGA[1]	A	A	T	A	C	A	T	A	G	G	A	T	G	G	A	T	A	G	A	T	A	G	A	T	A	G	A	T	A	G	A	T	A	G	A	T	A	G	A	T	A	G	A	T	A	G
vWA		Gbb_51	TGGA[1]TAGA[13]TGA[1]TAGA[2]CAGA[1]TAGA[3]CAGA[1]TAGA[1]	A	A	T	A	C	A	T	A	G	G	A	T	G	G	A	T	G	G	A	T	A	G	A	T	A	G	A	T	A	G	A	T	A	G	A	T	A	G	A	T	A	G	A	T	A	G
vWA		Gbb_53	TAGA[10]TGA[1]TAGA[5]CAGA[1]TAGA[1]	A	A	T	A	C	A	T	A	G	G	A	T	G	G	A	T	A	G	A	T	A	G	A	T	A	G	A	T	A	G	A	T	A	G	A	T	A	G	A	T	A	G	A	T	A	G
vWA		Gbb_53	TGGA[1]TAGA[10]TGA[1]TAGA[2]CAGA[1]TAGA[3]CAGA[1]TAGA[1]	A	A	T	A	C	A	T	A	G	G	A	T	G	G	A	T	G	G	A	T	A	G	A	T	A	G	A	T	A	G	A	T	A	G	A	T	A	G	A	T	A	G	A	T	A	G
vWA		Gbb_55	TAGA[9]TGA[1]TAGA[5]CAGA[1]TAGA[1]	A	A	T	A	C	A	T	A	G	G	A	T	G	G	A	T	A	G	A	T	A	G	A	T	A	G	A	T	A	G	A	T	A	G	A	T	A	G	A	T	A	G	A	T	A	G
vWA		Gbb_56	TGGA[1]TAGA[10]TGA[1]TAGA[2]CAGA[1]TAGA[3]CAGA[1]TAGA[1]	A	A	T	A	C	A	T	A	G	G	A	T	G	G	A	T	G	G	A	T	A	G	A	T	A	G	A	T	A	G	A	T	A	G	A	T	A	G	A	T	A	G	A	T	A	G
vWA		Gbb_56	TAGA[9]TGA[1]TAGA[5]CAGA[1]TAGA[1]	A	A	T	A	C	A	T	A	G	G	A	T	G	G	A	T	A	G	A	T	A	G	A	T	A	G	A	T	A	G	A	T	A	G	A	T	A	G	A	T	A	G	A	T	A	G
vWA		Gbb_57	TAGA[9]TGA[1]TAGA[5]CAGA[1]TAGA[1]	A	A	T	A	C	A	T	A	G	G	A	T	G	G	A	T	A	G	A	T	A	G	A	T	A	G	A	T	A	G	A	T	A	G	A	T	A	G	A	T	A	G	A	T	A	G
vWA		Gbb_58	TGGA[1]TAGA[10]TGA[1]TAGA[2]CAGA[1]TAGA[3]CAGA[1]TAGA[1]	A	A	T	A	C	A	T	A	G	G	A	T	G	G	A	T	G	G	A	T	A	G	A	T	A	G	A	T	A	G	A	T	A	G	A	T	A	G	A	T	A	G	A	T	A	G
vWA		Gbb_59	TGGA[1]TAGA[10]TGA[1]TAGA[2]CAGA[1]TAGA[3]CAGA[1]TAGA[1]	A	A	T	A	C	A	T	A	G	G	A	T	G	G	A	T	G	G	A	T	A	G	A	T	A	G	A	T	A	G	A	T	A	G	A	T	A	G	A	T	A	G	A	T	A	G
vWA		Gbb_59	TAGA[10]TGA[1]TAGA[5]CAGA[1]TAGA[1]	A	A	T	A	C	A	T	A	G	G	A	T	G	G	A	T	A	G	A	T	A	G	A	T	A	G	A	T	A	G	A	T	A	G	A	T	A	G	A	T	A	G	A	T	A	G
vWA		Gbb_60	TAGA[9]TGA[1]TAGA[5]CAGA[1]TAGA[1]	A	A	T	A	C	A	T	A	G	G	A	T	G	G	A	T	A	G	A	T	A	G	A	T	A	G	A	T	A	G	A	T	A	G	A	T	A	G	A	T	A	G	A	T	A	G
vWA		Gbb_60	TGGA[1]TAGA[10]TGA[1]TAGA[2]CAGA[1]TAGA[3]CAGA[1]TAGA[1]	A	A	T	A	C	A	T	A	G	G	A	T	G	G	A	T	G	G	A	T	A	G	A	T	A	G	A	T	A	G	A	T	A	G	A	T	A	G	A	T	A	G	A	T	A	G
vWA		Gbb_61	TAGA[9]TGA[1]TAGA[5]CAGA[1]TAGA[1]	A	A	T	A	C	A	T	A	G	G	A	T	G	G	A	T	A	G	A	T	A	G	A	T	A	G	A	T	A	G	A	T	A	G	A	T	A	G	A	T	A	G	A	T	A	G
vWA		Gbb_62	TGGA[1]TAGA[11]TGA[1]TAGA[2]CAGA[1]TAGA[3]CAGA[1]TAGA[1]	A	A	T	A	C	A	T	A	G	G	A	T	G	G	A	T	G	G	A	T	A	G	A	T	A	G	A	T	A	G	A	T	A	G	A	T	A	G	A	T	A	G	A	T	A	G
vWA		Gbb_62	TGGA[1]TAGA[10]TGA[1]TAGA[2]CAGA[1]TAGA[3]CAGA[1]TAGA[1]	A	A	T	A	C	A	T	A	G	G	A	T	G	G	A	T	G	G	A	T	A	G	A	T	A	G	A	T	A	G	A	T	A	G	A	T	A	G	A	T	A	G	A	T	A	G
[truncated: 150 more columns]

## Sheet: TableS4.1_XSTRSummaryAcrossSp
Table S4: X-STR sequences - Summary across species
Species	Marker	Repeat region summary sequence structures	Category	Human reference
Homo sapiens	DXS10074	[AAGA]n	Perfect	https://strbase-b.nist.gov/Human/VariantalleleTable/29
Gorilla gorilla gorilla	Ggg-DXS10074	n/a	n/a
Gorilla beringei graueri	Gbg-DXS10074	n/a	n/a
Gorilla beringei beringei	Gbb-DXS10075	n/a	n/a
Pan troglodytes	Ptr-DXS10074	AAGA[7-13]AGA[0-1]AAGA[3-4]	Imperfect, tetranucleotide, human-like
Pan paniscus	Ppa-DXS10074	AAGA[2]AAAGA[1]AAGA[8-11]	Imperfect, tetranucleotide, human-like
Homo sapiens	DXS10103	[TAGA]n [CTGA]n [CAGA]n [TAGA]n [CAGA]n [TAGA]n	Compound, tetranucleotide	https://strbase-b.nist.gov/Human/VariantalleleTable/29
Gorilla gorilla gorilla	Ggg-DXS10103	n/a	n/a
Gorilla beringei graueri	Gbg-DXS10103	n/a	n/a
Gorilla beringei beringei	Gbb-DXS10103	n/a	n/a
Pan troglodytes	Ptr-DXS10103	n/a	n/a
Pan paniscus	Ppa-DXS10103	TAGA[8-10]CAGA[3]	Perfect, tetranucleotide, human-like, up to 13 repeats
Homo sapiens	DXS10135	[AAGA]n GAAA gga [AAGA]n [AAAG]n	Compound interrupted, tetranucleotide, first and second repetitive blocks interrupted by tetranucleotide repeat and non-repeat material	https://strbase-b.nist.gov/Human/VariantalleleTable/29
Gorilla gorilla gorilla	Ggg-DXS10135	[AAGA]3 GAAA gga [AAGA]1 [GAGA]1 [AAGA]3 AAAG[0-1] AAAT[0-1]	Compound interrupted, tetranucleotide, human-like, first and second repetitive blocks interrupted by tetranucleotide repeat and non-repeat material
Gorilla beringei graueri	Gbg-DXS10135	[AAGA]3 GAAA gga [AAGA]1 [GAGA]1 [AAGA]3 AAAG	Compound interrupted, tetranucleotide, human-like, first and second repetitive blocks interrupted by tetranucleotide repeat and non-repeat material
Gorilla beringei beringei	Gbb-DXS10135	[AAGA]3 GAAA gga [AAGA]1 [GAGA]1 AAGA[2-3] AAAG [0-1]	Compound interrupted, tetranucleotide, human-like, first and second repetitive blocks interrupted by tetranucleotide repeat and non-repeat material
Pan troglodytes	Ptr-DXS10135	[AAGA]3 GAAA gga [AAGA]3 AAA AAGA[6-10] AACA[0-1] AAGA [5-6]	Compound interrupted, tetranucleotide, human-like, first and second repetitive blocks interrupted by tetranucleotide repeat and non-repeat material
Pan paniscus	Ppa-DXS10135	[AAGA]3 GAAA gga [AAGA]3 AAA AAGA[6-14]	Compound interrupted, tetranucleotide, human-like, first and second repetitive blocks interrupted by tetranucleotide repeat and non-repeat material
Homo sapiens	DXS7132	[TAGA]n	Perfect, tetranucleotide	https://strbase-b.nist.gov/Human/VariantalleleTable/29
Gorilla gorilla gorilla	Ggg-DXS7132	TAGA[11-13]	Perfect, tetranucleotide, human-like, up to 13 repeats
Gorilla beringei graueri	Gbg-DXS7132	TAGA[11-13]	Perfect, tetranucleotide, human-like, up to 13 repeats
Gorilla beringei beringei	Gbb-DXS7132	TAGA[11-14]	Perfect, tetranucleotide, human-like, up to 14 repeats
Pant troglodytes	Ptr-DXS7132	n/a	n/a
Pan paniscus	Ppa-DXS7132	[TAGA]12	Invariant, tetranucleotide, human-like, 12 repeats
Homo sapiens	DXS7423	[TGGA]n aggacaga [TGGA]n	Imperfect, tetranucleotide, first and second repetitive blocks interrupted by non-repeat material	https://strbase-b.nist.gov/Human/VariantalleleTable/29
Gorilla gorilla gorilla	Ggg-DXS7423	[TGGA]5 [CGGA]3 CAGA [TGGA]3	Invariant, tetranucleotide, 11 repeats
Gorilla beringei graueri	Gbg-DXS7423	[TGGA]5 [CGGA]3 CAGA [TGGA]3	Invariant, tetranucleotide, 11 repeats
Gorilla beringei beringei	Gbb-DXS7423	[TGGA]5 [CGGA]3 CAGA TGAA [TGGA]2	Invariant, tetranucleotide, 10 repeats
Pan troglodytes	Ptr-DXS7423	TGGA[7-10]	Perfect, tetranucleotide, human-like, up to 10 repeats
Pan paniscus	Ppa-DXS7423	TGGA[9-10]	Perfect, tetranucleotide, human-like, up to 10 repeats
Homo sapiens	DXS8378	[ATAG]n	Perfect, tetranucleotide	https://strbase-b.nist.gov/Human/VariantalleleTable/29
Gorilla gorilla gorilla	Ggg-DXS8378	ATAG [4-10]	Perfect, tetranucleotide, human-like, up to 10 repeats
Gorilla beringei graueri	Gbg-DXS8378	[ATAG]11 [ACAG] 1	Invariant, tetranucleotide, human-like, 11 repeats
Gorilla beringei beringei	Gbb-DXS8378	ATAG[9-12]	Perfect, tetranucleotide, human-like, up to 12 repeats
Pant troglodytes	Ptr-DXS8378	ATAG[6-10]	Perfect, tetranucleotide, human-like, up to 10 repeats
Pan paniscus	Ppa-DXS8378	ATAG[7-9]	Perfect, tetranucleotide, human-like, up to 9 repeats
Homo sapiens	HPRTB	[ATCT]n	Perfect, tetranucleotide	https://strbase-b.nist.gov/Human/VariantalleleTable/29
Gorilla gorilla gorilla	Ggg-HPRTB	n/a	n/a
Gorilla beringei graueri	Gbg-HPRTB	n/a	n/a
Gorilla beringei beringei	Gbb-HPRTB	n/a	n/a
Pan troglodytes	Ptr-HPRTB	ATCT[6-12] GTCA [0-1] ATCT[0-1]	Perfect, tetranucleotide, only first TAGA block variable
Pan paniscus	Ppa-HPRTB	n/a	n/a
n/a: no amplification

## Sheet: TableS4.2_XSTR_Pan
Table S4: X-STR sequences - Pan
Locus	Structure	ID	Sequence
DXS10074	AAGA[2]AAAGA[1]AAGA[8-11]	Ppa_1	G	T	G	T	G	T	G	C	A	T	G	C	A	T	A	C	A	C	A	C	A	C	A	C	A	G	A	G	A	G	A	G	A	G	A	G	A	G	A	A	A	G	A	A	A	A	A
DXS10074		Ppa_2	G	T	G	T	G	T	G	C	A	T	G	C	A	T	A	C	A	C	A	C	A	C	A	C	A	G	A	G	A	G	A	G	A	G	A	G	A	G	A	A	A	G	A	A	A	A	A
DXS10074		Ppa_19	G	T	G	T	G	T	G	C	A	T	G	C	A	T	A	C	A	C	A	C	A	C	A	C	A	G	A	G	A	G	A	G	A	G	A	G	A	G	A	A	A	G	A	A	A	A	A
DXS10074		Ppa_20	G	T	G	T	G	T	G	C	A	T	G	C	A	T	A	C	A	C	A	C	A	C	A	C	A	G	A	G	A	G	A	G	A	G	A	G	A	G	A	A	A	G	A	A	A	A	A
DXS10074	AAGA[7-13]AGA[0-1]AAGA[3-4]	Ptr_3	G	T	G	T	G	T	G	C	A	T	G	C	A	T	A	C	A	C	A	C	A	C	A	C	A	G	A	G	A	G	A	G	A	G	A	G	A	G	A	A	A	G	A	A	A	A	A
DXS10074		Ptr_4	G	T	G	T	G	T	G	C	A	T	G	C	A	T	A	C	A	C	A	C	A	C	A	C	A	G	A	G	A	G	A	G	A	G	A	G	A	G	A	A	A	G	A	A	A	A	A
DXS10074		Ptr_5	G	T	G	T	G	T	G	C	A	T	G	C	A	T	A	C	A	C	A	C	A	C	A	C	A	G	A	G	A	G	A	G	A	G	A	G	A	G	A	A	A	G	A	A	A	A	A
DXS10074		Ptr_6	G	T	G	T	G	T	G	C	A	T	G	C	A	T	A	C	A	C	A	C	A	C	A	C	A	G	A	G	A	G	A	G	A	G	A	G	A	G	A	A	A	G	A	A	A	A	A
DXS10074		Ptr_7	G	T	G	T	G	T	G	C	A	T	G	C	A	T	A	C	A	C	A	C	A	C	A	C	A	G	A	G	A	G	A	G	A	G	A	G	A	G	A	A	A	G	A	A	A	A	A
DXS10074		Ptr_14	G	T	G	T	G	T	G	C	A	T	G	C	A	T	A	C	A	C	A	C	A	C	A	C	A	G	A	G	A	G	A	G	A	G	A	G	A	G	A	A	A	G	A	A	A	A	A
DXS10074		Ptr_15	G	T	G	T	G	T	G	C	A	T	G	C	A	T	A	C	A	C	A	C	A	C	A	C	A	G	A	G	A	G	A	G	A	G	A	G	A	G	A	A	A	G	A	A	A	A	A
DXS10074		Ptr_16	G	T	G	T	G	T	G	C	A	T	G	C	A	T	A	C	A	C	A	C	A	C	A	C	A	G	A	G	A	G	A	G	A	G	A	G	A	G	A	A	A	G	A	A	A	A	A
DXS10074		Ptr_17	G	T	G	T	G	T	G	C	A	T	G	C	A	T	A	C	A	C	A	C	A	C	A	C	A	G	A	G	A	G	A	G	A	G	A	G	A	G	A	A	A	G	A	A	A	A	A
DXS10074		Ptr_18	G	T	G	T	G	T	G	C	A	T	G	C	A	T	A	C	A	C	A	C	A	C	A	C	A	G	A	G	A	G	A	G	A	G	A	G	A	G	A	A	A	G	A	A	A	A	A
DXS10074		Ptr_21	G	T	G	T	G	T	G	C	A	T	G	C	A	T	A	C	A	C	A	C	A	C	A	C	A	G	A	G	A	G	A	G	A	G	A	G	A	G	A	A	A	G	A	A	A	A	A
DXS10074		Ptr_22	G	T	G	T	G	T	G	C	A	T	G	C	A	T	A	C	A	C	A	C	A	C	A	C	A	G	A	G	A	G	A	G	A	G	A	G	A	G	A	A	A	G	A	A	A	A	A
DXS10074		Ptr_23	G	T	G	T	G	T	G	C	A	T	G	C	A	T	A	C	A	C	A	C	A	C	A	C	A	G	A	G	A	G	A	G	A	G	A	G	A	G	A	A	A	G	A	A	A	A	A
DXS10074		Ptr_29	G	T	G	T	G	T	G	C	A	T	G	C	A	T	A	C	A	C	A	C	A	C	A	C	A	G	A	G	A	G	A	G	A	G	A	G	A	G	A	A	A	G	A	A	A	A	A
DXS10074		Ptr_29	G	T	G	T	G	T	G	C	A	T	G	C	A	T	A	C	A	C	A	C	A	C	A	C	A	G	A	G	A	G	A	G	A	G	A	G	A	G	A	A	A	G	A	A	A	A	A
DXS10103	TAGA[8-10]CAGA[3]	Ppa_19	A	C	A	C	A	C	A	C	A	C	A	C	A	C	A	C	A	C	A	C	A	C	A	T	G	C	A	T	A	C	A	T	G	C	A	T	G	C	A	C	A	T	A	C	A	C	A
DXS10103		Ppa_20	A	C	A	C	A	C	A	C	A	C	A	C	A	C	A	C	A	C	A	C	A	C	A	T	G	C	A	T	A	C	A	T	G	C	A	T	G	C	A	C	A	T	A	C	A	C	A
DXS10135	[AAGA]3 GAAA gga [AAGA]3 AAA AAGA[6-14]	Ppa_1	A	A	G	A	A	A	G	A	A	A	G	A	G	A	A	A	G	G	A	A	A	G	A	A	A	G	A	A	A	G	A	A	A	A	A	G	A	A	A	G	A	A	A	G	A	A	A
DXS10135		Ppa_2	A	A	G	A	A	A	G	A	A	A	G	A	G	A	A	A	G	G	A	A	A	G	A	A	A	G	A	A	A	G	A	A	A	A	A	G	A	A	A	G	A	A	A	G	A	A	A
DXS10135		Ppa_19	A	A	G	A	A	A	G	A	A	A	G	A	G	A	A	A	G	G	A	A	A	G	A	A	A	G	A	A	A	G	A	A	A	A	A	G	A	A	A	G	A	A	A	G	A	A	A
DXS10135		Ppa_20	A	A	G	A	A	A	G	A	A	A	G	A	G	A	A	A	G	G	A	A	A	G	A	A	A	G	A	A	A	G	A	A	A	A	A	G	A	A	A	G	A	A	A	G	A	A	A
DXS10135	[AAGA]3 GAAA gga [AAGA]3 AAA AAGA[6-10] AACA[0-1] AAGA [5-6]	Ptr_3	A	A	G	A	A	A	G	A	A	A	G	A	G	A	A	A	G	G	A	A	A	G	A	A	A	G	A	A	A	G	A	A	A	A	A	G	A	A	A	G	A	A	A	G	A	A	A
DXS10135		Ptr_4	A	A	G	A	A	A	G	A	A	A	G	A	G	A	A	A	G	G	A	A	A	G	A	A	A	G	A	A	A	G	A	A	A	A	A	G	A	A	A	G	A	A	A	G	A	A	A
DXS10135		Ptr_5	A	A	G	A	A	A	G	A	A	A	G	A	G	A	A	A	G	G	A	A	A	G	A	A	A	G	A	A	A	G	A	A	A	A	A	G	A	A	A	G	A	A	A	G	A	A	A
DXS10135		Ptr_6	A	A	G	A	A	A	G	A	A	A	G	A	G	A	A	A	G	G	A	A	A	G	A	A	A	G	A	A	A	G	A	A	A	A	A	G	A	A	A	G	A	A	A	G	A	A	A
DXS10135		Ptr_7	A	A	G	A	A	A	G	A	A	A	G	A	G	A	A	A	G	G	A	A	A	G	A	A	A	G	A	A	A	G	A	A	A	A	A	G	A	A	A	G	A	A	A	G	A	A	A
DXS10135		Ptr_14	A	A	G	A	A	A	G	A	A	A	G	A	G	A	A	A	G	G	A	A	A	G	A	A	A	G	A	A	A	G	A	A	A	A	A	G	A	A	A	G	A	A	A	G	A	A	A
DXS10135		Ptr_15	A	A	G	A	A	A	G	A	A	A	G	A	G	A	A	A	G	G	A	A	A	G	A	A	A	G	A	A	A	G	A	A	A	A	A	G	A	A	A	G	A	A	A	G	A	A	A
DXS10135		Ptr_16	A	A	G	A	A	A	G	A	A	A	G	A	G	A	A	A	G	G	A	A	A	G	A	A	A	G	A	A	A	G	A	A	A	A	A	G	A	A	A	G	A	A	A	G	A	A	A
DXS10135		Ptr_17	A	A	G	A	A	A	G	A	A	A	G	A	G	A	A	A	G	G	A	A	A	G	A	A	A	G	A	A	A	G	A	A	A	A	A	G	A	A	A	G	A	A	A	G	A	A	A
DXS10135		Ptr_18	A	A	G	A	A	A	G	A	A	A	G	A	G	A	A	A	G	G	A	A	A	G	A	A	A	G	A	A	A	G	A	A	A	A	A	G	A	A	A	G	A	A	A	G	A	A	A
DXS10135		Ptr_21	A	A	G	A	A	A	G	A	A	A	G	A	G	A	A	A	G	G	A	A	A	G	A	A	A	G	A	A	A	G	A	A	A	A	A	G	A	A	A	G	A	A	A	G	A	A	A
DXS10135		Ptr_22	A	A	G	A	A	A	G	A	A	A	G	A	G	A	A	A	G	G	A	A	A	G	A	A	A	G	A	A	A	G	A	A	A	A	A	G	A	A	A	G	A	A	A	G	A	A	A
DXS10135		Ptr_23	A	A	G	A	A	A	G	A	A	A	G	A	G	A	A	A	G	G	A	A	A	G	A	A	A	G	A	A	A	G	A	A	A	A	A	G	A	A	A	G	A	A	A	G	A	A	A
DXS10135		Ptr_29	A	A	G	A	A	A	G	A	A	A	G	A	G	A	A	A	G	G	A	A	A	G	A	A	A	G	A	A	A	G	A	A	A	A	A	G	A	A	A	G	A	A	A	G	A	A	A
DXS10135		Ptr_29	A	A	G	A	A	A	G	A	A	A	G	A	G	A	A	A	G	G	A	A	A	G	A	A	A	G	A	A	A	G	A	A	A	A	A	G	A	A	A	G	A	A	A	G	A	A	A
DXS7132	[TAGA]12	Ptr_17	T	C	C	A	G	A	G	A	A	A	C	A	G	A	A	C	C	A	A	T	A	G	G	A	T	A	G	A	T	A	G	A	T	A	G	A	T	A	G	A	T	A	G	A	T	A	G
DXS7423	TCCA[9-10]	Ppa_1	C	C	C	A	G	A	T	T	T	C	C	T	C	C	C	C	A	T	C	C	A	T	C	C	A	T	C	C	A	T	C	T	G	T	C	C	T	T	C	C	A	T	C	C	A	T	C
DXS7423		Ppa_2	C	C	C	A	G	A	T	T	T	C	C	T	C	C	C	C	A	T	C	C	A	T	C	C	A	T	C	C	A	T	C	T	G	T	C	C	T	T	C	C	A	T	C	C	A	T	C
DXS7423		Ppa_19	C	C	C	A	G	A	T	T	T	C	C	T	C	C	C	C	A	T	C	C	A	T	C	C	A	T	C	C	A	T	C	T	G	T	C	C	T	T	C	C	A	T	C	C	A	T	C
DXS7423		Ppa_20	C	C	C	A	G	A	T	T	T	C	C	T	C	C	C	C	A	T	C	C	A	T	C	C	A	T	C	C	A	T	C	T	G	T	C	C	T	T	C	C	A	T	C	C	A	T	C
DXS7423	TCCA[7-10]	Ptr_3	C	C	C	A	G	A	T	T	T	C	C	T	C	C	C	C	A	T	C	C	A	T	C	C	A	T	C	C	A	T	C	T	G	T	C	C	T	T	C	C	A	T	C	C	A	T	C
DXS7423		Ptr_4	C	C	C	A	G	A	T	T	T	C	C	T	C	C	C	C	A	T	C	C	A	T	C	C	A	T	C	C	A	T	C	T	G	T	C	C	T	T	C	C	A	T	C	C	A	T	C
DXS7423		Ptr_5	C	C	C	A	G	A	T	T	T	C	C	T	C	C	C	C	A	T	C	C	A	T	C	C	A	T	C	C	A	T	C	T	G	T	C	C	T	T	C	C	A	T	C	C	A	T	C
DXS7423		Ptr_6	C	C	C	A	G	A	T	T	T	C	C	T	C	C	C	C	A	T	C	C	A	T	C	C	A	T	C	C	A	T	C	T	G	T	C	C	T	T	C	C	A	T	C	C	A	T	C
DXS7423		Ptr_7	C	C	C	A	G	A	T	T	T	C	C	T	C	C	C	C	A	T	C	C	A	T	C	C	A	T	C	C	A	T	C	T	G	T	C	C	T	T	C	C	A	T	C	C	A	T	C
DXS7423		Ptr_14	C	C	C	A	G	A	T	T	T	C	C	T	C	C	C	C	A	T	C	C	A	T	C	C	A	T	C	C	A	T	C	T	G	T	C	C	T	T	C	C	A	T	C	C	A	T	C
DXS7423		Ptr_15	C	C	C	A	G	A	T	T	T	C	C	T	C	C	C	C	A	T	C	C	A	T	C	C	A	T	C	C	A	T	C	T	G	T	C	C	T	T	C	C	A	T	C	C	A	T	C
DXS7423		Ptr_16	C	C	C	A	G	A	T	T	T	C	C	T	C	C	C	C	A	T	C	C	A	T	C	C	A	T	C	C	A	T	C	T	G	T	C	C	T	T	C	C	A	T	C	C	A	T	C
DXS7423		Ptr_17	C	C	C	A	G	A	T	T	T	C	C	T	C	C	C	C	A	T	C	C	A	T	C	C	A	T	C	C	A	T	C	T	G	T	C	C	T	T	C	C	A	T	C	C	A	T	C
DXS7423		Ptr_18	C	C	C	A	G	A	T	T	T	C	C	T	C	C	C	C	A	T	C	C	A	T	C	C	A	T	C	C	A	T	C	T	G	T	C	C	T	T	C	C	A	T	C	C	A	T	C
DXS7423		Ptr_21	C	C	C	A	G	A	T	T	T	C	C	T	C	C	C	C	A	T	C	C	A	T	C	C	A	T	C	C	A	T	C	T	G	T	C	C	T	T	C	C	A	T	C	C	A	T	C
DXS7423		Ptr_22	C	C	C	A	G	A	T	T	T	C	C	T	C	C	C	C	A	T	C	C	A	T	C	C	A	T	C	C	A	T	C	T	G	T	C	C	T	T	C	C	A	T	C	C	A	T	C
DXS7423		Ptr_23	C	C	C	A	G	A	T	T	T	C	C	T	C	C	C	C	A	T	C	C	A	T	C	C	A	T	C	C	A	T	C	T	G	T	C	C	T	T	C	C	A	T	C	C	A	T	C
DXS7423		Ptr_29	C	C	C	A	G	A	T	T	T	C	C	T	C	C	C	C	A	T	C	C	A	T	C	C	A	T	C	C	A	T	C	T	G	T	C	C	T	T	C	C	A	T	C	C	A	T	C
DXS7423		Ptr_29	C	C	C	A	G	A	T	T	T	C	C	T	C	C	C	C	A	T	C	C	A	T	C	C	A	T	C	C	A	T	C	T	G	T	C	C	T	T	C	C	A	T	C	C	A	T	C
DXS8378	TATC[7-9]	Ppa_1	T	G	T	T	T	C	A	T	T	T	C	C	A	T	C	C	T	G	G	G	A	C	A	G	T	T	C	A	C	C	C	C	T	C	C	T	T	A	G	G	C	A	A	C	C	C	G
DXS8378		Ppa_2	T	G	T	T	T	C	A	T	T	T	C	C	A	T	C	C	T	G	G	G	A	C	A	G	T	T	C	A	C	C	C	C	T	C	C	T	T	A	G	G	C	A	A	C	C	C	G
DXS8378		Ppa_19	T	G	T	T	T	C	A	T	T	T	C	C	A	T	C	C	T	G	G	G	A	C	A	G	T	T	C	A	C	C	C	C	T	C	C	T	T	A	G	G	C	A	A	C	C	C	G
DXS8378		Ppa_20	T	G	T	T	T	C	A	T	T	T	C	C	A	T	C	C	T	G	G	G	A	C	A	G	T	T	C	A	C	C	C	C	T	C	C	T	T	A	G	G	C	A	A	C	C	C	G
DXS8378	TATC[6-10]	Ptr_3	T	G	T	T	T	C	A	T	T	T	C	C	A	T	C	C	T	G	G	G	A	C	A	G	T	T	C	A	C	C	C	C	T	C	C	T	T	A	G	G	C	A	A	C	C	C	G
DXS8378		Ptr_4	T	G	T	T	T	C	A	T	T	T	C	C	A	T	C	C	T	G	G	G	A	C	A	G	T	T	C	A	C	C	C	C	T	C	C	T	T	A	G	G	C	A	A	C	C	C	G
DXS8378		Ptr_5	T	G	T	T	T	C	A	T	T	T	C	C	A	T	C	C	T	G	G	G	A	C	A	G	T	T	C	A	C	C	C	C	T	C	C	T	T	A	G	G	C	A	A	C	C	C	G
DXS8378		Ptr_6	T	G	T	T	T	C	A	T	T	T	C	C	A	T	C	C	T	G	G	G	A	C	A	G	T	T	C	A	C	C	C	C	T	C	C	T	T	A	G	G	C	A	A	C	C	C	G
DXS8378		Ptr_7	T	G	T	T	T	C	A	T	T	T	C	C	A	T	C	C	T	G	G	G	A	C	A	G	T	T	C	A	C	C	C	C	T	C	C	T	T	A	G	G	C	A	A	C	C	C	G
DXS8378		Ptr_14	T	G	T	T	T	C	A	T	T	T	C	C	A	T	C	C	T	G	G	G	A	C	A	G	T	T	C	A	C	C	C	C	T	C	C	T	T	A	G	G	C	A	A	C	C	C	A
DXS8378		Ptr_15	T	G	T	T	T	C	A	T	T	T	C	C	A	T	C	C	T	G	G	G	A	C	A	G	T	T	C	A	C	C	C	C	T	C	C	T	T	A	G	G	C	A	A	C	C	C	G
DXS8378		Ptr_16	T	G	T	T	T	C	A	T	T	T	C	C	A	T	C	C	T	G	G	G	A	C	A	G	T	T	C	A	C	C	C	C	T	C	C	T	T	A	G	G	C	A	A	C	C	C	G
DXS8378		Ptr_17	T	G	T	T	T	C	A	T	T	T	C	C	A	T	C	C	T	G	G	G	A	C	A	G	T	T	C	A	C	C	C	C	T	C	C	T	T	A	G	G	C	A	A	C	C	C	G
DXS8378		Ptr_18	T	G	T	T	T	C	A	T	T	T	C	C	A	T	C	C	T	G	G	G	A	C	A	G	T	T	C	A	C	C	C	C	T	C	C	T	T	A	G	G	C	A	A	C	C	C	G
DXS8378		Ptr_21	T	G	T	T	T	C	A	T	T	T	C	C	A	T	C	C	T	G	G	G	A	C	A	G	T	T	C	A	C	C	C	C	T	C	C	T	T	A	G	G	C	A	A	C	C	C	G
DXS8378		Ptr_22	T	G	T	T	T	C	A	T	T	T	C	C	A	T	C	C	T	G	G	G	A	C	A	G	T	T	C	A	C	C	C	C	T	C	C	T	T	A	G	G	C	A	A	C	C	C	G
DXS8378		Ptr_23	T	G	T	T	T	C	A	T	T	T	C	C	A	T	C	C	T	G	G	G	A	C	A	G	T	T	C	A	C	C	C	C	T	C	C	T	T	A	G	G	C	A	A	C	C	C	A
DXS8378		Ptr_29	T	G	T	T	T	C	A	T	T	T	C	C	A	T	C	C	T	G	G	G	A	C	A	G	T	T	C	A	C	C	C	C	T	C	C	T	T	A	G	G	C	A	A	C	C	C	G
DXS8378		Ptr_29	T	G	T	T	T	C	A	T	T	T	C	C	A	T	C	C	T	G	G	G	A	C	A	G	T	T	C	A	C	C	C	C	T	C	C	T	T	A	G	G	C	A	A	C	C	C	G
HPRTB	TAGA[1-12]CAGA[0-1] [TAGA]6	Ptr_3	A	A	A	T	A	G	G	A	G	A	A	G	G	G	C	A	T	G	A	A	T	T	T	G	C	T	T	T	A	G	A	T	A	G	A	T	A	G	A	T	A	G	A	T	A	G	A
HPRTB		Ptr_4	A	A	A	T	A	G	G	A	G	A	A	G	G	G	C	A	T	G	A	A	T	T	T	G	C	T	T	T	A	G	A	T	A	G	A	T	A	G	A	T	A	G	A	T	A	G	A
HPRTB		Ptr_5	A	A	A	T	A	G	G	A	G	A	A	G	G	G	C	A	T	G	A	A	T	T	T	G	C	T	T	T	A	G	A	T	A	G	A	T	A	G	A	T	A	G	A	T	A	G	A
HPRTB		Ptr_6	A	A	A	T	A	G	G	A	G	A	A	G	G	G	C	A	T	G	A	A	T	T	T	G	C	T	T	T	A	G	A	T	A	G	A	T	A	G	A	T	A	G	A	T	A	G	A
HPRTB		Ptr_7	A	A	A	T	A	G	G	A	G	A	A	G	G	G	C	A	T	G	A	A	T	T	T	G	C	T	T	T	A	G	A	C	A	G	A	T	A	G	A	T	A	G	A	T	A	G	A
HPRTB		Ptr_14	A	A	A	T	A	G	G	A	G	A	A	G	G	G	C	A	T	G	A	A	T	T	T	G	C	T	T	T	A	G	A	T	A	G	A	T	A	G	A	T	A	G	A	T	A	G	A
HPRTB		Ptr_15	A	A	A	T	A	G	G	A	G	A	A	G	G	G	C	A	T	G	A	A	T	T	T	G	C	T	T	T	A	G	A	T	A	G	A	T	A	G	A	T	A	G	A	T	A	G	A
HPRTB		Ptr_16	A	A	A	T	A	G	G	A	G	A	A	G	G	G	C	A	T	G	A	A	T	T	T	G	C	T	T	T	A	G	A	T	A	G	A	T	A	G	A	T	A	G	A	T	A	G	A
HPRTB		Ptr_17	A	A	A	T	A	G	G	A	G	A	A	G	G	G	C	A	T	G	A	A	T	T	T	G	C	T	T	T	A	G	A	T	A	G	A	T	A	G	A	T	A	G	A	T	A	G	A
HPRTB		Ptr_18	A	A	A	T	A	G	G	A	G	A	A	G	G	G	C	A	T	G	A	A	T	T	T	G	C	T	T	T	A	G	A	T	A	G	A	T	A	G	A	T	A	G	A	T	A	G	A
HPRTB		Ptr_21	A	A	A	T	A	G	G	A	G	A	A	G	G	G	C	A	T	G	A	A	T	T	T	G	C	T	T	T	A	G	A	T	A	G	A	T	A	G	A	T	A	G	A	T	A	G	A
HPRTB		Ptr_22	A	A	A	T	A	G	G	A	G	A	A	G	G	G	C	A	T	G	A	A	T	T	T	G	C	T	T	T	A	G	A	T	A	G	A	T	A	G	A	T	A	G	A	T	A	G	A
HPRTB		Ptr_23	A	A	A	T	A	G	G	A	G	A	A	G	G	G	C	A	T	G	A	A	T	T	T	G	C	T	T	T	A	G	A	T	A	G	A	T	A	G	A	T	A	G	A	T	A	G	A
HPRTB		Ptr_29	A	A	A	T	A	G	G	A	G	A	A	G	G	G	C	A	T	G	A	A	T	T	T	G	C	T	T	T	A	G	A	T	A	G	A	T	A	G	A	T	A	G	A	T	A	G	A
HPRTB		Ptr_29	A	A	A	T	A	G	G	A	G	A	A	G	G	G	C	A	T	G	A	A	T	T	T	G	C	T	T	T	A	G	A	T	A	G	A	T	A	G	A	T	A	G	A	T	A	G	A
[truncated: 166 more columns]

## Sheet: TableS4.3_XSTR_Gorilla
Table S4: X-STR sequences - Gorilla
Locus	ID	Structure	Sequence
DXS10135	Ggg_8	[AAGA]3 GAAA gga [AAGA]1 [GAGA]1 [AAGA]3 AAAG[0-1] AAAT[0-1]	A	A	G	A	A	A	G	A	A	A	G	A	G	A	A	A	G	G	A	A	A	G	A	G	A	G	A	A	A	G	A	A	A	G	A	A	A	G	A	A	A	A	G	A	G	A	A
DXS10135	Ggg_9		A	A	G	A	A	A	G	A	A	A	G	A	G	A	A	A	G	G	A	A	A	G	A	G	A	G	A	A	A	G	A	A	A	G	A	A	A	G	A	A	A	A	G	A	G	A	A
DXS10135	Ggg_9		A	A	G	A	A	A	G	A	A	A	G	A	G	A	A	A	G	G	A	A	A	G	A	G	A	G	A	A	A	G	A	A	A	G	A	A	A	G	A	A	A	A	T	A	G	A	A
DXS10135	Ggg_9		A	A	G	A	A	A	G	A	A	A	G	A	G	A	A	A	G	G	A	A	A	G	A	G	A	G	A	A	A	G	A	A	A	G	A	A	A	G	A	A	A	A	G	A	G	A	A
DXS10135	Ggg_10		A	A	G	A	A	A	G	A	A	A	G	A	G	A	A	A	G	G	A	A	A	G	A	G	A	G	A	A	A	G	A	A	A	G	A	A	A	G	A	A	A	A	G	A	G	A	A
DXS10135	Ggg_11		A	A	G	A	A	A	G	A	A	A	G	A	G	A	A	A	G	G	A	A	A	G	A	G	A	G	A	A	A	G	A	A	A	G	A	A	A	G	A	A	A	A	G	A	G	A	A
DXS10135	Ggg_24		A	A	G	A	A	A	G	A	A	A	G	A	G	A	A	A	G	G	A	A	A	G	A	G	A	G	A	A	A	G	A	A	A	G	A	A	A	G	A	A	A	A	G	A	G	A	A
DXS10135	Ggg_25		A	A	G	A	A	A	G	A	A	A	G	A	G	A	A	A	G	G	A	A	A	G	A	G	A	G	A	A	A	G	A	A	A	G	A	A	A	G	A	A	A	A	G	A	G	A	A
DXS10135	Ggg_26		A	A	G	A	A	A	G	A	A	A	G	A	G	A	A	A	G	G	A	A	A	G	A	G	A	G	A	A	A	G	A	A	A	G	A	A	A	G	A	A	A	A	G	A	G	A	A
DXS10135	Ggg_27		A	A	G	A	A	A	G	A	A	A	G	A	G	A	A	A	G	G	A	A	A	G	A	G	A	G	A	A	A	G	A	A	A	G	A	A	A	G	A	A	A	A	G	A	G	A	A
DXS10135	Ggg_28		A	A	G	A	A	A	G	A	A	A	G	A	G	A	A	A	G	G	A	A	A	G	A	G	A	G	A	A	A	G	A	A	A	G	A	A	A	G	A	A	A	A	G	A	G	A	A
DXS10135	Ggg_31		A	A	G	A	A	A	G	A	A	A	G	A	G	A	A	A	G	G	A	A	A	G	A	G	A	G	A	A	A	G	A	A	A	G	A	A	A	G	A	A	A	A	G	A	G	A	A
DXS10135	Ggg_32		A	A	G	A	A	A	G	A	A	A	G	A	G	A	A	A	G	G	A	A	A	G	A	G	A	G	A	A	A	G	A	A	A	G	A	A	A	G	A	A	A	A	G	A	G	A	A
DXS10135	Ggg_33		A	A	G	A	A	A	G	A	A	A	G	A	G	A	A	A	G	G	A	A	A	G	A	G	A	G	A	A	A	G	A	A	A	G	A	A	A	G	A	A	A	A	G	A	G	A	A
DXS10135	Ggg_34		A	A	G	A	A	A	G	A	A	A	G	A	G	A	A	A	G	G	A	A	A	G	A	G	A	G	A	A	A	G	A	A	A	G	A	A	A	G	A	A	A	A	G	A	G	A	A
DXS10135	Ggg_35		A	A	G	A	A	A	G	A	A	A	G	A	G	A	A	A	G	G	A	A	A	G	A	G	A	G	A	A	A	G	A	A	A	G	A	A	A	G	A	A	A	A	G	A	G	A	A
DXS10135	Ggg_36		A	A	G	A	A	A	G	A	A	A	G	A	G	A	A	A	G	G	A	A	A	G	A	G	A	G	A	A	A	G	A	A	A	G	A	A	A	G	A	A	A	A	G	A	G	A	A
DXS10135	Ggg_37		A	A	G	A	A	A	G	A	A	A	G	A	G	A	A	A	G	G	A	A	A	G	A	G	A	G	A	A	A	G	A	A	A	G	A	A	A	G	A	A	A	A	G	A	G	A	A
DXS10135	Ggg_38		A	A	G	A	A	A	G	A	A	A	G	A	G	A	A	A	G	G	A	A	A	G	A	G	A	G	A	A	A	G	A	A	A	G	A	A	A	G	A	A	A	A	G	A	G	A	A
DXS10135	Ggg_39		A	A	G	A	A	A	G	A	A	A	G	A	G	A	A	A	G	G	A	A	A	G	A	G	A	G	A	A	A	G	A	A	A	G	A	A	A	G	A	A	A	A	G	A	G	A	A
DXS10135	Ggg_40		A	A	G	A	A	A	G	A	A	A	G	A	G	A	A	A	G	G	A	A	A	G	A	G	A	G	A	A	A	G	A	A	A	G	A	A	A	G	A	A	A	A	G	A	G	A	A
DXS10135	Ggg_41		A	A	G	A	A	A	G	A	A	A	G	A	G	A	A	A	G	G	A	A	A	G	A	G	A	G	A	A	A	G	A	A	A	G	A	A	A	G	A	A	A	A	G	A	G	A	A
DXS10135	Ggg_42		A	A	G	A	A	A	G	A	A	A	G	A	G	A	A	A	G	G	A	A	A	G	A	G	A	G	A	A	A	G	A	A	A	G	A	A	A	G	A	A	A	A	G	A	G	A	A
DXS10135	Ggg_43		A	A	G	A	A	A	G	A	A	A	G	A	G	A	A	A	G	G	A	A	A	G	A	G	A	G	A	A	A	G	A	A	A	G	A	A	A	G	A	A	A	A	G	A	G	A	A
DXS10135	Gbg_48	[AAGA]3 GAAA gga [AAGA]1 [GAGA]1 [AAGA]3 AAAG	A	A	G	A	A	A	G	A	A	A	G	A	G	A	A	A	G	G	A	A	A	G	A	G	A	G	A	A	A	G	A	A	A	G	A	A	A	G	A	A	A	A	G	A	G	A	A
DXS10135	Gbb_49	[AAGA]3 GAAA gga [AAGA]1 [GAGA]1 AAGA[2-3] AAAG [0-1]	A	A	G	A	A	A	G	A	A	A	G	A	G	A	A	A	G	G	A	A	A	G	A	G	A	G	A	A	A	G	A	A	A	G	A	A	A	G	A	A	A	A	G	A	G	A	A
DXS10135	Gbb_50		A	A	G	A	A	A	G	A	A	A	G	A	G	A	A	A	G	G	A	A	A	G	A	G	A	G	A	A	A	G	A	A	A	G	A	A	A	G	A	A	A	A	G	A	G	A	A
DXS10135	Gbb_51		A	A	G	A	A	A	G	A	A	A	G	A	G	A	A	A	G	G	A	A	A	G	A	G	A	G	A	A	A	G	A	A	A	G	A	A	A	G	A	A	A	A	G	A	G	A	A
DXS10135	Gbb_53		A	A	G	A	A	A	G	A	A	A	G	A	G	A	A	A	G	G	A	A	A	G	A	G	A	G	A	A	A	G	A	A	A	G	A	A	A	A	G	A	G	A	A	T	A	G	A
DXS10135	Gbb_53		A	A	G	A	A	A	G	A	A	A	G	A	G	A	A	A	G	G	A	A	A	G	A	G	A	G	A	A	A	G	A	A	A	G	A	A	A	G	A	A	A	A	G	A	G	A	A
DXS10135	Gbb_55		A	A	G	A	A	A	G	A	A	A	G	A	G	A	A	A	G	G	A	A	A	G	A	G	A	G	A	A	A	G	A	A	A	G	A	A	A	G	A	A	A	A	G	A	G	A	A
DXS10135	Gbb_55		A	A	G	A	A	A	G	A	A	A	G	A	G	A	A	A	G	G	A	A	A	G	A	G	A	G	A	A	A	G	A	A	A	G	A	A	A	G	A	A	A	A	G	A	G	A	A
DXS10135	Gbb_56		A	A	G	A	A	A	G	A	A	A	G	A	G	A	A	A	G	G	A	A	A	G	A	G	A	G	A	A	A	G	A	A	A	G	A	A	A	G	A	A	A	A	G	A	G	A	A
DXS10135	Gbb_57		A	A	G	A	A	A	G	A	A	A	G	A	G	A	A	A	G	G	A	A	A	G	A	G	A	G	A	A	A	G	A	A	A	G	A	A	A	G	A	A	A	A	G	A	G	A	A
DXS10135	Gbb_58		A	A	G	A	A	A	G	A	A	A	G	A	G	A	A	A	G	G	A	A	A	G	A	G	A	G	A	A	A	G	A	A	A	G	A	A	A	G	A	A	A	A	G	A	G	A	A
DXS10135	Gbb_59		A	A	G	A	A	A	G	A	A	A	G	A	G	A	A	A	G	G	A	A	A	G	A	G	A	G	A	A	A	G	A	A	A	G	A	A	A	G	A	A	A	A	G	A	G	A	A
DXS10135	Gbb_60		A	A	G	A	A	A	G	A	A	A	G	A	G	A	A	A	G	G	A	A	A	G	A	G	A	G	A	A	A	G	A	A	A	G	A	A	A	G	A	A	A	A	G	A	G	A	A
DXS10135	Gbb_61		A	A	G	A	A	A	G	A	A	A	G	A	G	A	A	A	G	G	A	A	A	G	A	G	A	G	A	A	A	G	A	A	A	G	A	A	A	G	A	A	A	A	G	A	G	A	A
DXS10135	Gbb_62		A	A	G	A	A	A	G	A	A	A	G	A	G	A	A	A	G	G	A	A	A	G	A	G	A	G	A	A	A	G	A	A	A	G	A	A	A	G	A	A	A	A	G	A	G	A	A
DXS7132	Ggg_8	TAGA[11-13]	T	C	C	A	G	A	G	A	A	A	C	A	G	A	A	C	C	A	A	T	A	G	G	A	T	A	G	A	T	A	G	A	T	A	G	A	T	A	G	A	T	A	G	A	T	A	G
DXS7132	Ggg_9		T	C	C	A	G	A	G	A	A	A	C	A	G	A	A	C	C	A	A	T	A	G	G	A	T	A	G	A	T	A	G	A	T	A	G	A	T	A	G	A	T	A	G	A	T	A	G
DXS7132	Ggg_10		T	C	C	A	G	A	G	A	A	A	C	A	G	A	A	C	C	A	A	T	A	G	G	A	T	A	G	A	T	A	G	A	T	A	G	A	T	A	G	A	T	A	G	A	T	A	G
DXS7132	Ggg_11		T	C	C	A	G	A	G	A	A	A	C	A	G	A	A	C	C	A	A	T	A	G	G	A	T	A	G	A	T	A	G	A	T	A	G	A	T	A	G	A	T	A	G	A	T	A	G
DXS7132	Ggg_24		T	C	C	A	G	A	G	A	A	A	C	A	G	A	A	C	C	A	A	T	A	G	G	A	T	A	G	A	T	A	G	A	T	A	G	A	T	A	G	A	T	A	G	A	T	A	G
DXS7132	Ggg_25		T	C	C	A	G	A	G	A	A	A	C	A	G	A	A	C	C	A	A	T	A	G	G	A	T	A	G	A	T	A	G	A	T	A	G	A	T	A	G	A	T	A	G	A	T	A	G
DXS7132	Ggg_26		T	C	C	A	G	A	G	A	A	A	C	A	G	A	A	C	C	A	A	T	A	G	G	A	T	A	G	A	T	A	G	A	T	A	G	A	T	A	G	A	T	A	G	A	T	A	G
DXS7132	Ggg_27		T	C	C	A	G	A	G	A	A	A	C	A	G	A	A	C	C	A	A	T	A	G	G	A	T	A	G	A	T	A	G	A	T	A	G	A	T	A	G	A	T	A	G	A	T	A	G
DXS7132	Ggg_28		T	C	C	A	G	A	G	A	A	A	C	A	G	A	A	C	C	A	A	T	A	G	G	A	T	A	G	A	T	A	G	A	T	A	G	A	T	A	G	A	T	A	G	A	T	A	G
DXS7132	Ggg_31		T	C	C	A	G	A	G	A	A	A	C	A	G	A	A	C	C	A	A	T	A	G	G	A	T	A	G	A	T	A	G	A	T	A	G	A	T	A	G	A	T	A	G	A	T	A	G
DXS7132	Ggg_31		T	C	C	A	G	A	G	A	A	A	C	A	G	A	A	C	C	A	A	T	A	G	G	A	T	A	G	A	T	A	G	A	T	A	G	A	T	A	G	A	T	A	G	A	T	A	G
DXS7132	Ggg_32		T	C	C	A	G	A	G	A	A	A	C	A	G	A	A	C	C	A	A	T	A	G	G	A	T	A	G	A	T	A	G	A	T	A	G	A	T	A	G	A	T	A	G	A	T	A	G
DXS7132	Ggg_32		T	C	C	A	G	A	G	A	A	A	C	A	G	A	A	C	C	A	A	T	A	G	G	A	T	A	G	A	T	A	G	A	T	A	G	A	T	A	G	A	T	A	G	A	T	A	G
DXS7132	Ggg_33		T	C	C	A	G	A	G	A	A	A	C	A	G	A	A	C	C	A	A	T	A	G	G	A	T	A	G	A	T	A	G	A	T	A	G	A	T	A	G	A	T	A	G	A	T	A	G
DXS7132	Ggg_33		T	C	C	A	G	A	G	A	A	A	C	A	G	A	A	C	C	A	A	T	A	G	G	A	T	A	G	A	T	A	G	A	T	A	G	A	T	A	G	A	T	A	G	A	T	A	G
DXS7132	Ggg_34		T	C	C	A	G	A	G	A	A	A	C	A	G	A	A	C	C	A	A	T	A	G	G	A	T	A	G	A	T	A	G	A	T	A	G	A	T	A	G	A	T	A	G	A	T	A	G
DXS7132	Ggg_35		T	C	C	A	G	A	G	A	A	A	C	A	G	A	A	C	C	A	A	T	A	G	G	A	T	A	G	A	T	A	G	A	T	A	G	A	T	A	G	A	T	A	G	A	T	A	G
DXS7132	Ggg_36		T	C	C	A	G	A	G	A	A	A	C	A	G	A	A	C	C	A	A	T	A	G	G	A	T	A	G	A	T	A	G	A	T	A	G	A	T	A	G	A	T	A	G	A	T	A	G
DXS7132	Ggg_37		T	C	C	A	G	A	G	A	A	A	C	A	G	A	A	C	C	A	A	T	A	G	G	A	T	A	G	A	T	A	G	A	T	A	G	A	T	A	G	A	T	A	G	A	T	A	G
DXS7132	Ggg_37		T	C	C	A	G	A	G	A	A	A	C	A	G	A	A	C	C	A	A	T	A	G	G	A	T	A	G	A	T	A	G	A	T	A	G	A	T	A	G	A	T	A	G	A	T	A	G
DXS7132	Ggg_38		T	C	C	A	G	A	G	A	A	A	C	A	G	A	A	C	C	A	A	T	A	G	G	A	T	A	G	A	T	A	G	A	T	A	G	A	T	A	G	A	T	A	G	A	T	A	G
DXS7132	Ggg_38		T	C	C	A	G	A	G	A	A	A	C	A	G	A	A	C	C	A	A	T	A	G	G	A	T	A	G	A	T	A	G	A	T	A	G	A	T	A	G	A	T	A	G	A	T	A	G
DXS7132	Ggg_39		T	C	C	A	G	A	G	A	A	A	C	A	G	A	A	C	C	A	A	T	A	G	G	A	T	A	G	A	T	A	G	A	T	A	G	A	T	A	G	A	T	A	G	A	T	A	G
DXS7132	Ggg_40		T	C	C	A	G	A	G	A	A	A	C	A	G	A	A	C	C	A	A	T	A	G	G	A	T	A	G	A	T	A	G	A	T	A	G	A	T	A	G	A	T	A	G	A	T	A	G
DXS7132	Ggg_41		T	C	C	A	G	A	G	A	A	A	C	A	G	A	A	C	C	A	A	T	A	G	G	A	T	A	G	A	T	A	G	A	T	A	G	A	T	A	G	A	T	A	G	A	T	A	G
DXS7132	Ggg_42		T	C	C	A	G	A	G	A	A	A	C	A	G	A	A	C	C	A	A	T	A	G	G	A	T	A	G	A	T	A	G	A	T	A	G	A	T	A	G	A	T	A	G	A	T	A	G
DXS7132	Ggg_43		T	C	C	A	G	A	G	A	A	A	C	A	G	A	A	C	C	A	A	T	A	G	G	A	T	A	G	A	T	A	G	A	T	A	G	A	T	A	G	A	T	A	G	A	T	A	G
DXS7132	Gbg_44	TAGA[11-13]	T	C	C	A	G	A	G	A	A	A	C	A	G	A	A	C	C	A	A	T	A	G	G	A	T	A	G	A	T	A	G	A	T	A	G	A	T	A	G	A	T	A	G	A	T	A	G
DXS7132	Gbg_44		T	C	C	A	G	A	G	A	A	A	C	A	G	A	A	C	C	A	A	T	A	G	G	A	T	A	G	A	T	A	G	A	T	A	G	A	T	A	G	A	T	A	G	A	T	A	G
DXS7132	Gbg_45		T	C	C	A	G	A	G	A	A	A	C	A	G	A	A	C	C	A	A	T	A	G	G	A	T	A	G	A	T	A	G	A	T	A	G	A	T	A	G	A	T	A	G	A	T	A	G
DXS7132	Gbg_45		T	C	C	A	G	A	G	A	A	A	C	A	G	A	A	C	C	A	A	T	A	G	G	A	T	A	G	A	T	A	G	A	T	A	G	A	T	A	G	A	T	A	G	A	T	A	G
DXS7132	Gbg_46		T	C	C	A	G	A	G	A	A	A	C	A	G	A	A	C	C	A	A	T	A	G	G	A	T	A	G	A	T	A	G	A	T	A	G	A	T	A	G	A	T	A	G	A	T	A	G
DXS7132	Gbg_47		T	C	C	A	G	A	G	A	A	A	C	A	G	A	A	C	C	A	A	T	A	G	G	A	T	A	G	A	T	A	G	A	T	A	G	A	T	A	G	A	T	A	G	A	T	A	G
DXS7132	Gbg_48		T	C	C	A	G	A	G	A	A	A	C	A	G	A	A	C	C	A	A	T	A	G	G	A	T	A	G	A	T	A	G	A	T	A	G	A	T	A	G	A	T	A	G	A	T	A	G
DXS7132	Gbg_48		T	C	C	A	G	A	G	A	A	A	C	A	G	A	A	C	C	A	A	T	A	G	G	A	T	A	G	A	T	A	G	A	T	A	G	A	T	A	G	A	T	A	G	A	T	A	G
DXS7132	Gbb_49	TAGA[11-14]	T	C	C	A	G	A	G	A	A	A	C	A	G	A	A	C	C	A	A	T	A	G	G	A	T	A	G	A	T	A	G	A	T	A	G	A	T	A	G	A	T	A	G	A	T	A	G
DXS7132	Gbb_50		T	C	C	A	G	A	G	A	A	A	C	A	G	A	A	C	C	A	A	T	A	G	G	A	T	A	G	A	T	A	G	A	T	A	G	A	T	A	G	A	T	A	G	A	T	A	G
DXS7132	Gbb_50		T	C	C	A	G	A	G	A	A	A	C	A	G	A	A	C	C	A	A	T	A	G	G	A	T	A	G	A	T	A	G	A	T	A	G	A	T	A	G	A	T	A	G	A	T	A	G
DXS7132	Gbb_51		T	C	C	A	G	A	G	A	A	A	C	A	G	A	A	C	C	A	A	T	A	G	G	A	T	A	G	A	T	A	G	A	T	A	G	A	T	A	G	A	T	A	G	A	T	A	G
DXS7132	Gbb_51		T	C	C	A	G	A	G	A	A	A	C	A	G	A	A	C	C	A	A	T	A	G	G	A	T	A	G	A	T	A	G	A	T	A	G	A	T	A	G	A	T	A	G	A	T	A	G
DXS7132	Gbb_53		T	C	C	A	G	A	G	A	A	A	C	A	G	A	A	C	C	A	A	T	A	G	G	A	T	A	G	A	T	A	G	A	T	A	G	A	T	A	G	A	T	A	G	A	T	A	G
DXS7132	Gbb_53		T	C	C	A	G	A	G	A	A	A	C	A	G	A	A	C	C	A	A	T	A	G	G	A	T	A	G	A	T	A	G	A	T	A	G	A	T	A	G	A	T	A	G	A	T	A	G
DXS7132	Gbb_55		T	C	C	A	G	A	G	A	A	A	C	A	G	A	A	C	C	A	A	T	A	G	G	A	T	A	G	A	T	A	G	A	T	A	G	A	T	A	G	A	T	A	G	A	T	A	G
DXS7132	Gbb_55		T	C	C	A	G	A	G	A	A	A	C	A	G	A	A	C	C	A	A	T	A	G	G	A	T	A	G	A	T	A	G	A	T	A	G	A	T	A	G	A	T	A	G	A	T	A	G
DXS7132	Gbb_56		T	C	C	A	G	A	G	A	A	A	C	A	G	A	A	C	C	A	A	T	A	G	G	A	T	A	G	A	T	A	G	A	T	A	G	A	T	A	G	A	T	A	G	A	T	A	G
DXS7132	Gbb_57		T	C	C	A	G	A	G	A	A	A	C	A	G	A	A	C	C	A	A	T	A	G	G	A	T	A	G	A	T	A	G	A	T	A	G	A	T	A	G	A	T	A	G	A	T	A	G
DXS7132	Gbb_57		T	C	C	A	G	A	G	A	A	A	C	A	G	A	A	C	C	A	A	T	A	G	G	A	T	A	G	A	T	A	G	A	T	A	G	A	T	A	G	A	T	A	G	A	T	A	G
DXS7132	Gbb_58		T	C	C	A	G	A	G	A	A	A	C	A	G	A	A	C	C	A	A	T	A	G	G	A	T	A	G	A	T	A	G	A	T	A	G	A	T	A	G	A	T	A	G	A	T	A	G
DXS7132	Gbb_59		T	C	C	A	G	A	G	A	A	A	C	A	G	A	A	C	C	A	A	T	A	G	G	A	T	A	G	A	T	A	G	A	T	A	G	A	T	A	G	A	T	A	G	A	T	A	G
DXS7132	Gbb_59		T	C	C	A	G	A	G	A	A	A	C	A	G	A	A	C	C	A	A	T	A	G	G	A	T	A	G	A	T	A	G	A	T	A	G	A	T	A	G	A	T	A	G	A	T	A	G
DXS7132	Gbb_60		T	C	C	A	G	A	G	A	A	A	C	A	G	A	A	C	C	A	A	T	A	G	G	A	T	A	G	A	T	A	G	A	T	A	G	A	T	A	G	A	T	A	G	A	T	A	G
DXS7132	Gbb_61		T	C	C	A	G	A	G	A	A	A	C	A	G	A	A	C	C	A	A	T	A	G	G	A	T	A	G	A	T	A	G	A	T	A	G	A	T	A	G	A	T	A	G	A	T	A	G
DXS7132	Gbb_62		T	C	C	A	G	A	G	A	A	A	C	A	G	A	A	C	C	A	A	T	A	G	G	A	T	A	G	A	T	A	G	A	T	A	G	A	T	A	G	A	T	A	G	A	T	A	G
DXS7132	Gbb_62		T	C	C	A	G	A	G	A	A	A	C	A	G	A	A	C	C	A	A	T	A	G	G	A	T	A	G	A	T	A	G	A	T	A	G	A	T	A	G	A	T	A	G	A	T	A	G
DXS7423	Ggg_8	[TGGA]5 [CGGA]3 CAGA [TGGA]3	C	C	C	A	G	A	T	T	T	C	C	T	C	C	C	C	A	T	C	C	A	T	C	C	A	T	C	C	A	T	C	T	G	T	C	C	G	T	C	C	G	T	C	C	A	T	C
DXS7423	Ggg_9		C	C	C	A	G	A	T	T	T	C	C	T	C	C	C	C	A	T	C	C	A	T	C	C	A	T	C	C	A	T	C	T	G	T	C	C	G	T	C	C	G	T	C	C	A	T	C
DXS7423	Ggg_10		C	C	C	A	G	A	T	T	T	C	C	T	C	C	C	C	A	T	C	C	A	T	C	C	A	T	C	C	A	T	C	T	G	T	C	C	G	T	C	C	G	T	C	C	A	T	C
DXS7423	Ggg_11		C	C	C	A	G	A	T	T	T	C	C	T	C	C	C	C	A	T	C	C	A	T	C	C	A	T	C	C	A	T	C	T	G	T	C	C	G	T	C	C	G	T	C	C	A	T	C
DXS7423	Ggg_24		C	C	C	A	G	A	T	T	T	C	C	T	C	C	C	C	A	T	C	C	A	T	C	C	A	T	C	C	A	T	C	T	G	T	C	C	G	T	C	C	G	T	C	C	A	T	C
DXS7423	Ggg_25		C	C	C	A	G	A	T	T	T	C	C	T	C	C	C	C	A	T	C	C	A	T	C	C	A	T	C	C	A	T	C	T	G	T	C	C	G	T	C	C	G	T	C	C	A	T	C
DXS7423	Ggg_26		C	C	C	A	G	A	T	T	T	C	C	T	C	C	C	C	A	T	C	C	A	T	C	C	A	T	C	C	A	T	C	T	G	T	C	C	G	T	C	C	G	T	C	C	A	T	C
DXS7423	Ggg_27		C	C	C	A	G	A	T	T	T	C	C	T	C	C	C	C	A	T	C	C	A	T	C	C	A	T	C	C	A	T	C	T	G	T	C	C	G	T	C	C	G	T	C	C	A	T	C
DXS7423	Ggg_28		C	C	C	A	G	A	T	T	T	C	C	T	C	C	C	C	A	T	C	C	A	T	C	C	A	T	C	C	A	T	C	T	G	T	C	C	G	T	C	C	G	T	C	C	A	T	C
DXS7423	Ggg_31		C	C	C	A	G	A	T	T	T	C	C	T	C	C	C	C	A	T	C	C	A	T	C	C	A	T	C	C	A	T	C	T	G	T	C	C	G	T	C	C	G	T	C	C	A	T	C
DXS7423	Ggg_32		C	C	C	A	G	A	T	T	T	C	C	T	C	C	C	C	A	T	C	C	A	T	C	C	A	T	C	C	A	T	C	T	G	T	C	C	G	T	C	C	G	T	C	C	A	T	C
DXS7423	Ggg_33		C	C	C	A	G	A	T	T	T	C	C	T	C	C	C	C	A	T	C	C	A	T	C	C	A	T	C	C	A	T	C	T	G	T	C	C	G	T	C	C	G	T	C	C	A	T	C
DXS7423	Ggg_34		C	C	C	A	G	A	T	T	T	C	C	T	C	C	C	C	A	T	C	C	A	T	C	C	A	T	C	C	A	T	C	T	G	T	C	C	G	T	C	C	G	T	C	C	A	T	C
DXS7423	Ggg_35		C	C	C	A	G	A	T	T	T	C	C	T	C	C	C	C	A	T	C	C	A	T	C	C	A	T	C	C	A	T	C	T	G	T	C	C	G	T	C	C	G	T	C	C	A	T	C
DXS7423	Ggg_36		C	C	C	A	G	A	T	T	T	C	C	T	C	C	C	C	A	T	C	C	A	T	C	C	A	T	C	C	A	T	C	T	G	T	C	C	G	T	C	C	G	T	C	C	A	T	C
DXS7423	Ggg_37		C	C	C	A	G	A	T	T	T	C	C	T	C	C	C	C	A	T	C	C	A	T	C	C	A	T	C	C	A	T	C	T	G	T	C	C	G	T	C	C	G	T	C	C	A	T	C
DXS7423	Ggg_38		C	C	C	A	G	A	T	T	T	C	C	T	C	C	C	C	A	T	C	C	A	T	C	C	A	T	C	C	A	T	C	T	G	T	C	C	G	T	C	C	G	T	C	C	A	T	C
DXS7423	Ggg_39		C	C	C	A	G	A	T	T	T	C	C	T	C	C	C	C	A	T	C	C	A	T	C	C	A	T	C	C	A	T	C	T	G	T	C	C	G	T	C	C	G	T	C	C	A	T	C
DXS7423	Ggg_40		C	C	C	A	G	A	T	T	T	C	C	T	C	C	C	C	A	T	C	C	A	T	C	C	A	T	C	C	A	T	C	T	G	T	C	C	G	T	C	C	G	T	C	C	A	T	C
DXS7423	Ggg_41		C	C	C	A	G	A	T	T	T	C	C	T	C	C	C	C	A	T	C	C	A	T	C	C	A	T	C	C	A	T	C	T	G	T	C	C	G	T	C	C	G	T	C	C	A	T	C
DXS7423	Ggg_42		C	C	C	A	G	A	T	T	T	C	C	T	C	C	C	C	A	T	C	C	A	T	C	C	A	T	C	C	A	T	C	T	G	T	C	C	G	T	C	C	G	T	C	C	A	T	C
DXS7423	Ggg_43		C	C	C	A	G	A	T	T	T	C	C	T	C	C	C	C	A	T	C	C	A	T	C	C	A	T	C	C	A	T	C	T	G	T	C	C	G	T	C	C	G	T	C	C	A	T	C
DXS7423	Gbg_44	[TGGA]5 [CGGA]3 CAGA [TGGA]3	C	C	C	A	G	A	T	T	T	C	C	T	C	C	C	C	A	T	C	C	A	T	C	C	A	T	C	C	A	T	C	T	G	T	C	C	G	T	C	C	G	T	C	C	A	T	C
DXS7423	Gbg_45		C	C	C	A	G	A	T	T	T	C	C	T	C	C	C	C	A	T	C	C	A	T	C	C	A	T	C	C	A	T	C	T	G	T	C	C	G	T	C	C	G	T	C	C	A	T	C
DXS7423	Gbg_46		C	C	C	A	G	A	T	T	T	C	C	T	C	C	C	C	A	T	C	C	A	T	C	C	A	T	C	C	A	T	C	T	G	T	C	C	G	T	C	C	G	T	C	C	A	T	C
DXS7423	Gbg_47		C	C	C	A	G	A	T	T	T	C	C	T	C	C	C	C	A	T	C	C	A	T	C	C	A	T	C	C	A	T	C	T	G	T	C	C	G	T	C	C	G	T	C	C	A	T	C
DXS7423	Gbg_48		C	C	C	A	G	A	T	T	T	C	C	T	C	C	C	C	A	T	C	C	A	T	C	C	A	T	C	C	A	T	C	T	G	T	C	C	G	T	C	C	G	T	C	C	A	T	C
DXS7423	Gbb_49	[TGGA]5 [CGGA]3 CAGA TGAA [TGGA]2	C	C	C	A	G	A	T	T	T	C	C	T	C	C	C	C	A	T	C	C	A	T	C	C	A	T	T	C	A	T	C	T	G	T	C	C	G	T	C	C	G	T	C	C	A	T	C
DXS7423	Gbb_50		C	C	C	A	G	A	T	T	T	C	C	T	C	C	C	C	A	T	C	C	A	T	C	C	A	T	T	C	A	T	C	T	G	T	C	C	G	T	C	C	G	T	C	C	A	T	C
DXS7423	Gbb_51		C	C	C	A	G	A	T	T	T	C	C	T	C	C	C	C	A	T	C	C	A	T	C	C	A	T	T	C	A	T	C	T	G	T	C	C	G	T	C	C	G	T	C	C	A	T	C
DXS7423	Gbb_53		C	C	C	A	G	A	T	T	T	C	C	T	C	C	C	C	A	T	C	C	A	T	C	C	A	T	T	C	A	T	C	T	G	T	C	C	G	T	C	C	G	T	C	C	A	T	C
DXS7423	Gbb_55		C	C	C	A	G	A	T	T	T	C	C	T	C	C	C	C	A	T	C	C	A	T	C	C	A	T	T	C	A	T	C	T	G	T	C	C	G	T	C	C	G	T	C	C	A	T	C
DXS7423	Gbb_56		C	C	C	A	G	A	T	T	T	C	C	T	C	C	C	C	A	T	C	C	A	T	C	C	A	T	T	C	A	T	C	T	G	T	C	C	G	T	C	C	G	T	C	C	A	T	C
DXS7423	Gbb_57		C	C	C	A	G	A	T	T	T	C	C	T	C	C	C	C	A	T	C	C	A	T	C	C	A	T	T	C	A	T	C	T	G	T	C	C	G	T	C	C	G	T	C	C	A	T	C
DXS7423	Gbb_58		C	C	C	A	G	A	T	T	T	C	C	T	C	C	C	C	A	T	C	C	A	T	C	C	A	T	T	C	A	T	C	T	G	T	C	C	G	T	C	C	G	T	C	C	A	T	C
DXS7423	Gbb_59		C	C	C	A	G	A	T	T	T	C	C	T	C	C	C	C	A	T	C	C	A	T	C	C	A	T	T	C	A	T	C	T	G	T	C	C	G	T	C	C	G	T	C	C	A	T	C
DXS7423	Gbb_60		C	C	C	A	G	A	T	T	T	C	C	T	C	C	C	C	A	T	C	C	A	T	C	C	A	T	T	C	A	T	C	T	G	T	C	C	G	T	C	C	G	T	C	C	A	T	C
DXS7423	Gbb_61		C	C	C	A	G	A	T	T	T	C	C	T	C	C	C	C	A	T	C	C	A	T	C	C	A	T	T	C	A	T	C	T	G	T	C	C	G	T	C	C	G	T	C	C	A	T	C
DXS7423	Gbb_62		C	C	C	A	G	A	T	T	T	C	C	T	C	C	C	C	A	T	C	C	A	T	C	C	A	T	T	C	A	T	C	T	G	T	C	C	G	T	C	C	G	T	C	C	A	T	C
DXS8378	Ggg_8	TATC[4-10]	T	G	T	T	T	C	A	T	T	T	C	C	A	T	C	C	T	G	G	G	A	C	A	G	T	T	C	A	C	C	C	C	T	C	C	T	T	A	G	G	C	A	A	C	C	T	G
DXS8378	Ggg_9		T	G	T	T	T	C	A	T	T	T	C	C	A	T	C	C	T	G	G	G	A	C	A	G	T	T	C	A	C	C	C	C	T	C	C	T	T	A	G	G	C	A	A	C	C	T	G
DXS8378	Ggg_10		T	G	T	T	T	C	A	T	T	T	C	C	A	T	C	C	T	G	G	G	A	C	A	G	T	T	C	A	C	C	C	C	T	C	C	T	T	A	G	G	C	A	A	C	C	T	G
DXS8378	Ggg_11		T	G	T	T	T	C	A	T	T	T	C	C	A	T	C	C	T	G	G	G	A	C	A	G	T	T	C	A	C	C	C	C	T	C	C	T	T	A	G	G	C	A	A	C	C	T	G
DXS8378	Ggg_24		T	G	T	T	T	C	A	T	T	T	C	C	A	T	C	C	T	G	G	G	A	C	A	G	T	T	C	A	C	C	C	C	T	C	C	T	T	A	G	G	C	A	A	C	C	T	G
DXS8378	Ggg_25		T	G	T	T	T	C	A	T	T	T	C	C	A	T	C	C	T	G	G	G	A	C	A	G	T	T	C	A	C	C	C	C	T	C	C	T	T	A	G	G	C	A	A	C	C	T	G
DXS8378	Ggg_26		T	G	T	T	T	C	A	T	T	T	C	C	A	T	C	C	T	G	G	G	A	C	A	G	T	T	C	A	C	C	C	C	T	C	C	T	T	A	G	G	C	A	A	C	C	T	G
DXS8378	Ggg_26		T	G	T	T	T	C	A	T	T	T	C	C	A	T	C	C	T	G	G	G	A	C	A	G	T	T	C	A	C	C	C	C	T	C	C	T	T	A	G	G	C	A	A	C	C	T	G
DXS8378	Ggg_27		T	G	T	T	T	C	A	T	T	T	C	C	A	T	C	C	T	G	G	G	A	C	A	G	T	T	C	A	C	C	C	C	T	C	C	T	T	A	G	G	C	A	A	C	C	T	G
DXS8378	Ggg_28		T	G	T	T	T	C	A	T	T	T	C	C	A	T	C	C	T	G	G	G	A	C	A	G	T	T	C	A	C	C	C	C	T	C	C	T	T	A	G	G	C	A	A	C	C	T	G
DXS8378	Ggg_31		T	G	T	T	T	C	A	T	T	T	C	C	A	T	C	C	T	G	G	G	A	C	A	G	T	T	C	A	C	C	C	C	T	C	C	T	T	A	G	G	C	A	A	C	C	T	G
DXS8378	Ggg_31		T	G	T	T	T	C	A	T	T	T	C	C	A	T	C	C	T	G	G	G	A	C	A	G	T	T	C	A	C	C	C	C	T	C	C	T	T	A	G	G	C	A	A	C	C	T	G
DXS8378	Ggg_32		T	G	T	T	T	C	A	T	T	T	C	C	A	T	C	C	T	G	G	G	A	C	A	G	T	T	C	A	C	C	C	C	T	C	C	T	T	A	G	G	C	A	A	C	C	T	G
DXS8378	Ggg_32		T	G	T	T	T	C	A	T	T	T	C	C	A	T	C	C	T	G	G	G	A	C	A	G	T	T	C	A	C	C	C	C	T	C	C	T	T	A	G	G	C	A	A	C	C	T	G
DXS8378	Ggg_33		T	G	T	T	T	C	A	T	T	T	C	C	A	T	C	C	T	G	G	G	A	C	A	G	T	T	C	A	C	C	C	C	T	C	C	T	T	A	G	G	C	A	A	C	C	T	G
DXS8378	Ggg_33		T	G	T	T	T	C	A	T	T	T	C	C	A	T	C	C	T	G	G	G	A	C	A	G	T	T	C	A	C	C	C	C	T	C	C	T	T	A	G	G	C	A	A	C	C	T	G
DXS8378	Ggg_34		T	G	T	T	T	C	A	T	T	T	C	C	A	T	C	C	T	G	G	G	A	C	A	G	T	T	C	A	C	C	C	C	T	C	C	T	T	A	G	G	C	A	A	C	C	T	G
DXS8378	Ggg_35		T	G	T	T	T	C	A	T	T	T	C	C	A	T	C	C	T	G	G	G	A	C	A	G	T	T	C	A	C	C	C	C	T	C	C	T	T	A	G	G	C	A	A	C	C	T	G
DXS8378	Ggg_36		T	G	T	T	T	C	A	T	T	T	C	C	A	T	C	C	T	G	G	G	A	C	A	G	T	T	C	A	C	C	C	C	T	C	C	T	T	A	G	G	C	A	A	C	C	T	G
DXS8378	Ggg_37		T	G	T	T	T	C	A	T	T	T	C	C	A	T	C	C	T	G	G	G	A	C	A	G	T	T	C	A	C	C	C	C	T	C	C	T	T	A	G	G	C	A	A	C	C	T	G
DXS8378	Ggg_37		T	G	T	T	T	C	A	T	T	T	C	C	A	T	C	C	T	G	G	G	A	C	A	G	T	T	C	A	C	C	C	C	T	C	C	T	T	A	G	G	C	A	A	C	C	T	G
DXS8378	Ggg_38		T	G	T	T	T	C	A	T	T	T	C	C	A	T	C	C	T	G	G	G	A	C	A	G	T	T	C	A	C	C	C	C	T	C	C	T	T	A	G	G	C	A	A	C	C	T	G
DXS8378	Ggg_39		T	G	T	T	T	C	A	T	T	T	C	C	A	T	C	C	T	G	G	G	A	C	A	G	T	T	C	A	C	C	C	C	T	C	C	T	T	A	G	G	C	A	A	C	C	T	G
DXS8378	Ggg_40		T	G	T	T	T	C	A	T	T	T	C	C	A	T	C	C	T	G	G	G	A	C	A	G	T	T	C	A	C	C	C	C	T	C	C	T	T	A	G	G	C	A	A	C	C	T	G
DXS8378	Ggg_41		T	G	T	T	T	C	A	T	T	T	C	C	A	T	C	C	T	G	G	G	A	C	A	G	T	T	C	A	C	C	C	C	T	C	C	T	T	A	G	G	C	A	A	C	C	T	G
DXS8378	Ggg_42		T	G	T	T	T	C	A	T	T	T	C	C	A	T	C	C	T	G	G	G	A	C	A	G	T	T	C	A	C	C	C	C	T	C	C	T	T	A	G	G	C	A	A	C	C	T	G
DXS8378	Ggg_43		T	G	T	T	T	C	A	T	T	T	C	C	A	T	C	C	T	G	G	G	A	C	A	G	T	T	C	A	C	C	C	C	T	C	C	T	T	A	G	G	C	A	A	C	C	T	G
DXS8378	Gbg_44	[TATC]11 [TGTC]1	T	G	T	T	T	C	A	T	T	T	C	C	A	T	C	C	T	G	G	G	A	C	A	G	T	T	C	A	C	C	C	C	T	C	C	T	T	A	G	G	C	A	A	C	C	T	G
DXS8378	Gbg_45		T	G	T	T	T	C	A	T	T	T	C	C	A	T	C	C	T	G	G	G	A	C	A	G	T	T	C	A	C	C	C	C	T	C	C	T	T	A	G	G	C	A	A	C	C	T	G
DXS8378	Gbg_46		T	G	T	T	T	C	A	T	T	T	C	C	A	T	C	C	T	G	G	G	A	C	A	G	T	T	C	A	C	C	C	C	T	C	C	T	T	A	G	G	C	A	A	C	C	T	G
DXS8378	Gbg_47		T	G	T	T	T	C	A	T	T	T	C	C	A	T	C	C	T	G	G	G	A	C	A	G	T	T	C	A	C	C	C	C	T	C	C	T	T	A	G	G	C	A	A	C	C	T	G
DXS8378	Gbg_48		T	G	T	T	T	C	A	T	T	T	C	C	A	T	C	C	T	G	G	G	A	C	A	G	T	T	C	A	C	C	C	C	T	C	C	T	T	A	G	G	C	A	A	C	C	T	G
DXS8378	Gbb_49	TATC[9-12]	T	G	T	T	T	C	A	T	T	T	C	C	A	T	C	C	T	G	G	G	A	C	A	G	T	T	C	A	C	C	C	C	T	C	C	T	T	A	G	G	C	A	A	C	C	T	G
DXS8378	Gbb_49		T	G	T	T	T	C	A	T	T	T	C	C	A	T	C	C	T	G	G	G	A	C	A	G	T	T	C	A	C	C	C	C	T	C	C	T	T	A	G	G	C	A	A	C	C	T	G
DXS8378	Gbb_50		T	G	T	T	T	C	A	T	T	T	C	C	A	T	C	C	T	G	G	G	A	C	A	G	T	T	C	A	C	C	C	C	T	C	C	T	T	A	G	G	C	A	A	C	C	T	G
DXS8378	Gbb_51		T	G	T	T	T	C	A	T	T	T	C	C	A	T	C	C	T	G	G	G	A	C	A	G	T	T	C	A	C	C	C	C	T	C	C	T	T	A	G	G	C	A	A	C	C	T	G
DXS8378	Gbb_53		T	G	T	T	T	C	A	T	T	T	C	C	A	T	C	C	T	G	G	G	A	C	A	G	T	T	C	A	C	C	C	C	T	C	C	T	T	A	G	G	C	A	A	C	C	T	G
DXS8378	Gbb_55		T	G	T	T	T	C	A	T	T	T	C	C	A	T	C	C	T	G	G	G	A	C	A	G	T	T	C	A	C	C	C	C	T	C	C	T	T	A	G	G	C	A	A	C	C	T	G
DXS8378	Gbb_56		T	G	T	T	T	C	A	T	T	T	C	C	A	T	C	C	T	G	G	G	A	C	A	G	T	T	C	A	C	C	C	C	T	C	C	T	T	A	G	G	C	A	A	C	C	T	G
DXS8378	Gbb_57		T	G	T	T	T	C	A	T	T	T	C	C	A	T	C	C	T	G	G	G	A	C	A	G	T	T	C	A	C	C	C	C	T	C	C	T	T	A	G	G	C	A	A	C	C	T	G
DXS8378	Gbb_57		T	G	T	T	T	C	A	T	T	T	C	C	A	T	C	C	T	G	G	G	A	C	A	G	T	T	C	A	C	C	C	C	T	C	C	T	T	A	G	G	C	A	A	C	C	T	G
DXS8378	Gbb_58		T	G	T	T	T	C	A	T	T	T	C	C	A	T	C	C	T	G	G	G	A	C	A	G	T	T	C	A	C	C	C	C	T	C	C	T	T	A	G	G	C	A	A	C	C	T	G
DXS8378	Gbb_59		T	G	T	T	T	C	A	T	T	T	C	C	A	T	C	C	T	G	G	G	A	C	A	G	T	T	C	A	C	C	C	C	T	C	C	T	T	A	G	G	C	A	A	C	C	T	G
DXS8378	Gbb_60		T	G	T	T	T	C	A	T	T	T	C	C	A	T	C	C	T	G	G	G	A	C	A	G	T	T	C	A	C	C	C	C	T	C	C	T	T	A	G	G	C	A	A	C	C	T	G
DXS8378	Gbb_61		T	G	T	T	T	C	A	T	T	T	C	C	A	T	C	C	T	G	G	G	A	C	A	G	T	T	C	A	C	C	C	C	T	C	C	T	T	A	G	G	C	A	A	C	C	T	G
DXS8378	Gbb_62		T	G	T	T	T	C	A	T	T	T	C	C	A	T	C	C	T	G	G	G	A	C	A	G	T	T	C	A	C	C	C	C	T	C	C	T	T	A	G	G	C	A	A	C	C	T	G
[truncated: 121 more columns]

## Sheet: TableS5_AlleleCounts
Table S5: Summary of number of autosomal STR alleles per locus per subspecies
Sequence-based alleles							CE-equivalent alleles
	Ppa (n=4)	Ptr (n=14)	Ggg (n=16)	Gbg (n=6)	Gbb (n=12)			Ppa (n=4)	Ptr (n=14)	Ggg (n=16)	Gbg (n=6)	Gbb (n=12)
CSF1P0	NA	7	9	3	4		CSF1P0	NA	7	7	3	4
D10S1248	NA	1	7	3	4		D10S1248	NA	1	6	3	4
D12S391	3	3	13	4	6		D12S391	3	3	8	4	6
D13S317	5	10	10	6	7		D13S317	4	8	10	5	6
D16S539	3	9	5	4	3		D16S539	3	6	4	4	3
D17S1301	3	8	14	2	2		D17S1301	3	7	10	2	2
D18S51	2	3	2	1	3		D18S51	2	2	2	1	2
D19S433	3	8	3	2	2		D19S433	3	7	3	2	2
D1S1656	NA	NA	9	2	5		D1S1656	NA	NA	9	2	5
D20S482	6	6	18	5	6		D20S482	5	5	11	5	6
D21S11	6	21	6	4	4		D21S11	5	17	6	4	4
D22S1045	3	7	1	NA	NA		D22S1045	3	7	1	NA	NA
D2S1338	5	18	16	3	6		D2S1338	3	7	8	3	5
D2S441	2	5	8	3	1		D2S441	2	5	7	2	1
D3S1358	4	11	5	2	4		D3S1358	2	6	4	2	4
D4S2408	NA	NA	10	4	7		D4S2408	NA	NA	5	3	4
D6S1043	4	9	12	4	6		D6S1043	4	8	10	3	5
D8S1179	4	5	6	4	7		D8S1179	4	5	6	4	6
FGA	4	7	16	5	9		FGA	4	7	13	4	9
PentaD	1	3	1	NA	NA		PentaD	1	3	1	NA	NA
PentaE	1	7	2	1	2		PentaE	1	6	2	1	2
TH01	1	2	3	2	2		TH01	1	2	3	2	2
TPOX	2	6	7	2	5		TPOX	2	4	6	2	4
vWA	4	8	14	6	6		vWA	4	5	7	6	6
TOTAL	66	164	197	72	101		TOTAL	59	128	149	67	92
NA: no amplification

## Sheet: TableS6_ObsExtHeterozygosity
Table S6. Observed and expected heterozygosity based on sequence data.
	Pan paniscus			Pan troglodytes			Gorilla gorilla gorilla			Gorilla beringei graueri			Gorilla beringei beringei
Locus	HO	HE	p	HO	HE	p	HO	HE	p	HO	HE	p	HO	HE	p
CSF1P0	n/a	n/a	n/a	0.75	0.78	0.423851	0.83	0.8	0.879995	0.5	0.57	0.0687155	0.44	0.44	0.474689
D10S1248	n/a	n/a	n/a	0	0	1	1	0.82	0.521261	0.5	0.57	0.452976	0.67	0.5	0.895331
D12S391	0.67	0.67	0.11161	0.09	0.24	0.0115622	0.91	0.87	0.688195	0.83	0.65	0.886634	0.5	0.56	0.957171
D13S317	1	0.72	0.352776	0.58	0.78	0.0754215	0.5	0.82	0.312816	0.83	0.69	0.93645	0.56	0.77	0.0991846
D16S539	0.5	0.41	0.930916	0.42	0.81	0.000968	0.22	0.74	0.0062322	0.5	0.69	0.207316	0	0.5	0.157299
D17S1301	0.25	0.53	0.244697	0.42	0.49	0.00976468	1	0.85	0.133313	0.17	0.38	0.173568	0.11	0.28	0.0718606
D18S51	0.25	0.47	0.350648	0.09	0.24	0.0115622	0.42	0.41	0.976777	0	0	1	0.56	0.51	0.878439
D19S433	1	0.59	0.261464	0.33	0.8	0.0027445	0.42	0.35	0.842033	0.17	0.15	0.823784	0.56	0.4	0.248563
D1S1656	n/a	n/a	n/a	n/a	n/a	n/a	0.73	0.84	0.363537	0.67	0.44	0.220671	0.44	0.73	0.413842
D20S482	1	0.78	0.679029	0.75	0.65	0.929123	1	0.93	0.628812	0.83	0.76	0.628837	0.56	0.78	0.249751
D21S11	0.75	0.81	0.382052	1	0.95	0.603721	0.67	0.73	0.586757	0.67	0.65	0.291117	0.56	0.57	0.8407
D22S1045	0.25	0.53	0.244697	0.5	0.8	0.265661	0	0	1	n/a	n/a	n/a	n/a	n/a	n/a
D2S1338	0.75	0.75	0.585509	1	0.93	0.766362	0.92	0.92	0.61961	0.5	0.4	0.881015	0.78	0.72	0.811804
D2S441	0.25	0.22	0.775097	0.83	0.7	0.903978	0.92	0.83	0.317988	1	0.62	0.252954	0	0	1
D3S1358	0.5	0.66	0.543813	0.83	0.82	0.997249	0.92	0.72	0.826794	0.17	0.15	0.823784	0.44	0.61	0.199877
D4S2408	n/a	n/a	n/a	n/a	n/a	n/a	0.92	0.85	0.454669	0.5	0.51	0.466479	0.89	0.77	0.663484
D6S1043	1	0.75	0.676676	0.67	0.78	0.0362922	1	0.9	0.757916	0.5	0.65	0.320847	0.67	0.74	0.0628412
D8S1179	1	0.66	0.676676	0.75	0.75	0.223672	0.58	0.72	0.57172	0.83	0.69	0.314726	0.33	0.81	0.0803981
FGA	0.25	0.72	0.207316	0.83	0.82	0.438756	0.83	0.89	0.186677	1	0.78	0.24291	0.78	0.85	0.504071
PentaD	0	0	1	0.17	0.16	0.991936	0	0	1	n/a	n/a	n/a	n/a	n/a	n/a
PentaE	0	0	1	0.75	0.75	0.306158	0.25	0.22	0.620691	0	0	1	0.14	0.13	0.838729
TH01	0	0	1	0.33	0.28	0.488422	0.5	0.54	0.721233	0.5	0.49	0.944205	0.56	0.4	0.248563
TPOX	0	0.38	0.0455003	0.33	0.8	0.0335193	0.92	0.77	0.619785	0.17	0.15	0.823784	0.56	0.62	0.96025
vWA	0.25	0.72	0.207316	0.83	0.82	0.25542	0.92	0.87	0.334699	0.83	0.75	0.468839	0.56	0.78	0.323669
no. of loci			20			22			24			22			22
Bonferroni-corrected p-value			0.0025			0.00227			0.00208			0.00227			0.00227
p-values in bold are significant following Bonferroni correction; HO: observed heterozygosity; HE: expected heterozygosity; n/a: data not available.

[truncated: 2 more sheets: TableS7_FisValues, TableS8_ForensicStats]
